# Supplementary material for: Multi-ancestry meta-analysis of keloids uncovers novel susceptibility loci in diverse populations
Source: Nat Commun. 2025 Aug 20;16:7770. doi: 10.1038/s41467-025-62945-x (PMC12368108; doi:10.1038/s41467-025-62945-x)
Supplement: Supplementary file 3 — Supplementary Data 1 [file 41467_2025_62945_MOESM3_ESM.xlsx]

## Sheet: SD1a. Indep SNPs Multi Ancestry
SD1a. Significant independent SNPs associated with keloid scars in the multi-ancestry analysis. Logistic regression statistical tests; multiple testing correction p-value threshold used (5 × 10−8).
rsid	chr:bp	Effect Allele	Other Allele	Freq1	EUR_Freq1	EAS_Freq1	AFR_Freq1	Effect	StdErr	Odds Ratio	LCI (95%)	UCI (95%)	P	Direction	N	HetISq	HetP	note
rs10863683	1:222251089	C	G	0.313	0.331	0.3187	0.2753	0.3382	0.0179	1.40242	1.35407	1.4525	1.515e-79	++++++++?+	1591850	38.4	0.1125
rs11632096	15:56210499	A	G	0.6844	0.6877	0.6344	0.7015	-0.1919	0.0176	0.825389	0.797402	0.854359	1.323e-27	?-------?-	1591380	65.4	0.005061
rs1205312	20:32849416	A	G	0.0788	0.0848	NA	0.0289	0.2629	0.0421	1.3007	1.19768	1.41258	4.156e-10	?++?++++-+	1421140	0	0.5194
rs12568930	1:22702231	T	C	0.759	0.8415	0.776	0.6771	-0.1158	0.0199	0.890653	0.856583	0.926079	5.511e-09	--------++	1600350	0	0.6738
rs12989123	2:241252201	T	C	0.2581	0.0932	0.3283	0.3205	-0.1444	0.0234	0.865541	0.826741	0.906163	6.417e-10	?+------?-	1591380	0	0.5093
rs13051336	21:29816067	A	G	0.4758	0.2938	0.7078	0.7574	0.1459	0.019	1.15708	1.11478	1.20098	1.705e-14	++++++???+	1534420	7	0.3743
rs140707031	1:222291773	A	G	0.9768	NA	NA	0.9766	-0.496	0.0864	0.608962	0.514097	0.721332	9.51e-09	????--?--?	592995	58.7	0.06386
rs140716753	20:11106003	A	C	0.0333	NA	NA	0.0333	0.5446	0.0714	1.72392	1.49879	1.98287	2.347e-14	?????+?++?	138939	0	0.436
rs2242026	7:37940286	T	C	0.1346	0.1242	0.202	0.1105	0.138	0.0239	1.14798	1.09544	1.20303	8.22e-09	+-++++++-+	1600350	42.2	0.07645
rs2423510	20:10670079	A	T	0.458	0.4957	0.581	0.2608	-0.106	0.0182	0.899425	0.867906	0.932088	6.239e-09	?-----+??-	1580780	33.9	0.1692
rs244755	5:88095785	T	C	0.5435	0.685	0.4573	0.3645	0.0978	0.0175	1.10274	1.06556	1.14122	2.223e-08	?-++++++?+	1591380	2.4	0.4109
rs2832056	21:30132507	T	G	0.4786	0.6204	0.196	0.2329	-0.112	0.0183	0.894044	0.862545	0.926694	1.031e-09	-+-----++-	1600350	45.6	0.05652
rs2919386	8:32555685	A	C	0.1717	0.0252	0.2825	0.1146	0.2016	0.0326	1.22336	1.14764	1.30408	6.213e-10	+-+++++++-	1600350	0	0.6536
rs34647667	15:68789866	T	G	0.7576	0.8569	0.9693	0.6576	0.3301	0.0236	1.39111	1.32823	1.45697	2.11e-44	++++++++?+	1591850	61.3	0.00804
rs35383942	1:201437832	T	C	0.0813	0.0862	NA	0.0107	0.4024	0.0386	1.49541	1.38645	1.61294	1.972e-25	?++?++??++	1363720	0	0.6326
rs4239705	20:11242516	A	G	0.55	0.4804	0.4826	0.7924	0.1438	0.0184	1.15465	1.11375	1.19705	5.345e-15	?+++++????	1490010	41.5	0.145
rs6091310	20:49984404	T	G	0.5326	0.5358	0.5784	0.508	0.1125	0.0167	1.11907	1.08304	1.15631	1.564e-11	++++++-+?+	1591850	41.4	0.09097
rs6476838	9:4287190	T	C	0.7999	0.9763	0.9499	0.7567	0.2054	0.0319	1.22802	1.15359	1.30725	1.266e-10	++++++-+++	1600350	25.6	0.2081
rs6726716	2:28381833	A	G	0.7822	0.7644	0.7772	0.8194	0.1176	0.0204	1.12479	1.08071	1.17068	7.57e-09	-+++++++-+	1600350	43.9	0.06604
rs686722	11:1891722	T	C	0.372	0.3694	0.6201	0.1263	-0.13	0.0191	0.878095	0.845831	0.911591	1.014e-11	?-------?-	1591380	0	0.9876
rs6906384	6:149664540	A	G	0.4357	0.5129	0.3156	0.3302	-0.1074	0.0173	0.898166	0.868222	0.929144	5.864e-10	--------?-	1591850	10.5	0.3473
rs7297246	12:106119041	A	G	0.8227	0.8393	0.7351	0.9661	0.1525	0.026	1.16474	1.10687	1.22564	4.614e-09	?+++++++++	1599870	0	0.5407
rs75826502	3:138837253	C	G	0.043	NA	0.0435	NA	0.6878	0.1136	1.98933	1.59224	2.48546	1.392e-09	???+?+????	298578	39.1	0.2002
rs76024540	11:2920108	T	C	0.1085	NA	NA	0.1085	0.3864	0.0443	1.47167	1.34928	1.60517	2.544e-18	-????+?+??	130923	55.2	0.1072
rs77685836	18:42241036	C	G	0.925	0.9162	NA	0.9767	0.2409	0.0402	1.27239	1.17599	1.3767	2.07e-09	?++?++-+?+	1412650	27.9	0.2153
rs921721	8:126534536	A	T	0.4274	0.3391	0.5729	0.5036	-0.1	0.0178	0.904837	0.873814	0.936963	1.771e-08	------+-?-	1591850	0	0.7882
rs769545468	X:20810164	A	G	0.0109958	NA	NA	0.0109958	1.30072	0.221128	3.67194	2.38052	5.66396	4.048e-09	???????+??	10593	NA	NA	Included to document result, not identified via GCTA
# This file contains a short description of the columns in the
# meta-analysis summary file
# Marker - this is the marker name
# Allele1 - the first allele for this marker in the first file where it occurs
# Allele2 - the second allele for this marker in the first file where it occurs
# Freq1 - weighted average of frequency for allele 1 across all studies
# FreqSE - corresponding standard error for allele frequency estimate
# MinFreq - minimum frequency for allele 1 across all studies
# MaxFreq - maximum frequency for allele 1 across all studies
# Effect - overall estimated effect size for allele1
# StdErr - overall standard error for effect size estimate
# P-value - meta-analysis p-value
# Direction - summary of effect direction for each study, with one '+' or '-' per study
# HetISq - I^2 statistic which measures heterogeneity on scale of 0-100%
# HetChiSq - chi-squared statistic in simple test of heterogeneity
# df - degrees of freedom for heterogeneity statistic
# HetPVal - P-value for heterogeneity statistic
# TotalSampleSize - custom variable 1
# --> Input File 1 : VUMC_AFR
# --> Input File 2 :UK_Biobank_EUR
# --> Input File 3 : FinnGen_EUR
# --> Input File 4 : Biobank_Japan_EAS
# --> Input File 5 : Million_Veterans_Program_EUR
# --> Input File 6 : Million_Veterans_Program_AFR
# --> Input File 7 : BioVU_EUR
# --> Input File 8 : BioVU_AFR
# --> Input File 9 : eMERGE_AFR
# --> Input File 10 : eMERGE_EUR

## Sheet: SD1b. Indep SNPs EUR
SD1b. Significant independent SNPs associated with keloid scars in the European-ancestry analysis. Logistic regression statistical tests; multiple testing correction p-value threshold used (5 × 10−8).
rsid	chr:bp	Effect Allele	Other Allele	Freq1	Effect	StdErr	Odds Ratio	LCI (95%)	UCI (95%)	P	Direction	N	HetISq	HetP
rs4980386	11:1895708	A	C	0.3919	-0.141	0.0231	0.868489	0.830044	0.908715	1.115e-09	-----	1282210	0	0.9368
rs35383942	1:201437832	T	C	0.0862	0.4007	0.0399	1.49287	1.38057	1.6143	1.111e-23	+++?+	1235370	0	0.564
rs10863683	1:222251089	C	G	0.331	0.3303	0.0236	1.39139	1.32849	1.45726	1.323e-44	+++++	1282210	0	0.5644
rs8032158	15:56194877	T	C	0.6878	-0.1399	0.0237	0.869445	0.829981	0.910785	3.797e-09	-----	1282210	0	0.6976
rs34647667	15:68789866	T	G	0.8569	0.2603	0.0347	1.29732	1.21202	1.38862	6.184e-14	+++++	1282210	67.5	0.01512
rs72905568	18:42245105	T	C	0.0846	-0.2586	0.0432	0.772132	0.709445	0.840357	2.148e-09	---+-	1282210	20.6	0.2836
rs56238684	20:33236696	C	G	0.0733	0.2823	0.0434	1.32618	1.21803	1.44392	7.866e-11	+++++	1282210	0	0.4264
# This file contains a short description of the columns in the
# meta-analysis summary file
# Marker - this is the marker name
# Allele1 - the first allele for this marker in the first file where it occurs
# Allele2 - the second allele for this marker in the first file where it occurs
# Freq1 - weighted average of frequency for allele 1 across all studies
# FreqSE - corresponding standard error for allele frequency estimate
# MinFreq - minimum frequency for allele 1 across all studies
# MaxFreq - maximum frequency for allele 1 across all studies
# Effect - overall estimated effect size for allele1
# StdErr - overall standard error for effect size estimate
# P-value - meta-analysis p-value
# Direction - summary of effect direction for each study, with one '+' or '-' per study
# HetISq - I^2 statistic which measures heterogeneity on scale of 0-100%
# HetChiSq - chi-squared statistic in simple test of heterogeneity
# df - degrees of freedom for heterogeneity statistic
# HetPVal - P-value for heterogeneity statistic
# TotalSampleSize - custom variable 1
# --> Input File 1 :UK_Biobank_EUR
# --> Input File 2 : FinnGen_EUR
# --> Input File 3 : Million_Veterans_Program_EUR
# --> Input File 4: BioVU_EUR
# --> Input File 5 : eMERGE_EUR

## Sheet: SD1c. Indep SNPs EAS
SD1c. Significant independent SNPs associated with keloid scars in the East Asian-ancestry analysis. Logistic regression statistical tests; multiple testing correction p-value threshold used (5 × 10−8).
rsid	chr:bp	Effect Allele	Other Allele	Freq1	Effect	StdErr	Odds Ratio	LCI (95%)	UCI (95%)	P	Direction	N	HetISq	HetP
rs192314256	1:201437730	T	C	0.9848	-1.8259	0.2063	0.161073	0.107502	0.241339	8.737e-19	-	178726	0	1
rs10863683	1:222251089	C	G	0.3187	0.4783	0.0501	1.61333	1.46244	1.77979	1.446e-21	+	178726	0	1
rs11293015	1:222267442	G	GT	0.7133	-0.5187	0.0507	0.595294	0.538983	0.657489	1.387e-24	-	178726	0	1
rs374569112	1:223403377	G	GC	0.0136	0.8849	0.2066	2.42274	1.61602	3.63219	1.849e-05	+	178726	0	1
rs16976600	15:56154635	T	C	0.3564	0.3551	0.0469	1.42632	1.30106	1.56365	3.485e-14	+	178726	0	1
rs646315	3:138842704	T	G	0.0707	0.5603	0.0899	1.7512	1.46829	2.08862	4.626e-10	+	178726	0	1
# This file contains a short description of the columns in the
# meta-analysis summary file
# Marker - this is the marker name
# Allele1 - the first allele for this marker in the first file where it occurs
# Allele2 - the second allele for this marker in the first file where it occurs
# Freq1 - weighted average of frequency for allele 1 across all studies
# FreqSE - corresponding standard error for allele frequency estimate
# MinFreq - minimum frequency for allele 1 across all studies
# MaxFreq - maximum frequency for allele 1 across all studies
# Effect - overall estimated effect size for allele1
# StdErr - overall standard error for effect size estimate
# P-value - meta-analysis p-value
# Direction - summary of effect direction for each study, with one '+' or '-' per study
# HetISq - I^2 statistic which measures heterogeneity on scale of 0-100%
# HetChiSq - chi-squared statistic in simple test of heterogeneity
# df - degrees of freedom for heterogeneity statistic
# HetPVal - P-value for heterogeneity statistic
# TotalSampleSize - custom variable 1
# --> Input File 1 : Biobank_Japan_EAS

## Sheet: SD1d. Indep SNPs AFR
SD1d. Significant independent SNPs associated with keloid scars in the African-ancestry analysis. Logistic regression statistical tests; multiple testing correction p-value threshold used (5 × 10−8).
rsid	chr:bp	Effect Allele	Other Allele	Freq1	Effect	StdErr	Odds Ratio	LCI (95%)	UCI (95%)	P	Direction	N	HetISq	HetP	note
rs76024540	11:2920108	T	C	0.1085	0.3864	0.0443	1.47167	1.34928	1.60517	2.544e-18	-++?	130923	55.2	0.1072
rs10863683	1:222251089	C	G	0.2753	0.293	0.0329	1.34044	1.25673	1.42973	5.808e-19	+++?	130923	0	0.897
rs191467669	1:222501109	A	G	0.0202	0.5837	0.0903	1.79266	1.50187	2.13975	1.012e-10	?++?	130447	81.8	0.01915
rs59382910	15:56273565	CT	C	0.3372	0.2356	0.0331	1.26567	1.18616	1.3505	1.133e-12	-+??	120328	62.9	0.1008
rs34647667	15:68789866	T	G	0.6576	0.3915	0.033	1.4792	1.38655	1.57803	1.834e-32	+++?	130923	0	0.6737
rs140716753	20:11106003	A	C	0.0333	0.5446	0.0714	1.72392	1.49879	1.98287	2.347e-14	?+++	138939	0	0.436
rs10854317	21:29817983	A	G	0.8815	0.3285	0.0557	1.38888	1.24524	1.5491	3.779e-09	++??	120328	32.3	0.2241
rs769545468	X:20810164	A	G	0.0109958	1.30072	0.221128	3.67194	2.38052	5.66396	4.048e-09	??+?	10593	NA	NA	Included to document result, not identified via GCTA
# This file contains a short description of the columns in the
# meta-analysis summary file
# Marker - this is the marker name
# Allele1 - the first allele for this marker in the first file where it occurs
# Allele2 - the second allele for this marker in the first file where it occurs
# Freq1 - weighted average of frequency for allele 1 across all studies
# FreqSE - corresponding standard error for allele frequency estimate
# MinFreq - minimum frequency for allele 1 across all studies
# MaxFreq - maximum frequency for allele 1 across all studies
# Effect - overall estimated effect size for allele1
# StdErr - overall standard error for effect size estimate
# P-value - meta-analysis p-value
# Direction - summary of effect direction for each study, with one '+' or '-' per study
# HetISq - I^2 statistic which measures heterogeneity on scale of 0-100%
# HetChiSq - chi-squared statistic in simple test of heterogeneity
# df - degrees of freedom for heterogeneity statistic
# HetPVal - P-value for heterogeneity statistic
# TotalSampleSize - custom variable 1
# --> Input File 1 : VUMC_AFR
# --> Input File 2 : Million_Veterans_Program_AFR
# --> Input File 3: BioVU_AFR
# --> Input File 4 : eMERGE_AFR
