# Supplementary material for: Multi-ancestry meta-analysis of keloids uncovers novel susceptibility loci in diverse populations
Source: Nat Commun. 2025 Aug 20;16:7770. doi: 10.1038/s41467-025-62945-x (PMC12368108; doi:10.1038/s41467-025-62945-x)
Supplement: Supplementary file 4 — Supplementary Data 2 [file 41467_2025_62945_MOESM4_ESM.xlsx]

## Sheet: SD2. AoU Replication SNPs
SD2. Results for each of the 39 lead SNPs identified across the various meta-analyses. Significant (p<0.05/39) results are highlighted in green, suggestive (p<0.05) results are highlighted in orange. Variants not represented in All of Us or for which no proxy could be found (for any group) are in red text. EUR=European, EAS=East Asian, AFR=African, AMR=Admixed American. Logistic regression statis…
orig_analysis	leadSNP_rsid	chr:bp_hg37	chr	bp	Effect Allele	Other Allele	EUR_pval	EUR_OR	EUR_OR_lower	EUR_OR_upper	EAS_pval	EAS_OR	EAS_OR_lower	EAS_OR_upper	AFR_pval	AFR_OR	AFR_OR_lower	AFR_OR_upper	AMR_pval	AMR_OR	AMR_OR_lower	AMR_OR_upper	replicated	proxy_snp	proxy_population	note	gnomad_check
multi	rs12568930	1:22702231	1	22702231	T	C	0.0421242	0.918333	0.845897	0.996971	0.0399541	0.730968	0.542049	0.98573	0.000647639	0.850022	0.774246	0.933215					*			no AMR proxy found
EAS	rs192314256	1:201437730	1	201437730	T	C					0.176138	0.531955	0.213153	1.32757												monoallelic in EUR, AFR, AMR	does not exist in AFR, extremely low frequency elsewhere
multi	rs35383942	1:201437832	1	201437832	T	C	0.00714331	1.19383	1.04926	1.35832					0.120452	1.35661	0.923161	1.99357	0.0635479	1.37936	0.982027	1.93747				monoallelic in EAS	extremely low frequency
multi|EUR|EAS|AFR	rs10863683	1:222251089	1	222251089	C	G	8.13737e-11	1.24549	1.16569	1.33075	0.011355	1.40164	1.07922	1.82039	2.41974e-08	1.31762	1.19593	1.45169	5.86284e-07	1.44685	1.25165	1.67249	*
EAS	rs11293015	1:222267442	1	222267442	G	GT	5.44661e-10	0.910121	0.849873	0.97464	0.00718181	0.855222	0.657738	1.112	5.60205e-08	0.879687	0.790799	0.978567	0.000642359	0.893701	0.77029	1.03688
multi	rs140707031	1:222291773	1	222291773	A	G									0.213984	0.819954	0.599539	1.1214								monoallelic in EUR, EAS, AMR	extremely low frequency
AFR	rs191467669	1:222501109	1	222501109	A	G									0.00608438	1.62145	1.14797	2.29022								monoallelic in EUR, EAS, AMR	does not exist in EUR, extremely low frequency elsewhere
EAS	rs374569112	1:223403377	1	223403377	G	GC																				not represented at MAF>1%; no proxy found
multi	rs6726716	2:28381833	2	28381833	A	G	0.936539	1.00304	0.930905	1.08076	0.603466	0.930085	0.707536	1.22264	0.310746	1.06355	0.944101	1.19811	0.443252	1.07887	0.888562	1.30994
multi	rs12989123	2:241252201	2	241252201	T	C	0.135269	0.909379	0.802804	1.0301	0.863057	0.974689	0.728363	1.30432	0.233347	0.941937	0.853688	1.03931	0.881623	1.01562	0.828243	1.24538
multi	rs75826502	3:138837253	3	138837253	C	G																				monoallelic in EUR, AFR, AMR; no EAS proxy found	extremely low frequency in AMR, does not exist elsewhere
EAS	rs646315	3:138842704	3	138842704	T	G	0.123197	1.07751	0.979937	1.18481	0.32421	1.40467	0.714793	2.76038	0.485051	0.965347	0.874355	1.06581								no AMR proxy SNPs with r2>0.8
multi	rs244755	5:88095785	5	88095785	T	C	0.115395	1.05885	0.986091	1.13699	0.257074	1.1725	0.890405	1.54397	0.536273	1.02981	0.938263	1.1303								no AMR proxy found
multi	rs6906384	6:149664540	6	149664540	A	G	0.163859	0.955247	0.89561	1.01885	0.700637	0.944744	0.707078	1.2623	0.0813564	0.917555	0.832932	1.01078	0.27234	0.921503	0.796351	1.06632
multi	rs2242026	7:37940286	7	37940286	T	C	0.00382648	1.14055	1.0433	1.24686	0.131262	1.24832	0.935891	1.66503	0.174976	1.10003	0.958464	1.2625	0.289301	0.873116	0.679325	1.12219
multi	rs2919386	8:32555685	8	32555685	A	C	0.305163	1.15404	0.877596	1.51756	0.487951	0.903698	0.678812	1.20309	0.317393	1.08136	0.92764	1.26055								no AMR proxy found
multi	rs921721	8:126534536	8	126534536	A	T	0.000204543	0.878672	0.820688	0.940754	0.530744	1.09	0.83	1.43	0.24222	0.94816	0.867233	1.03664	0.0488676	0.8625	0.744452	0.999266	*
multi	rs6476838	9:4287190	9	4287190	T	C	0.651788	1.06363	0.813637	1.39044	0.174231	2.21316	0.703598	6.96146	0.0509806	1.11734	0.999525	1.24904	0.116648	1.31575	0.933902	1.85373
multi	rs686722	11:1891722	11	1891722	T	C	0.0282589	0.9269	0.86612	0.991945	0.249312	0.854796	0.654538	1.11632	0.589331	0.963298	0.841002	1.10338								no AMR proxy found
EUR	rs4980386	11:1895708	11	1895708	A	C	0.0162861	0.921611	0.862234	0.985078	0.46961	0.9	0.68	1.19	0.771202	0.983248	0.87743	1.10183								no AMR proxy found
multi|AFR	rs76024540	11:2920108	11	2920108	T	C									4.13436e-07	1.37472	1.21536	1.55498	0.518292	1.17091	0.725464	1.88987	*			no EUR, EAS proxy found
multi	rs7297246	12:106119041	12	106119041	A	G	0.941863	0.99683	0.91535	1.08556	0.380513	1.14504	0.845972	1.54983	0.219697	0.865367	0.686923	1.09017	0.188818	0.889269	0.746471	1.05938
EAS	rs16976600	15:56154635	15	56154635	T	C	0.0294208	1.0788	1.00762	1.15502	0.0311187	1.3554	1.02798	1.7871	0.000154635	1.20356	1.09341	1.3248	0.490675	1.05459	0.906649	1.22668	*
EUR	rs8032158	15:56194877	15	56194877	T	C	0.0202733	0.922135	0.861131	0.98746	0.0188759	0.719647	0.546826	0.947089	0.000332072	0.841992	0.766507	0.92491	0.433146	0.94154	0.809876	1.09461	*
multi	rs11632096	15:56210499	15	56210499	A	G	0.0236095	0.924035	0.862932	0.989465	0.00991043	0.698177	0.531348	0.917386	0.000351334	0.842013	0.76624	0.925278	0.615667	0.962131	0.827509	1.11865	*
AFR	rs59382910	15:56273565	15	56273565	CT	C	0.00682178	1.09946	1.02647	1.17764	0.0852069	1.27016	0.967377	1.66772	0.00313916	1.14797	1.04752	1.25805	0.421949	1.06301	0.915727	1.23399
multi|EUR|AFR	rs34647667	15:68789866	15	68789866	T	G	1.07665e-07	1.30534	1.18314	1.44017	0.299486	0.721064	0.388755	1.33743	6.76318e-14	1.47018	1.32919	1.62612	0.0647692	1.21504	0.988138	1.49405	*
multi	rs77685836	18:42241036	18	42241036	C	G	0.293016	1.06704	0.945485	1.20421					0.628233	1.08064	0.789491	1.47916	0.46077	1.13121	0.815198	1.56971				no proxy SNPs with r2>0.8
EUR	rs72905568	18:42245105	18	42245105	T	C	0.349287	0.944543	0.838177	1.06441					0.083088	0.872301	0.747418	1.01805	0.324343	0.862709	0.643162	1.1572				no EAS proxy SNPs with r2>0.8
multi	rs2423510	20:10670079	20	10670079	A	T	0.0632065	0.940752	0.882045	1.00337	0.131802	1.22053	0.941859	1.58165	0.00309424	1.18221	1.05811	1.32086	0.369654	0.935347	0.808269	1.0824
multi|AFR	rs140716753	20:11106003	20	11106003	A	C									3.339e-13	1.95994	1.63517	2.34921	0.0383186				*	rs7508923	AMR	monoallelic in EUR, EAS	extremely low frequency
multi	rs4239705	20:11242516	20	11242516	A	G	7.99791e-07	1.17576	1.10254	1.25384	0.531793	0.919498	0.706802	1.1962	0.00565002	1.18171	1.04992	1.33004	0.0148348	1.19957	1.03622	1.38868	*
multi	rs1205312	20:32849416	20	32849416	A	G	0.00923845	1.16537	1.03853	1.30769					0.015883	0.528634	0.314888	0.887471	0.277227	1.2774	0.821361	1.98664				monoallelic in EAS	does not exist
EUR	rs56238684	20:33236696	20	33236696	C	G	0.00101943	1.21972	1.08342	1.37317					0.0340412	0.56008	0.327687	0.957285	0.772048	1.07952	0.643286	1.81158	*			monoallelic in EAS	does not exist
multi	rs6091310	20:49984404	20	49984404	T	G	0.0414838	1.06949	1.0026	1.14084	0.732283	1.04669	0.80587	1.35948	0.277223	1.05065	0.961061	1.14859	0.577981	1.04138	0.902749	1.20131
multi	rs13051336	21:29816067	21	29816067	A	G	0.160271	1.05107	0.980479	1.12674	0.253581	1.20495	0.874915	1.65947	0.575342	0.968054	0.864112	1.0845	0.00862653	1.21953	1.05165	1.4142
AFR	rs10854317	21:29817983	21	29817983	A	G	0.012531	1.08739	1.01818	1.16131	0.193153	1.26569	0.887573	1.8049	0.00769537	1.29421	1.07062	1.5645	0.00444199	1.24813	1.07138	1.45405
multi	rs2832056	21:30132507	21	30132507	T	G	0.54321	0.979854	0.917641	1.04628	0.425073	0.880545	0.644164	1.20367	0.272762	0.935347	0.830037	1.05402	0.546898	0.955779	0.824994	1.1073
multi|AFR	rs769545468	X:20810164	X	20810164	A	G									0.269142	0.762813	0.47192	1.23301								monoallelic in EUR, EAS, AMR	extremely low frequency in non-AFR populations
