# Supplementary material for: Multi-ancestry meta-analysis of keloids uncovers novel susceptibility loci in diverse populations
Source: Nat Commun. 2025 Aug 20;16:7770. doi: 10.1038/s41467-025-62945-x (PMC12368108; doi:10.1038/s41467-025-62945-x)
Supplement: Supplementary file 5 — Supplementary Data 3 [file 41467_2025_62945_MOESM5_ESM.xlsx]

## Sheet: SD3. SuSiEx fine-mapping
SD3. Cross-population fine-mapping, regions defined using unique lead SNPs from multi-ancestry and ancestry-specific analyses. Unique SNPs with PIP>0.9 are noted.
lead_SNP	LOCUS	CS_ID	CS_LENGTH	CS_PURITY	MAX_PIP_SNP	MAX_PIP_rsid	AFR_REF_ALLELE	EUR_REF_ALLELE	EAS_REF_ALLELE	AFR_ALT_ALLELE	EUR_ALT_ALLELE	EAS_ALT_ALLELE	AFR_REF_FRQ	EUR_REF_FRQ	EAS_REF_FRQ	AFR_BETA	EUR_BETA	EAS_BETA	AFR_SE	EUR_SE	EAS_SE	AFR_neg_log10(P)	EUR_neg_log10(P)	EAS_neg_log10(P)	MAX_PIP	unique_PIP>0.9
rs192314256	chr1:201187730-201687730	1	1	1	1:201437832	rs35383942	NA	T	NA	NA	C	NA	nan	0.06	nan	nan	0.02648	nan	nan	0.002636	nan	nan	23.004	nan	1	*
rs192314256	chr1:201187730-201687730	2	1	1	1:201437730	rs192314256	NA	NA	C	NA	NA	T	nan	nan	0.01	nan	nan	0.1494	nan	nan	0.01688	nan	nan	18.061	0.999	*
rs192314256	chr1:201187730-201687730	3	1	1	1:201366460	rs150584862	NA	NA	A	NA	NA	G	nan	nan	0.021	nan	nan	0.0579	nan	nan	0.01171	nan	nan	6.115	0.965	*
rs35383942	chr1:201187832-201687832	1	1	1	1:201437832	rs35383942	NA	T	NA	NA	C	NA	nan	0.06	nan	nan	0.02648	nan	nan	0.002636	nan	nan	23.004	nan	1
rs35383942	chr1:201187832-201687832	2	1	1	1:201437730	rs192314256	NA	NA	C	NA	NA	T	nan	nan	0.01	nan	nan	0.1494	nan	nan	0.01688	nan	nan	18.061	0.999
rs35383942	chr1:201187832-201687832	3	1	1	1:201366460	rs150584862	NA	NA	A	NA	NA	G	nan	nan	0.021	nan	nan	0.0579	nan	nan	0.01171	nan	nan	6.115	0.965
rs11293015	chr1:222017442-222517442	1	1	1	1:222501109	rs191467669	A	NA	NA	G	NA	NA	0.013	nan	nan	0.1086	nan	nan	0.0168	nan	nan	9.992	nan	nan	0.983
rs140707031	chr1:222041773-222541773	1	1	1	1:222501109	rs191467669	A	NA	NA	G	NA	NA	0.013	nan	nan	0.1086	nan	nan	0.0168	nan	nan	9.992	nan	nan	0.982
rs191467669	chr1:222251109-222751109	1	1	1	1:222501109	rs191467669	A	NA	NA	G	NA	NA	0.013	nan	nan	0.1086	nan	nan	0.0168	nan	nan	9.992	nan	nan	0.986	*
rs191467669	chr1:222251109-222751109	2	1	1	1:222281875	rs11118950	G	G	G	T	T	T	0.42	0.33	0.136	0.02306	0.01577	0.02308	0.003836	0.001328	0.004881	8.74	31.786	5.645	0.954	*
rs76024540	chr11:2670108-3170108	2	1	1	11:2920108	rs76024540	T	NA	NA	C	NA	NA	0.114	nan	nan	0.05205	nan	nan	0.005968	nan	nan	17.565	nan	nan	1	*
rs34647667	chr15:68539866-69039866	1	1	1	15:68789866	rs34647667	G	G	G	T	T	T	0.381	0.137	0.031	-0.04625	-0.01361	-0.02356	0.003899	0.001815	0.009688	31.738	13.2	1.824	0.999	*
rs140716753	chr20:10856003-11356003	2	2	1	20:11106003	rs140716753	A	NA	NA	C	NA	NA	0.039	nan	nan	0.07497	nan	nan	0.009829	nan	nan	13.621	nan	nan	0.944
rs4239705	chr20:10992516-11492516	2	2	1	20:11106003	rs140716753	A	NA	NA	C	NA	NA	0.039	nan	nan	0.07497	nan	nan	0.009829	nan	nan	13.621	nan	nan	0.945	*
rs13051336	chr21:29566067-30066067	1	19	0.993	21:30021886	rs2409314	G	G	G	T	T	T	0.886	0.436	0.861	0.03271	0.004231	0.01211	0.005968	0.001259	0.004836	7.373	3.11	1.91	0.638
rs1205312	chr20:32599416-33099416	1	2	0.917	20:32665748	rs6059655	NA	A	NA	NA	G	NA	nan	0.042	nan	nan	0.0203	nan	nan	0.003122	nan	nan	10.105	nan	0.634
rs10854317	chr21:29567983-30067983	1	25	0.993	21:30021886	rs2409314	G	G	G	T	T	T	0.886	0.436	0.861	0.03271	0.004231	0.01211	0.005968	0.001259	0.004836	7.373	3.11	1.91	0.599
rs4239705	chr20:10992516-11492516	1	7	0.951	20:11224977	rs6040464	C	C	C	T	T	T	0.15	0.441	0.403	-0.02164	-0.005156	-0.01691	0.005294	0.001257	0.00341	4.362	4.386	6.147	0.505
rs76024540	chr11:2670108-3170108	1	2	0.996	11:2926135	rs12277177	G	G	NA	A	A	NA	0.268	0.194	nan	0.02442	-0.004869	nan	0.004275	0.00158	nan	7.953	2.687	nan	0.503
rs6476838	chr9:4037190-4537190	1	11	0.948	9:4287190	rs6476838	C	C	C	T	T	T	0.271	0.009	0.032	-0.02188	-0.01911	-0.02752	0.00426	0.006631	0.009539	6.553	2.403	2.407	0.422
rs10863683	chr1:222001089-222501089	1	7	0.675	1:222291773	rs140707031	G	NA	NA	A	NA	NA	0.029	nan	nan	0.0623	nan	nan	0.01133	nan	nan	7.416	nan	nan	0.414
rs16976600	chr15:55904635-56404635	1	4	0.98	15:56210499	rs11632096	G	G	G	A	A	A	0.299	0.28	0.309	0.02882	0.008049	0.02614	0.004133	0.00139	0.003618	11.514	8.152	12.3	0.403
rs8032158	chr15:55944877-56444877	1	4	0.98	15:56210499	rs11632096	G	G	G	A	A	A	0.299	0.28	0.309	0.02882	0.008049	0.02614	0.004133	0.00139	0.003618	11.514	8.152	12.3	0.395
rs59382910	chr15:56023565-56523565	1	4	0.98	15:56210499	rs11632096	G	G	G	A	A	A	0.299	0.28	0.309	0.02882	0.008049	0.02614	0.004133	0.00139	0.003618	11.514	8.152	12.3	0.394
rs11632096	chr15:55960499-56460499	1	4	0.98	15:56210499	rs11632096	G	G	G	A	A	A	0.299	0.28	0.309	0.02882	0.008049	0.02614	0.004133	0.00139	0.003618	11.514	8.152	12.3	0.393
rs6726716	chr2:28131833-28631833	1	17	0.946	2:28381833	rs6726716	G	G	G	A	A	A	0.181	0.248	0.315	-0.00648	-0.007309	-0.01193	0.004919	0.001445	0.003602	0.727	6.375	3.035	0.375
rs140716753	chr20:10856003-11356003	1	16	0.843	20:11224977	rs6040464	C	C	C	T	T	T	0.15	0.441	0.403	-0.02164	-0.005156	-0.01691	0.005294	0.001257	0.00341	4.362	4.386	6.147	0.337
rs646315	chr3:138592704-139092704	1	6	0.997	3:138839349	rs1105251	C	C	C	T	T	T	0.472	0.222	0.043	0.009385	0.005071	0.05097	0.003792	0.001503	0.008277	1.875	3.13	9.135	0.324
rs75826502	chr3:138587253-139087253	1	6	0.997	3:138839349	rs1105251	C	C	C	T	T	T	0.472	0.222	0.043	0.009385	0.005071	0.05097	0.003792	0.001503	0.008277	1.875	3.13	9.135	0.323
rs191467669	chr1:222251109-222751109	4	4	0.998	1:222256140	rs1591912	G	G	G	A	A	A	0.578	0.453	0.432	-0.02229	-0.009229	-0.03337	0.003833	0.001254	0.003376	8.216	12.729	22.31	0.308
rs4980386	chr11:1645708-2145708	1	8	0.672	11:1891722	rs686722	T	T	T	C	C	C	0.085	0.376	0.637	-0.01667	-0.007845	-0.007122	0.00677	0.001289	0.003478	1.859	8.934	1.392	0.298
rs686722	chr11:1641722-2141722	1	8	0.672	11:1891722	rs686722	T	T	T	C	C	C	0.085	0.376	0.637	-0.01667	-0.007845	-0.007122	0.00677	0.001289	0.003478	1.859	8.934	1.392	0.297
rs56238684	chr20:32986696-33486696	1	8	0.852	20:33389660	rs62211613	NA	C	NA	NA	T	NA	nan	0.039	nan	nan	0.0191	nan	nan	0.003234	nan	nan	8.452	nan	0.276
rs77685836	chr18:41991036-42491036	1	9	0.982	18:42245105	rs72905568	T	T	NA	C	C	NA	0.126	0.091	nan	-0.00562	-0.01297	nan	0.005712	0.002166	nan	0.488	8.668	nan	0.235
rs72905568	chr18:41995105-42495105	1	9	0.982	18:42245105	rs72905568	T	T	NA	C	C	NA	0.126	0.091	nan	-0.00562	-0.01297	nan	0.005712	0.002166	nan	0.488	8.668	nan	0.235
rs6476838	chr9:4037190-4537190	2	10	0.713	9:4273318	rs78764121	G	NA	NA	A	NA	NA	0.08	nan	nan	0.0353	nan	nan	0.00697	nan	nan	6.386	nan	nan	0.175
rs2832056	chr21:29882507-30382507	1	94	0.841	21:30021886	rs2409314	G	G	G	T	T	T	0.886	0.436	0.861	0.03271	0.004231	0.01211	0.005968	0.001259	0.004836	7.373	3.11	1.91	0.172
rs140716753	chr20:10856003-11356003	3	15	0.569	20:10942744	rs62185663	A	A	A	C	C	C	0.042	0.251	0.319	-0.02505	-0.00034	-0.01773	0.00948	0.001441	0.00359	2.084	0.09	6.106	0.125
rs10863683	chr1:222001089-222501089	3	14	0.958	1:222256140	rs1591912	G	G	G	A	A	A	0.578	0.453	0.432	-0.02229	-0.009229	-0.03337	0.003833	0.001254	0.003376	8.216	12.729	22.31	0.122
rs11293015	chr1:222017442-222517442	3	14	0.958	1:222256140	rs1591912	G	G	G	A	A	A	0.578	0.453	0.432	-0.02229	-0.009229	-0.03337	0.003833	0.001254	0.003376	8.216	12.729	22.31	0.12
rs140707031	chr1:222041773-222541773	3	14	0.958	1:222256140	rs1591912	G	G	G	A	A	A	0.578	0.453	0.432	-0.02229	-0.009229	-0.03337	0.003833	0.001254	0.003376	8.216	12.729	22.31	0.12
rs13051336	chr21:29566067-30066067	2	25	0.873	21:29816067	rs13051336	A	A	A	G	G	G	0.801	0.3	0.752	0.02594	0.006204	0.01387	0.004742	0.001362	0.003873	7.348	5.28	3.466	0.109
rs10854317	chr21:29567983-30067983	2	25	0.873	21:29816067	rs13051336	A	A	A	G	G	G	0.801	0.3	0.752	0.02594	0.006204	0.01387	0.004742	0.001362	0.003873	7.348	5.28	3.466	0.108
rs10863683	chr1:222001089-222501089	2	19	1	1:222275756	rs7537901	C	C	C	A	A	A	0.181	0.284	0.352	0.04096	0.01834	0.03569	0.004911	0.001384	0.003502	16.126	39.364	23.664	0.09
rs11293015	chr1:222017442-222517442	2	20	1	1:222275756	rs7537901	C	C	C	A	A	A	0.181	0.284	0.352	0.04096	0.01834	0.03569	0.004911	0.001384	0.003502	16.126	39.364	23.664	0.083
rs140707031	chr1:222041773-222541773	2	20	1	1:222275756	rs7537901	C	C	C	A	A	A	0.181	0.284	0.352	0.04096	0.01834	0.03569	0.004911	0.001384	0.003502	16.126	39.364	23.664	0.083
rs191467669	chr1:222251109-222751109	3	20	0.993	1:222269793	rs11118946	C	C	C	A	A	A	0.18	0.283	0.352	0.04145	0.01835	0.03518	0.004927	0.001386	0.003502	16.4	39.309	23.023	0.072
