# Supplementary material for: Multi-ancestry meta-analysis of keloids uncovers novel susceptibility loci in diverse populations
Source: Nat Commun. 2025 Aug 20;16:7770. doi: 10.1038/s41467-025-62945-x (PMC12368108; doi:10.1038/s41467-025-62945-x)
Supplement: Supplementary file 6 — Supplementary Data 4 [file 41467_2025_62945_MOESM6_ESM.xlsx]

## Sheet: SD4. FUMA Nonsynonymous
SD4. FUMA SNP2GENE results for nonsynonymous variants in LD (r2>0.1) with FUMA lead SNPs. LD estimates (from FUMA and from LDlink) are shown, as are gnomAD population frequency estimates. Rreported effect alleles are those that increase keloids risk. Amino acid change obtained from the Ensembl Variant Effect Predictor (VEP). 'NA' values indicate that alleles do not occur in the given population, …
				FUMA estimate	LDlink estimate						VEP				freq_EUR		freq_AFR		freq_EAS
chr	pos	rsID	FUMA_leadSNP	FUMA_r2	r2_EUR	r2_AFR	r2_EAS	GCTA_nearest_leadSNP	nearestGene	exon	amino_acid	codons	non_effect_allele	effect_allele	GWAS	gnomAD	GWAS	gnomAD	GWAS	gnomAD	gwasP	source_GWAS	ClinVar	ClinVar_link
1	201437730	rs192314256	rs192314256	1	1	1	1	rs192314256	PHLDA3	exon2	G/E	gGg/gAg	C	T	NA	8.475e-07	NA	0	0.0152	0.01332	8.737e-19	EAS	NA
1	201437832	rs35383942	rs35383942	1	1	1	1	rs35383942	PHLDA3	exon1	Q/R	cAg/cGg	T	C	0.0862	0.06108	0.0107	0.00923	NA	8.9e-05	1.111e-23	EUR	NA
1	201437832	rs35383942	rs35383942	1	1	1	1	rs35383942	PHLDA3	exon1	Q/R	cAg/cGg	T	C	0.0862	0.06108	0.0107	0.00923	NA	8.9e-05	1.972e-25	multi-ancestry	NA
3	138191232	rs10935282	rs939646	0.170165	0.024	0.008	0.011	rs75826502	ESYT3	exon18	R/G	Agg/Ggg	A	G	0.5415	0.5507	0.8936	0.9024	0.4397	0.4278	0.0448	multi-ancestry	NA
3	138665029	rs7432551	rs646315	0.311331	0.043	0	0.289	rs646315	FOXL2	exon1	G/A	gGg/gCg	C	G	0.0369	0.01797	0.3561	0.3666	0.1102	0.0689	2.472e-07	EAS	Benign	https://www.ncbi.nlm.nih.gov/clinvar/variation/261662/?oq=rs7432551&m=NM_023067.4(FOXL2):c.536C%3EG%20(p.Ala179Gly)
3	138665029	rs7432551	rs939646	0.305127	0.027	0.088	0.341	rs75826502	FOXL2	exon1	G/A	gGg/gCg	C	G	0.0369	0.01797	0.3561	0.3666	0.1102	0.0689	0.0001392	multi-ancestry	Benign	https://www.ncbi.nlm.nih.gov/clinvar/variation/261662/?oq=rs7432551&m=NM_023067.4(FOXL2):c.536C%3EG%20(p.Ala179Gly)
6	149721690	rs237025	rs6906384	0.846021	0.904	0.731	0.995	rs6906384	TAB2:SUMO4	exon1	M/V	Atg/Gtg	A	G	0.5008	0.4827	0.7095	0.7231	0.6849	0.7044	6.316e-08	multi-ancestry	Benign	https://www.ncbi.nlm.nih.gov/clinvar/variation/2062/?oq=rs237025&m=NM_001002255.2(SUMO4):c.163G%3EA%20(p.Val55Met)
7	37947164	rs1802073	rs2242026	0.150039	0.217	0.071	0.205	rs2242026	EPDR1:SFRP4	exon6	P/T	Cct/Act	G	T	0.3828	0.3763	NA	0.578	NA	0.5275	0.01344	multi-ancestry	Benign	https://www.ncbi.nlm.nih.gov/clinvar/variation/1287094/?oq=rs1802073&m=NM_003014.4(SFRP4):c.958C%3EA%20(p.Pro320Thr)
8	32621844	rs75155858	rs2919386	0.272998	0.132	0	0.116	rs2919386	NRG1	exon11	G/V	gGc/gTc	G	T	NA	0.000556	0.0269	0.02523	0.3047	0.3264	0.0006698	multi-ancestry	NA
11	1887806	rs7938342	rs588321	0.370712	0.367	0.149	0.714	rs35383942	LSP1:AC051649.12	exon2	H/Q	caT/caA	T	A	0.584	0.5901	0.5434	0.5536	0.8036	0.7894	0.0001192	EUR	NA
11	1887806	rs7938342	rs686722	0.331967	0.345	0.071	0.492	rs686722	LSP1:AC051649.12	exon2	H/Q	caT/caA	T	A	0.584	0.5901	0.5434	0.5536	0.8036	0.7894	0.0007467	multi-ancestry	NA
11	1891722	rs686722	rs588321	0.901729	0.901729	0.471	0.687	rs686722	LSP1	exon1	R/W	Cgg/Tgg	C	T	0.6306	0.6439	0.8737	0.8806	0.3799	0.3521	1.154e-09	EUR	NA
11	1891722	rs686722	rs686722	1	1	1	1	rs686722	LSP1	exon1	R/W	Cgg/Tgg	C	T	0.6306	0.6439	0.8737	0.8806	0.3799	0.3521	1.014e-11	multi-ancestry	NA
11	1902768	rs621679	rs588321	0.757572	0.748	0.063	0.418	rs686722	LSP1	exon3	A/T	Gcc/Acc	G	A	0.6122	0.6261	0.7291	0.7326	0.4509	0.4357	4.798e-08	EUR	NA
11	1902768	rs621679	rs686722	0.653321	0.843	0.169	0.604	rs686722	LSP1	exon3	A/T	Gcc/Acc	G	A	0.6122	0.6261	0.7291	0.7326	0.4509	0.4357	8.425e-07	multi-ancestry	NA
11	1911115	rs11041692	rs588321	0.104865	0.073	0.041	0.003	rs4980386	LSP1:C11orf89	exon1	T/A	Aca/Gca	T	C	0.1088	0.0878	0.1999	0.1718	NA	0.0002	0.007043	EUR	NA
11	2924591	rs1048046	rs12277177	0.992013	0.981	0.992	1	rs76024540	SLC22A18AS:SLC22A18	exon2	A/T	Gct/Act	G	A	0.2266	0.1762	0.2678	0.2714	NA	0.001427	1.491e-08	AFR	NA
11	2924610	rs1048047	rs12277177	0.452312	0.159	0.435	0.002	rs76024540	SLC22A18AS:SLC22A18	exon2	R/Q	cGg/cAg	G	A	0.4087	0.4207	0.5255	0.5228	0.3195	0.2688	0.01422	AFR	NA
15	56152729	rs2303579	rs59382910	0.154372	NA	NA	NA	rs11632096	NEDD4	exon11	S/N	aGc/aAc	C	T	0.7725	0.7986	0.6067	0.6088	0.6189	0.6003	2.11e-06	AFR	NA
15	56152729	rs2303579	rs16976600	0.276246	0.124	0.216	0.276	rs11632096	NEDD4	exon7	S/N	aGc/aAc	C	T	0.7725	0.7986	0.6067	0.6088	0.6189	0.6003	4.242e-06	EAS	NA
15	56152729	rs2303579	rs11632096	0.229703	0.121	0.25	0.274	rs11632096	NEDD4	exon7	S/N	aGc/aAc	C	T	0.7725	0.7986	0.6067	0.6088	0.6189	0.6003	1.406e-08	multi-ancestry	NA
15	56152872	rs2303580	rs59382910	0.154372	NA	NA	NA	rs11632096	NEDD4	exon10	Q/R	cAa/cGa	T	C	0.7725	0.7985	0.6066	0.6083	0.6188	0.6001	2.024e-06	AFR	NA
15	56152872	rs2303580	rs16976600	0.279634	0.125	0.216	0.278	rs11632096	NEDD4	exon6	Q/R	cAa/cGa	T	C	0.7725	0.7985	0.6066	0.6083	0.6188	0.6001	4.227e-06	EAS	NA
15	56152872	rs2303580	rs11632096	0.230492	0.123	0.25	0.275	rs11632096	NEDD4	exon6	Q/R	cAa/cGa	T	C	0.7725	0.7985	0.6066	0.6083	0.6188	0.6001	1.323e-08	multi-ancestry	NA
15	56207811	rs62043855	rs16976600	0.22137	0.069	0.039	0.23	rs16976600	NEDD4	exon1	H/N	Cat/Aat	G	T	0.8788	0.8787	0.8504	0.8495	0.6854	0.6569	1.869e-05	EAS	NA
15	56207811	rs62043855	rs11632096	0.118364	0.071	0.078	0.251	rs11632096	NEDD4	exon1	H/N	Cat/Aat	G	T	0.8788	0.8787	0.8504	0.8495	0.6854	0.6569	0.0002001	multi-ancestry	NA
