# Supplementary material for: Multi-ancestry meta-analysis of keloids uncovers novel susceptibility loci in diverse populations
Source: Nat Commun. 2025 Aug 20;16:7770. doi: 10.1038/s41467-025-62945-x (PMC12368108; doi:10.1038/s41467-025-62945-x)
Supplement: Supplementary file 7 — Supplementary Data 5 [file 41467_2025_62945_MOESM7_ESM.xlsx]

## Sheet: SD5. SNP2GENE Multi
SD5. FUMA SNP2GENE results (multi-ancestry analysis) for Combined Annotation Dependent Depletion (CADD); RegulomeDB (RDB); and Chromatine 15 interaction values (E126, adult dermal fibroblasts).
uniqID	SNP	CADD	RDB	E126	Note
1:22702231:C:T	rs12568930	15.46	4	7
1:201437832:C:T	rs35383942	24.3	2a	1
1:222251089:C:G	rs10863683	0.158	7	5
1:222291773	rs140707031	NA	NA	NA	Not included / not sampled in FUMA analysis
2:28381833:A:G	rs6726716	17.2	5	5
2:241252201:C:T	rs12989123	0.168	7	14
3:138837253:C:G	rs75826502	7.161	7	5
5:88095785	rs244755	NA	NA	NA	Not included / not sampled in FUMA analysis
6:149664540:A:G	rs6906384	4.132	5	5
7:37940286:C:T	rs2242026	0.865	NA	15
8:32555685:A:C	rs2919386	0.846	NA	5
8:126534536:A:T	rs921721	1.833	4	13
9:4287190:C:T	rs6476838	8.587	7	5
11:1891722:C:T	rs686722	3.101	NA	13
11:2920108:C:T	rs76024540	1.079	1b	7
12:106119041:A:G	rs7297246	3.398	5	14
15:56210499:A:G	rs11632096	20.1	2b	7
15:68789866:G:T	rs34647667	21.5	3a	14
18:42241036:C:G	rs77685836	1.288	5	15
20:10670079:A:T	rs2423510	7.796	7	14
20:11106003:A:C	rs140716753	19.36	4	15
20:11242516:A:G	rs4239705	8.949	4	7
20:32849416:A:G	rs1205312	5.222	7	5
20:49984404:G:T	rs6091310	0.109	5	5
21:29816067:A:G	rs13051336	3.235	6	7
21:30132507:G:T	rs2832056	0.896	6	15
RDB interpretation, copied from http://legacy.regulomedb.org/help
Score	Supporting data
1a	eQTL + TF binding + matched TF motif + matched DNase Footprint + DNase peak
1b	eQTL + TF binding + any motif + DNase Footprint + DNase peak
1c	eQTL + TF binding + matched TF motif + DNase peak
1d	eQTL + TF binding + any motif + DNase peak
1e	eQTL + TF binding + matched TF motif
1f	eQTL + TF binding / DNase peak
2a	TF binding + matched TF motif + matched DNase Footprint + DNase peak
2b	TF binding + any motif + DNase Footprint + DNase peak
2c	TF binding + matched TF motif + DNase peak
3a	TF binding + any motif + DNase peak
3b	TF binding + matched TF motif
4	TF binding + DNase peak
5	TF binding or DNase peak
6	other
Chromatin states, copied from https://egg2.wustl.edu/roadmap/web_portal/chr_state_learning.html
STATE NO.	MNEMONIC	DESCRIPTION
1	TssA	Active TSS
2	TssAFlnk	Flanking Active TSS
3	TxFlnk	Transcr. at gene 5' and 3'
4	Tx	Strong transcription
5	TxWk	Weak transcription
6	EnhG	Genic enhancers
7	Enh	Enhancers
8	ZNF/Rpts	ZNF genes & repeats
9	Het	Heterochromatin
10	TssBiv	Bivalent/Poised TSS
11	BivFlnk	Flanking Bivalent TSS/Enh
12	EnhBiv	Bivalent Enhancer
13	ReprPC	Repressed PolyComb
14	ReprPCWk	Weak Repressed PolyComb
15	Quies	Quiescent/Low
