# Supplementary material for: Multi-ancestry meta-analysis of keloids uncovers novel susceptibility loci in diverse populations
Source: Nat Commun. 2025 Aug 20;16:7770. doi: 10.1038/s41467-025-62945-x (PMC12368108; doi:10.1038/s41467-025-62945-x)
Supplement: Supplementary file 8 — Supplementary Data 6 [file 41467_2025_62945_MOESM8_ESM.xlsx]

## Sheet: SD6a. FUMA GENE2FUNC TS
ST6a. FUMA Significant Tissue Specificity, using input genes from multi-ancestry GWAS. Differentially expressed gene sets are from GTEx v8 53 tissue types. Hypergeometric statistical tests; adjusted p-value with threshold (0.05).
Category	GeneSet	N_genes	N_overlap	p	adjP	genes
DEG.twoside	Heart_Left_Ventricle	10067	68	2.37737e-08	1.28378e-06	ENSG00000118197:ENSG00000118200:ENSG00000116857:ENSG00000174307:ENSG00000159176:ENSG00000198700:ENSG00000163431:ENSG00000176393:ENSG00000163435:ENSG00000143862:ENSG00000133067:ENSG00000077157:ENSG00000143507:ENSG00000154305:ENSG00000186063:ENSG00000162819:ENSG00000154309:ENSG00000143502:ENSG00000114098:ENSG00000114107:ENSG00000158234:ENSG00000051382:ENSG00000184432:ENSG00000114115:ENSG00000163864…
DEG.down	Heart_Left_Ventricle	9531	63	3.54492e-07	1.91426e-05	ENSG00000118197:ENSG00000118200:ENSG00000116857:ENSG00000174307:ENSG00000159176:ENSG00000198700:ENSG00000163431:ENSG00000176393:ENSG00000163435:ENSG00000143862:ENSG00000133067:ENSG00000143507:ENSG00000154305:ENSG00000186063:ENSG00000162819:ENSG00000154309:ENSG00000143502:ENSG00000114098:ENSG00000114107:ENSG00000158234:ENSG00000051382:ENSG00000184432:ENSG00000114115:ENSG00000163864:ENSG00000158258…
DEG.down	Brain_Amygdala	7751	55	3.85963e-07	2.0842e-05	ENSG00000118197:ENSG00000163395:ENSG00000198700:ENSG00000163431:ENSG00000176393:ENSG00000077157:ENSG00000143507:ENSG00000143498:ENSG00000154305:ENSG00000186063:ENSG00000162819:ENSG00000154309:ENSG00000158019:ENSG00000114098:ENSG00000158220:ENSG00000114107:ENSG00000051382:ENSG00000175110:ENSG00000184432:ENSG00000163864:ENSG00000055208:ENSG00000131013:ENSG00000055211:ENSG00000131023:ENSG00000120253…
DEG.twoside	Kidney_Cortex	6910	51	4.16431e-07	2.24873e-05	ENSG00000118197:ENSG00000118200:ENSG00000116852:ENSG00000174307:ENSG00000134369:ENSG00000198700:ENSG00000198892:ENSG00000163431:ENSG00000163435:ENSG00000133067:ENSG00000077157:ENSG00000143507:ENSG00000143498:ENSG00000154305:ENSG00000186063:ENSG00000162819:ENSG00000114098:ENSG00000158186:ENSG00000081189:ENSG00000055208:ENSG00000131013:ENSG00000131023:ENSG00000120253:ENSG00000086289:ENSG00000106483…
DEG.twoside	Liver	9595	63	4.60574e-07	2.4871e-05	ENSG00000118197:ENSG00000118200:ENSG00000116852:ENSG00000116857:ENSG00000174307:ENSG00000198700:ENSG00000198892:ENSG00000163431:ENSG00000176393:ENSG00000163435:ENSG00000143862:ENSG00000133067:ENSG00000077157:ENSG00000143507:ENSG00000143498:ENSG00000186063:ENSG00000162819:ENSG00000154309:ENSG00000143502:ENSG00000243147:ENSG00000158019:ENSG00000114098:ENSG00000158186:ENSG00000158234:ENSG00000051382…
DEG.down	Liver	8059	56	5.70005e-07	3.07803e-05	ENSG00000118197:ENSG00000118200:ENSG00000116852:ENSG00000116857:ENSG00000174307:ENSG00000198700:ENSG00000198892:ENSG00000163431:ENSG00000176393:ENSG00000143862:ENSG00000133067:ENSG00000077157:ENSG00000143498:ENSG00000186063:ENSG00000162819:ENSG00000154309:ENSG00000143502:ENSG00000243147:ENSG00000158019:ENSG00000114098:ENSG00000158186:ENSG00000158234:ENSG00000051382:ENSG00000163864:ENSG00000081189…
DEG.down	Pituitary	1937	23	1.10101e-06	5.94548e-05	ENSG00000116852:ENSG00000081277:ENSG00000134369:ENSG00000163431:ENSG00000163435:ENSG00000170075:ENSG00000143851:ENSG00000077157:ENSG00000143507:ENSG00000051382:ENSG00000158258:ENSG00000096968:ENSG00000130592:ENSG00000130595:ENSG00000110628:ENSG00000181649:ENSG00000069869:ENSG00000103647:ENSG00000137819:ENSG00000152217:ENSG00000101384:ENSG00000101000:ENSG00000156273
DEG.down	Brain_Caudate_basal_ganglia	6927	50	1.18911e-06	6.42119e-05	ENSG00000118197:ENSG00000174307:ENSG00000134369:ENSG00000163431:ENSG00000134375:ENSG00000176393:ENSG00000077157:ENSG00000143507:ENSG00000143498:ENSG00000186063:ENSG00000154309:ENSG00000158019:ENSG00000114098:ENSG00000158220:ENSG00000175110:ENSG00000184432:ENSG00000163864:ENSG00000158258:ENSG00000081189:ENSG00000055208:ENSG00000131013:ENSG00000055211:ENSG00000131023:ENSG00000120253:ENSG00000086289…
DEG.down	Brain_Putamen_basal_ganglia	7853	54	1.5515e-06	8.37808e-05	ENSG00000118197:ENSG00000134369:ENSG00000198700:ENSG00000163431:ENSG00000134375:ENSG00000176393:ENSG00000077157:ENSG00000143507:ENSG00000143498:ENSG00000154305:ENSG00000186063:ENSG00000162819:ENSG00000154309:ENSG00000158019:ENSG00000114098:ENSG00000114107:ENSG00000175110:ENSG00000184432:ENSG00000163864:ENSG00000158258:ENSG00000081189:ENSG00000055208:ENSG00000131013:ENSG00000055211:ENSG00000131023…
DEG.down	Kidney_Cortex	5567	43	1.77494e-06	9.58467e-05	ENSG00000118197:ENSG00000118200:ENSG00000116852:ENSG00000174307:ENSG00000134369:ENSG00000198700:ENSG00000198892:ENSG00000163431:ENSG00000133067:ENSG00000077157:ENSG00000143507:ENSG00000143498:ENSG00000154305:ENSG00000186063:ENSG00000162819:ENSG00000114098:ENSG00000158186:ENSG00000081189:ENSG00000055208:ENSG00000131013:ENSG00000131023:ENSG00000120253:ENSG00000086289:ENSG00000106483:ENSG00000120158…
DEG.down	Brain_Nucleus_accumbens_basal_ganglia	6479	47	2.71818e-06	0.000146782	ENSG00000118197:ENSG00000163395:ENSG00000134369:ENSG00000163431:ENSG00000176393:ENSG00000077157:ENSG00000143507:ENSG00000143498:ENSG00000186063:ENSG00000154309:ENSG00000158019:ENSG00000114098:ENSG00000175110:ENSG00000184432:ENSG00000158258:ENSG00000081189:ENSG00000055208:ENSG00000131013:ENSG00000055211:ENSG00000131023:ENSG00000120253:ENSG00000086289:ENSG00000106483:ENSG00000107249:ENSG00000120158…
DEG.twoside	Brain_Caudate_basal_ganglia	9143	59	2.99238e-06	0.000161589	ENSG00000118197:ENSG00000174307:ENSG00000134369:ENSG00000198892:ENSG00000163431:ENSG00000134375:ENSG00000176393:ENSG00000170075:ENSG00000143851:ENSG00000077157:ENSG00000143507:ENSG00000143498:ENSG00000186063:ENSG00000154309:ENSG00000143502:ENSG00000158019:ENSG00000114098:ENSG00000181322:ENSG00000158186:ENSG00000158220:ENSG00000175110:ENSG00000184432:ENSG00000163864:ENSG00000158258:ENSG00000081189…
DEG.twoside	Pancreas	10415	64	4.29659e-06	0.000232016	ENSG00000118197:ENSG00000118200:ENSG00000232237:ENSG00000116857:ENSG00000163395:ENSG00000174307:ENSG00000134369:ENSG00000198700:ENSG00000198892:ENSG00000163431:ENSG00000134375:ENSG00000176393:ENSG00000163435:ENSG00000143862:ENSG00000077157:ENSG00000143498:ENSG00000186063:ENSG00000162819:ENSG00000154309:ENSG00000143502:ENSG00000243147:ENSG00000158019:ENSG00000114098:ENSG00000158186:ENSG00000175110…
DEG.twoside	Artery_Tibial	4761	38	4.38366e-06	0.000236718	ENSG00000118200:ENSG00000116852:ENSG00000081277:ENSG00000159173:ENSG00000198892:ENSG00000163431:ENSG00000133067:ENSG00000077157:ENSG00000143507:ENSG00000154305:ENSG00000186063:ENSG00000158019:ENSG00000114098:ENSG00000158234:ENSG00000114115:ENSG00000158258:ENSG00000081189:ENSG00000055208:ENSG00000086289:ENSG00000106483:ENSG00000107249:ENSG00000106688:ENSG00000120158:ENSG00000096968:ENSG00000053918…
DEG.twoside	Brain_Amygdala	9576	60	6.33857e-06	0.000342283	ENSG00000118197:ENSG00000116852:ENSG00000163395:ENSG00000198700:ENSG00000198892:ENSG00000163431:ENSG00000176393:ENSG00000170075:ENSG00000077157:ENSG00000143507:ENSG00000143498:ENSG00000154305:ENSG00000186063:ENSG00000162819:ENSG00000154309:ENSG00000143502:ENSG00000158019:ENSG00000114098:ENSG00000158220:ENSG00000114107:ENSG00000051382:ENSG00000175110:ENSG00000184432:ENSG00000163864:ENSG00000055208…
DEG.twoside	Adrenal_Gland	5041	39	6.63372e-06	0.000358221	ENSG00000116852:ENSG00000116857:ENSG00000134369:ENSG00000198892:ENSG00000143851:ENSG00000077157:ENSG00000143507:ENSG00000186063:ENSG00000158019:ENSG00000158186:ENSG00000051382:ENSG00000183770:ENSG00000206262:ENSG00000175110:ENSG00000114115:ENSG00000158258:ENSG00000086289:ENSG00000107249:ENSG00000106688:ENSG00000096968:ENSG00000130592:ENSG00000130595:ENSG00000053918:ENSG00000129757:ENSG00000110628…
DEG.twoside	Brain_Putamen_basal_ganglia	9598	60	6.86576e-06	0.000370751	ENSG00000118197:ENSG00000134369:ENSG00000198700:ENSG00000198892:ENSG00000163431:ENSG00000134375:ENSG00000176393:ENSG00000170075:ENSG00000143851:ENSG00000077157:ENSG00000143507:ENSG00000143498:ENSG00000154305:ENSG00000186063:ENSG00000162819:ENSG00000154309:ENSG00000143502:ENSG00000158019:ENSG00000114098:ENSG00000114107:ENSG00000175110:ENSG00000184432:ENSG00000114115:ENSG00000163864:ENSG00000158258…
DEG.down	Brain_Hippocampus	7571	51	7.26041e-06	0.000392062	ENSG00000118197:ENSG00000198700:ENSG00000163431:ENSG00000134375:ENSG00000176393:ENSG00000077157:ENSG00000143507:ENSG00000143498:ENSG00000154305:ENSG00000186063:ENSG00000162819:ENSG00000154309:ENSG00000158019:ENSG00000114098:ENSG00000158220:ENSG00000114107:ENSG00000175110:ENSG00000184432:ENSG00000055208:ENSG00000131013:ENSG00000055211:ENSG00000131023:ENSG00000120253:ENSG00000106483:ENSG00000107249…
DEG.twoside	Brain_Nucleus_accumbens_basal_ganglia	8939	57	7.84568e-06	0.000423667	ENSG00000118197:ENSG00000116852:ENSG00000232237:ENSG00000163395:ENSG00000134369:ENSG00000198892:ENSG00000163431:ENSG00000176393:ENSG00000170075:ENSG00000077157:ENSG00000143507:ENSG00000143498:ENSG00000186063:ENSG00000154309:ENSG00000143502:ENSG00000158019:ENSG00000114098:ENSG00000181322:ENSG00000158186:ENSG00000175110:ENSG00000184432:ENSG00000158258:ENSG00000081189:ENSG00000055208:ENSG00000131013…
DEG.down	Brain_Substantia_nigra	7223	49	1.03501e-05	0.000558907	ENSG00000118197:ENSG00000198700:ENSG00000163431:ENSG00000176393:ENSG00000077157:ENSG00000143507:ENSG00000143498:ENSG00000154305:ENSG00000186063:ENSG00000154309:ENSG00000158019:ENSG00000114098:ENSG00000158220:ENSG00000175110:ENSG00000184432:ENSG00000163864:ENSG00000081189:ENSG00000055208:ENSG00000131013:ENSG00000131023:ENSG00000120253:ENSG00000106483:ENSG00000107249:ENSG00000120158:ENSG00000096968…
DEG.up	Artery_Tibial	2717	26	1.04775e-05	0.000565783	ENSG00000118200:ENSG00000198892:ENSG00000163431:ENSG00000133067:ENSG00000077157:ENSG00000154305:ENSG00000186063:ENSG00000158019:ENSG00000114098:ENSG00000158234:ENSG00000158258:ENSG00000081189:ENSG00000055208:ENSG00000086289:ENSG00000106483:ENSG00000107249:ENSG00000120158:ENSG00000096968:ENSG00000069869:ENSG00000033800:ENSG00000169018:ENSG00000137809:ENSG00000152217:ENSG00000101384:ENSG00000156253…
DEG.twoside	Muscle_Skeletal	8051	52	1.94949e-05	0.00105273	ENSG00000118200:ENSG00000081248:ENSG00000116857:ENSG00000163395:ENSG00000081277:ENSG00000159173:ENSG00000159176:ENSG00000134369:ENSG00000198700:ENSG00000198892:ENSG00000176393:ENSG00000154305:ENSG00000186063:ENSG00000162819:ENSG00000154309:ENSG00000143502:ENSG00000114107:ENSG00000158234:ENSG00000184432:ENSG00000114115:ENSG00000158258:ENSG00000081189:ENSG00000131013:ENSG00000131023:ENSG00000086289…
DEG.down	Pancreas	9668	59	2.00857e-05	0.00108463	ENSG00000118197:ENSG00000118200:ENSG00000116857:ENSG00000174307:ENSG00000134369:ENSG00000198700:ENSG00000198892:ENSG00000163431:ENSG00000134375:ENSG00000176393:ENSG00000143862:ENSG00000077157:ENSG00000143498:ENSG00000186063:ENSG00000162819:ENSG00000154309:ENSG00000143502:ENSG00000243147:ENSG00000158019:ENSG00000114098:ENSG00000158186:ENSG00000175110:ENSG00000163864:ENSG00000158258:ENSG00000055208…
DEG.down	Small_Intestine_Terminal_Ileum	1384	17	2.16389e-05	0.0011685	ENSG00000118200:ENSG00000081277:ENSG00000174307:ENSG00000134369:ENSG00000198892:ENSG00000133067:ENSG00000158186:ENSG00000158258:ENSG00000086289:ENSG00000106483:ENSG00000107249:ENSG00000130595:ENSG00000137809:ENSG00000103647:ENSG00000258484:ENSG00000078814:ENSG00000125966
DEG.down	Brain_Hypothalamus	5967	42	2.70404e-05	0.00146018	ENSG00000118197:ENSG00000163431:ENSG00000176393:ENSG00000077157:ENSG00000143507:ENSG00000186063:ENSG00000154309:ENSG00000114098:ENSG00000175110:ENSG00000184432:ENSG00000163864:ENSG00000081189:ENSG00000055208:ENSG00000131013:ENSG00000131023:ENSG00000120253:ENSG00000106483:ENSG00000120158:ENSG00000096968:ENSG00000130592:ENSG00000053918:ENSG00000110628:ENSG00000181649:ENSG00000069869:ENSG00000033800…
DEG.down	Minor_Salivary_Gland	1870	20	2.80159e-05	0.00151286	ENSG00000118200:ENSG00000116852:ENSG00000134369:ENSG00000198892:ENSG00000186063:ENSG00000154309:ENSG00000158186:ENSG00000158258:ENSG00000081189:ENSG00000086289:ENSG00000120158:ENSG00000096968:ENSG00000069869:ENSG00000137809:ENSG00000103647:ENSG00000152217:ENSG00000078814:ENSG00000101000:ENSG00000125966:ENSG00000156265
DEG.twoside	Brain_Hypothalamus	8506	53	4.40254e-05	0.00237737	ENSG00000118197:ENSG00000116852:ENSG00000198892:ENSG00000163431:ENSG00000176393:ENSG00000170075:ENSG00000077157:ENSG00000143507:ENSG00000186063:ENSG00000154309:ENSG00000143502:ENSG00000114098:ENSG00000181322:ENSG00000158186:ENSG00000175110:ENSG00000184432:ENSG00000163864:ENSG00000081189:ENSG00000055208:ENSG00000131013:ENSG00000131023:ENSG00000120253:ENSG00000086289:ENSG00000106483:ENSG00000157168…
DEG.twoside	Brain_Hippocampus	9541	57	6.299e-05	0.00340146	ENSG00000118197:ENSG00000116852:ENSG00000198700:ENSG00000198892:ENSG00000163431:ENSG00000134375:ENSG00000176393:ENSG00000170075:ENSG00000077157:ENSG00000143507:ENSG00000143498:ENSG00000154305:ENSG00000186063:ENSG00000162819:ENSG00000154309:ENSG00000143502:ENSG00000158019:ENSG00000114098:ENSG00000158220:ENSG00000114107:ENSG00000175110:ENSG00000184432:ENSG00000158258:ENSG00000055208:ENSG00000131013…
DEG.twoside	Minor_Salivary_Gland	3769	30	6.67412e-05	0.00360403	ENSG00000118200:ENSG00000163362:ENSG00000116852:ENSG00000081277:ENSG00000159173:ENSG00000134369:ENSG00000198892:ENSG00000163435:ENSG00000143512:ENSG00000154305:ENSG00000186063:ENSG00000154309:ENSG00000143502:ENSG00000158186:ENSG00000158258:ENSG00000081189:ENSG00000086289:ENSG00000120158:ENSG00000096968:ENSG00000130595:ENSG00000053918:ENSG00000069869:ENSG00000137809:ENSG00000103647:ENSG00000152217…
DEG.twoside	Brain_Substantia_nigra	8873	54	6.98994e-05	0.00377457	ENSG00000118197:ENSG00000198700:ENSG00000198892:ENSG00000163431:ENSG00000176393:ENSG00000170075:ENSG00000077157:ENSG00000143507:ENSG00000143498:ENSG00000154305:ENSG00000186063:ENSG00000154309:ENSG00000158019:ENSG00000114098:ENSG00000158186:ENSG00000158220:ENSG00000175110:ENSG00000184432:ENSG00000114115:ENSG00000163864:ENSG00000081189:ENSG00000055208:ENSG00000131013:ENSG00000131023:ENSG00000120253…
DEG.up	Artery_Coronary	2052	20	0.000101713	0.0054925	ENSG00000134369:ENSG00000163431:ENSG00000133067:ENSG00000077157:ENSG00000143498:ENSG00000186063:ENSG00000158186:ENSG00000158234:ENSG00000081189:ENSG00000086289:ENSG00000106483:ENSG00000096968:ENSG00000181649:ENSG00000137809:ENSG00000152217:ENSG00000101384:ENSG00000101000:ENSG00000156239:ENSG00000156253:ENSG00000156265
DEG.up	Fallopian_Tube	490	9	0.000117696	0.00635556	ENSG00000116857:ENSG00000163431:ENSG00000077157:ENSG00000114115:ENSG00000131023:ENSG00000086289:ENSG00000106483:ENSG00000129757:ENSG00000101384
DEG.twoside	Fallopian_Tube	491	9	0.000119512	0.00645366	ENSG00000116857:ENSG00000163431:ENSG00000077157:ENSG00000114115:ENSG00000131023:ENSG00000086289:ENSG00000106483:ENSG00000129757:ENSG00000101384
DEG.twoside	Artery_Aorta	4241	31	0.000236305	0.0127605	ENSG00000118200:ENSG00000116852:ENSG00000134369:ENSG00000198892:ENSG00000163431:ENSG00000143851:ENSG00000133067:ENSG00000077157:ENSG00000143507:ENSG00000186063:ENSG00000158220:ENSG00000081189:ENSG00000177688:ENSG00000086289:ENSG00000106483:ENSG00000107249:ENSG00000106688:ENSG00000096968:ENSG00000053918:ENSG00000181649:ENSG00000069869:ENSG00000169018:ENSG00000137809:ENSG00000137819:ENSG00000152217…
DEG.twoside	Nerve_Tibial	6820	43	0.000290654	0.0156953	ENSG00000118200:ENSG00000116852:ENSG00000081277:ENSG00000159173:ENSG00000198892:ENSG00000163431:ENSG00000170075:ENSG00000143851:ENSG00000133067:ENSG00000077157:ENSG00000143498:ENSG00000186063:ENSG00000162819:ENSG00000154309:ENSG00000158186:ENSG00000114115:ENSG00000158258:ENSG00000055208:ENSG00000177688:ENSG00000131013:ENSG00000131023:ENSG00000120253:ENSG00000086289:ENSG00000106483:ENSG00000157168…
DEG.up	Artery_Aorta	2768	23	0.000310173	0.0167493	ENSG00000118200:ENSG00000134369:ENSG00000198892:ENSG00000163431:ENSG00000133067:ENSG00000077157:ENSG00000186063:ENSG00000081189:ENSG00000177688:ENSG00000086289:ENSG00000106483:ENSG00000107249:ENSG00000096968:ENSG00000181649:ENSG00000069869:ENSG00000169018:ENSG00000137809:ENSG00000152217:ENSG00000101384:ENSG00000101000:ENSG00000156239:ENSG00000156253:ENSG00000156265
DEG.up	Cells_Cultured_fibroblasts	4343	31	0.000360767	0.0194814	ENSG00000118193:ENSG00000118200:ENSG00000134369:ENSG00000198700:ENSG00000134375:ENSG00000143507:ENSG00000143498:ENSG00000154305:ENSG00000186063:ENSG00000162819:ENSG00000158234:ENSG00000175110:ENSG00000131013:ENSG00000120253:ENSG00000157168:ENSG00000107249:ENSG00000106688:ENSG00000214026:ENSG00000181649:ENSG00000069869:ENSG00000128973:ENSG00000137809:ENSG00000258484:ENSG00000137819:ENSG00000078747…
DEG.down	Colon_Transverse	1588	16	0.000375307	0.0202666	ENSG00000118200:ENSG00000198892:ENSG00000170075:ENSG00000133067:ENSG00000158186:ENSG00000158258:ENSG00000081189:ENSG00000086289:ENSG00000106483:ENSG00000120158:ENSG00000130595:ENSG00000137809:ENSG00000103647:ENSG00000258484:ENSG00000078814:ENSG00000156265
DEG.twoside	Small_Intestine_Terminal_Ileum	4170	30	0.000404311	0.0218328	ENSG00000118200:ENSG00000163362:ENSG00000116852:ENSG00000081277:ENSG00000174307:ENSG00000134369:ENSG00000198892:ENSG00000163435:ENSG00000143851:ENSG00000133067:ENSG00000158186:ENSG00000114113:ENSG00000158258:ENSG00000178199:ENSG00000086289:ENSG00000106483:ENSG00000107249:ENSG00000106688:ENSG00000130592:ENSG00000130595:ENSG00000053918:ENSG00000254827:ENSG00000110628:ENSG00000137809:ENSG00000103647…
DEG.twoside	Lung	5173	34	0.000796648	0.043019	ENSG00000163362:ENSG00000116852:ENSG00000163395:ENSG00000198892:ENSG00000163435:ENSG00000143851:ENSG00000186063:ENSG00000154309:ENSG00000143502:ENSG00000181322:ENSG00000158220:ENSG00000114107:ENSG00000114113:ENSG00000163864:ENSG00000158258:ENSG00000177688:ENSG00000106483:ENSG00000106688:ENSG00000106686:ENSG00000130592:ENSG00000130595:ENSG00000053918:ENSG00000137809:ENSG00000137819:ENSG00000152217…
DEG.up	Adrenal_Gland	1549	15	0.000867365	0.0468377	ENSG00000116857:ENSG00000198892:ENSG00000143851:ENSG00000158019:ENSG00000158186:ENSG00000183770:ENSG00000206262:ENSG00000175110:ENSG00000114115:ENSG00000086289:ENSG00000130592:ENSG00000053918:ENSG00000129757:ENSG00000137819:ENSG00000101417
DEG.down	Brain_Anterior_cingulate_cortex_BA24	6725	41	0.000887902	0.0479467	ENSG00000118197:ENSG00000163431:ENSG00000176393:ENSG00000077157:ENSG00000143507:ENSG00000143498:ENSG00000154305:ENSG00000186063:ENSG00000162819:ENSG00000154309:ENSG00000114098:ENSG00000184432:ENSG00000055208:ENSG00000131013:ENSG00000055211:ENSG00000131023:ENSG00000120253:ENSG00000107249:ENSG00000120158:ENSG00000096968:ENSG00000214026:ENSG00000129757:ENSG00000110628:ENSG00000181649:ENSG00000033800…
DEG.twoside	Cells_Cultured_fibroblasts	6516	40	0.000923739	0.0498819	ENSG00000118193:ENSG00000118200:ENSG00000134369:ENSG00000198700:ENSG00000163431:ENSG00000134375:ENSG00000077157:ENSG00000143507:ENSG00000143498:ENSG00000154305:ENSG00000186063:ENSG00000162819:ENSG00000158234:ENSG00000175110:ENSG00000131013:ENSG00000120253:ENSG00000106483:ENSG00000157168:ENSG00000107249:ENSG00000106688:ENSG00000096968:ENSG00000130592:ENSG00000214026:ENSG00000129757:ENSG00000181649…

## Sheet: SD6b. FUMA GENE2FUNC Multi
SD6b. FUMA Significant Gene Ontology Biological Pathway enrichment of significant variants of the multi-ancestry analysis. Hypergeometric statistical tests; adjusted p-value with threshold (0.05).
Category	GeneSet	N_genes	N_overlap	p	adjP	genes	link
Curated_gene_sets	NIKOLSKY_BREAST_CANCER_20Q11_AMPLICON	31	8	1.5177e-12	9.85744e-09	DYNLRB1:PIGU:NCOA6:MYH7B:TRPC4AP:EDEM2:PROCR:MMP24	http://www.gsea-msigdb.org/gsea/msigdb/human/geneset/NIKOLSKY_BREAST_CANCER_20Q11_AMPLICON
Curated_gene_sets	PID_ERBB4_PATHWAY	38	6	2.52935e-08	8.21407e-05	PIK3CB:TAB2:NRG1:JAK2:NEDD4:ITCH	http://www.gsea-msigdb.org/gsea/msigdb/human/geneset/PID_ERBB4_PATHWAY
Curated_gene_sets	BRIDEAU_IMPRINTED_GENES	64	5	1.38335e-05	0.0299495	CD81:KCNQ1:CDKN1C:SLC22A18:PHLDA2	http://www.gsea-msigdb.org/gsea/msigdb/human/geneset/BRIDEAU_IMPRINTED_GENES
Canonical_Pathways	PID_ERBB4_PATHWAY	38	6	2.52935e-08	7.81569e-05	PIK3CB:TAB2:NRG1:JAK2:NEDD4:ITCH	http://www.gsea-msigdb.org/gsea/msigdb/human/geneset/PID_ERBB4_PATHWAY
KEGG	KEGG_MAPK_SIGNALING_PATHWAY	256	7	0.000233034	0.0433442	CACNA1S:PTPN7:DUSP10:MRAS:MEF2C:TAB2:NFATC2	http://www.gsea-msigdb.org/gsea/msigdb/human/geneset/KEGG_MAPK_SIGNALING_PATHWAY
GO_mf	GOMF_LIPID_BINDING	813	14	3.38317e-05	0.0453197	PHLDA3:AIDA:ESYT3:RBP2:RBP1:EPDR1:CD81:KCNQ1:PHLDA2:CLN6:PAQR5:JAG1:BPIFB1:PIGU	http://www.gsea-msigdb.org/gsea/msigdb/human/geneset/GOMF_LIPID_BINDING
GO_mf	GOMF_CYTOSKELETAL_PROTEIN_BINDING	957	15	5.11509e-05	0.0453197	KIF14:CAMSAP2:TNNI1:CSRP1:LMOD1:ARL8A:CEP70:CLSTN2:NME8:SPATA6L:LSP1:TNNT3:CORO2B:SNTA1:MYH7B	http://www.gsea-msigdb.org/gsea/msigdb/human/geneset/GOMF_CYTOSKELETAL_PROTEIN_BINDING
GO_cc	GOCC_SUPRAMOLECULAR_POLYMER	977	15	6.45701e-05	0.0437173	KIF14:CAMSAP2:CACNA1S:IGFN1:PKP1:TNNI1:CSRP1:NAV1:LMOD1:PPP1R12B:TNNT3:CHMP4B:DYNLRB1:MYH7B:CCT8	http://www.gsea-msigdb.org/gsea/msigdb/human/geneset/GOCC_SUPRAMOLECULAR_POLYMER
GO_cc	GOCC_CONTRACTILE_FIBER	233	7	0.000130808	0.0437173	CACNA1S:IGFN1:TNNI1:CSRP1:LMOD1:PPP1R12B:TNNT3	http://www.gsea-msigdb.org/gsea/msigdb/human/geneset/GOCC_CONTRACTILE_FIBER
GO_cc	GOCC_STRIATED_MUSCLE_THIN_FILAMENT	22	3	0.000152714	0.0437173	TNNI1:LMOD1:TNNT3	http://www.gsea-msigdb.org/gsea/msigdb/human/geneset/GOCC_STRIATED_MUSCLE_THIN_FILAMENT
GO_cc	GOCC_SUPRAMOLECULAR_COMPLEX	1319	17	0.000173309	0.0437173	KIF14:CAMSAP2:CACNA1S:IGFN1:PKP1:TNNI1:CSRP1:NAV1:LMOD1:PPP1R12B:ZC3H12D:NUP43:TNNT3:CHMP4B:DYNLRB1:MYH7B:CCT8	http://www.gsea-msigdb.org/gsea/msigdb/human/geneset/GOCC_SUPRAMOLECULAR_COMPLEX
GWAScatalog	Dupuytren's disease	43	7	1.31384e-09	5.81376e-06	TAB2:SUMO4:ZC3H12D:EPDR1:SFRP4:NEDD4:ITGA11
GWAScatalog	Male-pattern baldness	221	11	9.33779e-09	2.06599e-05	CEP70:FAIM:PIK3CB:FOXL2:C3orf72:PRR23A:MRPS22:PRR23B:PRR23C:COPB2:SETBP1
GWAScatalog	Fish- and plant-related diet	180	9	2.11937e-07	0.00026196	ITCH:DYNLRB1:PIGU:NCOA6:MYH7B:TRPC4AP:EDEM2:PROCR:MMP24
GWAScatalog	Prothrombin time	12	4	2.368e-07	0.00026196	MYH7B:TRPC4AP:EDEM2:PROCR
GWAScatalog	Breast cancer	184	8	2.93429e-06	0.00214203	PHLDA3:PTPN7:LGR6:TAB2:LSP1:SETBP1:RALY:ASIP
GWAScatalog	Hip circumference adjusted for BMI	860	16	3.35115e-06	0.00214203	TAB2:KCNQ1:NEDD4:ITGA11:SETBP1:CDK5RAP1:CBFA2T2:ZNF341:RALY:ITCH:PIGU:NCOA6:TRPC4AP:EDEM2:PROCR:MMP24
GWAScatalog	Offspring birth weight	132	7	3.38852e-06	0.00214203	MRPS22:GLIS3:KCNQ1:JAG1:CHMP4B:MYH7B:EDEM2
GWAScatalog	Keloid	2	2	2.25868e-05	0.011421	FOXL2:NEDD4
GWAScatalog	Celiac disease	119	6	2.32292e-05	0.011421	C1orf106:NAV1:PPP1R12B:LSP1:TNNT3:MRPL23
GWAScatalog	Melanoma	40	4	3.9434e-05	0.0174496	RALY:ASIP:PIGU:MYH7B
GWAScatalog	Waist-to-hip ratio adjusted for BMI (age >50)	197	7	4.57293e-05	0.0183957	PIGU:NCOA6:MYH7B:TRPC4AP:EDEM2:PROCR:MMP24
GWAScatalog	Tooth agenesis	3	2	6.75484e-05	0.0249085	CACNA1S:ASCL5
GWAScatalog	Calcium levels	48	4	8.15264e-05	0.0277503	CDKN1C:SLC22A18:PHLDA2:PAQR5
GWAScatalog	Estimated glomerular filtration rate	486	10	0.000114782	0.0362792	CACNA1S:BRE:NRG1:KCNQ1:SETBP1:RALY:ITCH:PIGU:MYH7B:EDEM2
GWAScatalog	Lobe size	4	2	0.000134674	0.0397289	FOXL2:MRPS22
GWAScatalog	Appendicular lean mass	622	11	0.0001958	0.049506	CACNA1S:LMOD1:GLIS3:TNNT3:KCNQ1:NEDD4:JAG1:PXMP4:ITCH:PROCR:MMP24
GWAScatalog	Coronary artery disease	522	10	0.000204616	0.049506	DDX59:LMOD1:MIA3:AIDA:MRAS:TAB2:NCOA6:PROCR:MMP24:MAP3K7CL
GWAScatalog	Facial pigmentation	5	2	0.000223756	0.049506	RALY:ASIP
GWAScatalog	Skin sensitivity to sun	5	2	0.000223756	0.049506	RALY:ASIP
GWAScatalog	Estimated glomerular filtration rate after 1 year in renal transplantation (recipient effect)	5	2	0.000223756	0.049506	RP11-178H8.3:N6AMT1:MAP3K7CL
Positional_gene_sets	chr1q32	174	24	1.60408e-28	4.81224e-26	KIF14:DDX59:CAMSAP2:C1orf106:CACNA1S:ASCL5:TMEM9:IGFN1:PKP1:TNNI1:PHLDA3:CSRP1:NAV1:IPO9:SHISA4:LMOD1:TIMM17A:RNPEP:ELF3:GPR37L1:ARL8A:PTPN7:LGR6:PPP1R12B	http://www.gsea-msigdb.org/gsea/msigdb/human/geneset/chr1q32
Positional_gene_sets	chr20q11	146	18	1.2059e-20	1.80885e-18	BPIFB1:CDK5RAP1:SNTA1:CBFA2T2:PXMP4:ZNF341:CHMP4B:RALY:ASIP:ITCH:DYNLRB1:PIGU:NCOA6:MYH7B:TRPC4AP:EDEM2:PROCR:MMP24	http://www.gsea-msigdb.org/gsea/msigdb/human/geneset/chr20q11
Positional_gene_sets	chr3q23	32	9	2.39811e-14	2.39811e-12	PRR23A:MRPS22:PRR23B:PRR23C:COPB2:RBP2:RBP1:NMNAT3:CLSTN2	http://www.gsea-msigdb.org/gsea/msigdb/human/geneset/chr3q23
Positional_gene_sets	chr3q22	67	9	3.1813e-11	2.38598e-09	ARMC8:NME9:MRAS:ESYT3:CEP70:FAIM:PIK3CB:FOXL2:C3orf72	http://www.gsea-msigdb.org/gsea/msigdb/human/geneset/chr3q22
Positional_gene_sets	chr1q41	46	8	4.73069e-11	2.83842e-09	DUSP10:HHIPL2:TAF1A:MIA3:AIDA:BROX:DISP1:SUSD4	http://www.gsea-msigdb.org/gsea/msigdb/human/geneset/chr1q41
Positional_gene_sets	chr15q23	41	7	9.23867e-10	4.61934e-08	PIAS1:CLN6:FEM1B:ITGA11:CORO2B:SPESP1:PAQR5	http://www.gsea-msigdb.org/gsea/msigdb/human/geneset/chr15q23
Positional_gene_sets	chr9p24	48	6	1.08152e-07	4.63508e-06	GLIS3:SLC1A1:SPATA6L:RCL1:JAK2:INSL6	http://www.gsea-msigdb.org/gsea/msigdb/human/geneset/chr9p24
Positional_gene_sets	chr21q21	51	6	1.56885e-07	5.24023e-06	RP11-178H8.3:N6AMT1:LTN1:RWDD2B:USP16:CCT8:MAP3K7CL	http://www.gsea-msigdb.org/gsea/msigdb/human/geneset/chr21q21
Positional_gene_sets	chr6q25	84	7	1.57207e-07	5.24023e-06	TAB2:SUMO4:ZC3H12D:PPIL4:GINM1:LATS1:NUP43	http://www.gsea-msigdb.org/gsea/msigdb/human/geneset/chr6q25
Positional_gene_sets	chr11p15	344	9	4.14778e-05	0.00124433	LSP1:TNNT3:MRPL23:CD81:KCNQ1:CDKN1C:SLC22A18AS:SLC22A18:PHLDA2	http://www.gsea-msigdb.org/gsea/msigdb/human/geneset/chr11p15
Cell_type_signature	RUBENSTEIN_SKELETAL_MUSCLE_SMOOTH_MUSCLE_CELLS	418	11	5.32924e-06	0.00422713	CSRP1:LMOD1:PPP1R12B:MRPL33:MEF2C:MRPL23:PHLDA2:JAG1:CHMP4B:DYNLRB1:MAP3K7CL	http://www.gsea-msigdb.org/gsea/msigdb/human/geneset/RUBENSTEIN_SKELETAL_MUSCLE_SMOOTH_MUSCLE_CELLS
Cell_type_signature	TRAVAGLINI_LUNG_AIRWAY_SMOOTH_MUSCLE_CELL	156	7	1.01859e-05	0.00422713	CSRP1:LMOD1:PPP1R12B:MRPL33:MEF2C:JAK2:MAP3K7CL	http://www.gsea-msigdb.org/gsea/msigdb/human/geneset/TRAVAGLINI_LUNG_AIRWAY_SMOOTH_MUSCLE_CELL
Chemical_and_Genetic_pertubation	NIKOLSKY_BREAST_CANCER_20Q11_AMPLICON	31	8	1.5177e-12	5.16776e-09	DYNLRB1:PIGU:NCOA6:MYH7B:TRPC4AP:EDEM2:PROCR:MMP24	http://www.gsea-msigdb.org/gsea/msigdb/human/geneset/NIKOLSKY_BREAST_CANCER_20Q11_AMPLICON
Chemical_and_Genetic_pertubation	BRIDEAU_IMPRINTED_GENES	64	5	1.38335e-05	0.0235515	CD81:KCNQ1:CDKN1C:SLC22A18:PHLDA2	http://www.gsea-msigdb.org/gsea/msigdb/human/geneset/BRIDEAU_IMPRINTED_GENES

## Sheet: SD6c. FUMA GENE2FUNC EUR
SD6c. FUMA Significant Gene Ontology Biological Pathway enrichment of significant variants of the EUR analysis
Category	GeneSet	N_genes	N_overlap	p	adjP	genes	link
Curated_gene_sets	NIKOLSKY_BREAST_CANCER_20Q11_AMPLICON	31	10	5.5867e-22	3.62856e-18	DYNLRB1:MAP1LC3A:PIGU:NCOA6:TP53INP2:GGT7:ACSS2:GSS:MYH7B:TRPC4AP	http://www.gsea-msigdb.org/gsea/msigdb/human/geneset/NIKOLSKY_BREAST_CANCER_20Q11_AMPLICON
GWAScatalog	Fish- and plant-related diet	180	11	1.38242e-15	6.11721e-12	ITCH:DYNLRB1:MAP1LC3A:PIGU:NCOA6:TP53INP2:GGT7:ACSS2:GSS:MYH7B:TRPC4AP
GWAScatalog	Hip circumference adjusted for BMI	860	14	8.00122e-12	1.77027e-08	NEDD4:SETBP1:CDK5RAP1:CBFA2T2:ZNF341:RALY:ITCH:MAP1LC3A:PIGU:NCOA6:GGT7:ACSS2:GSS:TRPC4AP
GWAScatalog	Waist-to-hip ratio adjusted for BMI (age >50)	197	8	4.02696e-10	5.93977e-07	PIGU:NCOA6:TP53INP2:GGT7:ACSS2:GSS:MYH7B:TRPC4AP
GWAScatalog	Colorectal cancer or advanced adenoma	77	6	1.49774e-09	1.65688e-06	DUSP10:ITCH:DYNLRB1:MAP1LC3A:PIGU:TP53INP2
GWAScatalog	Pork consumption	89	6	3.62451e-09	2.86097e-06	ITCH:DYNLRB1:MAP1LC3A:PIGU:NCOA6:TP53INP2
GWAScatalog	Oily fish consumption	90	6	3.87929e-09	2.86097e-06	ITCH:DYNLRB1:MAP1LC3A:PIGU:NCOA6:TP53INP2
GWAScatalog	Waist-to-hip ratio adjusted for BMI x sex x age interaction (4df test). Hypergeometric statistical tests; adjusted p-value with threshold (0.05).	330	8	2.30774e-08	1.45882e-05	PIGU:NCOA6:TP53INP2:GGT7:ACSS2:GSS:MYH7B:TRPC4AP
GWAScatalog	Estimated glomerular filtration rate	486	9	2.76826e-08	1.53119e-05	SETBP1:RALY:ITCH:PIGU:TP53INP2:GGT7:ACSS2:GSS:MYH7B
GWAScatalog	Breast cancer	184	6	2.79924e-07	0.000137629	PHLDA3:LSP1:SETBP1:RALY:EIF2S2:ASIP
GWAScatalog	Melanoma	40	4	3.56658e-07	0.000157821	RALY:ASIP:PIGU:MYH7B
GWAScatalog	Waist-to-hip ratio adjusted for BMI	795	9	1.7451e-06	0.000702008	SETBP1:PIGU:NCOA6:TP53INP2:GGT7:ACSS2:GSS:MYH7B:TRPC4AP
GWAScatalog	Feeling nervous	36	3	2.06075e-05	0.00672416	PXMP4:CHMP4B:NCOA6
GWAScatalog	Facial pigmentation	5	2	2.12742e-05	0.00672416	RALY:ASIP
GWAScatalog	Skin sensitivity to sun	5	2	2.12742e-05	0.00672416	RALY:ASIP
GWAScatalog	Skin colour saturation	6	2	3.18815e-05	0.00940505	RALY:ASIP
GWAScatalog	QRS complex (Cornell)	7	2	4.45925e-05	0.0123326	GSS:MYH7B
GWAScatalog	Hair color	55	3	7.42698e-05	0.019332	SETBP1:RALY:ASIP
GWAScatalog	Mammographic density (dense area)	11	2	0.000116355	0.0286039	LSP1:TNNT3
GWAScatalog	Prothrombin time	12	2	0.000139496	0.0324879	MYH7B:TRPC4AP
Positional_gene_sets	chr20q11	146	27	7.45674e-54	2.23702e-51	BPIFB4:BPIFA2:BPIFA3:BPIFB1:CDK5RAP1:SNTA1:CBFA2T2:NECAB3:ACTL10:E2F1:PXMP4:ZNF341:CHMP4B:RALY:EIF2S2:ASIP:ITCH:DYNLRB1:MAP1LC3A:PIGU:NCOA6:TP53INP2:GGT7:ACSS2:GSS:MYH7B:TRPC4AP	http://www.gsea-msigdb.org/gsea/msigdb/human/geneset/chr20q11
Chemical_and_Genetic_pertubation	NIKOLSKY_BREAST_CANCER_20Q11_AMPLICON	31	10	5.5867e-22	1.90227e-18	DYNLRB1:MAP1LC3A:PIGU:NCOA6:TP53INP2:GGT7:ACSS2:GSS:MYH7B:TRPC4AP	http://www.gsea-msigdb.org/gsea/msigdb/human/geneset/NIKOLSKY_BREAST_CANCER_20Q11_AMPLICON

## Sheet: SD6d. FUMA GENE2FUNC EAS
SD6d. FUMA Significant Gene Ontology Biological Pathway enrichment of significant variants of the EAS analysis. Hypergeometric statistical tests; adjusted p-value with threshold (0.05).
Category	GeneSet	N_genes	N_overlap	p	adjP	genes	link
GWAScatalog	Male-pattern baldness	221	9	6.50215e-13	2.8772e-09	CEP70:FAIM:PIK3CB:FOXL2:C3orf72:PRR23A:MRPS22:PRR23B:PRR23C
GWAScatalog	Keloid	2	2	1.0159e-06	0.00224767	FOXL2:NEDD4
GWAScatalog	Lobe size	4	2	6.08769e-06	0.00897934	FOXL2:MRPS22
GWAScatalog	Ear morphology	6	2	1.52e-05	0.016815	FOXL2:MRPS22
GWAScatalog	Lobe attachment (rater-scored or self-reported)	8	2	2.83376e-05	0.0250788	FOXL2:MRPS22
GWAScatalog	Lobe attachment (rater scored)	9	2	3.64111e-05	0.0268532	FOXL2:MRPS22
Positional_gene_sets	chr3q22	67	9	1.03704e-17	3.11113e-15	ARMC8:NME9:MRAS:ESYT3:CEP70:FAIM:PIK3CB:FOXL2:C3orf72
Positional_gene_sets	chr3q23	32	6	5.51451e-13	8.27176e-11	PRR23A:MRPS22:PRR23B:PRR23C:RBP1:NMNAT3
Positional_gene_sets	chr1q41	46	5	1.00262e-09	1.00262e-07	HHIPL2:MIA3:BROX:FAM177B:DISP1
Positional_gene_sets	chr1q32	174	4	2.85492e-05	0.00214119	IGFN1:TNNT2:LAD1:PHLDA3

## Sheet: SD6e. FUMA GENE2FUNC AFR
ST11e. FUMA Significant Gene Ontology Biological Pathway enrichment of significant variants of the AFR analysis. Hypergeometric statistical tests; adjusted p-value with threshold (0.05).
Category	GeneSet	N_genes	N_overlap	p	adjP	genes	link
Oncogenic_signatures	PRC2_EED_DN.V1_UP	182	3	0.00017591	0.0332469	CDKN1C:CORO2B:MAP3K7CL	http://www.gsea-msigdb.org/gsea/msigdb/human/geneset/PRC2_EED_DN.V1_UP
GWAScatalog	Calcium levels	48	3	3.2355e-06	0.0143171	CDKN1C:SLC22A18:PHLDA2
Positional_gene_sets	chr1q41	46	5	5.74731e-11	1.72419e-08	DUSP10:MIA3:FAM177B:DISP1:SUSD4	http://www.gsea-msigdb.org/gsea/msigdb/human/geneset/chr1q41
Positional_gene_sets	chr21q21	51	3	3.89133e-06	0.000583699	LTN1:RWDD2B:MAP3K7CL	http://www.gsea-msigdb.org/gsea/msigdb/human/geneset/chr21q21
Positional_gene_sets	chr11p15	344	4	4.75965e-05	0.00475965	CDKN1C:SLC22A18AS:SLC22A18:PHLDA2	http://www.gsea-msigdb.org/gsea/msigdb/human/geneset/chr11p15
Immunologic_signatures	GSE46606_IRF4_KO_VS_WT_CD40L_IL2_IL5_3DAY_STIMULATED_BCELL_DN	185	4	4.15518e-06	0.0216859	CDKN1C:SLC22A18AS:NEDD4:MAP3K7CL	http://www.gsea-msigdb.org/gsea/msigdb/human/geneset/GSE46606_IRF4_KO_VS_WT_CD40L_IL2_IL5_3DAY_STIMULATED_BCELL_DN
Chemical_and_Genetic_pertubation	BRIDEAU_IMPRINTED_GENES	64	3	7.74786e-06	0.0263814	CDKN1C:SLC22A18:PHLDA2	http://www.gsea-msigdb.org/gsea/msigdb/human/geneset/BRIDEAU_IMPRINTED_GENES

## Sheet: SD6f. FUMA GENE2FUNC GPGE
SD6f. FUMA Significant Gene Set Enrichment, using input genes from GWAS and GPGE. Hypergeometric statistical tests; adjusted p-value with threshold (0.05).
Category	GeneSet	N_genes	N_overlap	p	adjP	genes	link
Curated_gene_sets	NIKOLSKY_BREAST_CANCER_20Q11_AMPLICON	31	10	1.66259e-15	1.07985e-11	DYNLRB1:MAP1LC3A:PIGU:NCOA6:TP53INP2:GGT7:ACSS2:GSS:MYH7B:TRPC4AP	http://www.gsea-msigdb.org/gsea/msigdb/human/geneset/NIKOLSKY_BREAST_CANCER_20Q11_AMPLICON
Curated_gene_sets	LASTOWSKA_COAMPLIFIED_WITH_MYCN	40	7	3.67829e-09	1.19453e-05	ZNF512:CCDC121:GPN1:SUPT7L:SLC4A1AP:MRPL33:RBKS	http://www.gsea-msigdb.org/gsea/msigdb/human/geneset/LASTOWSKA_COAMPLIFIED_WITH_MYCN
Curated_gene_sets	PID_ERBB4_PATHWAY	38	6	9.58923e-08	0.000207607	PIK3CB:TAB2:NRG1:JAK2:NEDD4:ITCH	http://www.gsea-msigdb.org/gsea/msigdb/human/geneset/PID_ERBB4_PATHWAY
Canonical_Pathways	PID_ERBB4_PATHWAY	38	6	9.58923e-08	0.000296307	PIK3CB:TAB2:NRG1:JAK2:NEDD4:ITCH	http://www.gsea-msigdb.org/gsea/msigdb/human/geneset/PID_ERBB4_PATHWAY
GO_mf	GOMF_LIPID_BINDING	813	17	7.47399e-06	0.0132439	PHLDA3:AIDA:ESYT3:RBP2:RBP1:EPDR1:KCNQ1:PHLDA2:CLN6:PAQR5:JAG1:BPIFB4:BPIFA2:BPIFA3:BPIFB1:MAP1LC3A:PIGU	http://www.gsea-msigdb.org/gsea/msigdb/human/geneset/GOMF_LIPID_BINDING
GO_mf	GOMF_CYTOSKELETAL_PROTEIN_BINDING	957	18	1.6624e-05	0.0147288	KIF14:CAMSAP2:TNNT2:TNNI1:CSRP1:LMOD1:ARL8A:TRIM54:CEP70:CLSTN2:NME8:SPATA6L:LSP1:TNNT3:CORO2B:SNTA1:MAP1LC3A:MYH7B	http://www.gsea-msigdb.org/gsea/msigdb/human/geneset/GOMF_CYTOSKELETAL_PROTEIN_BINDING
GO_cc	GOCC_STRIATED_MUSCLE_THIN_FILAMENT	22	4	8.17924e-06	0.00429352	TNNT2:TNNI1:LMOD1:TNNT3	http://www.gsea-msigdb.org/gsea/msigdb/human/geneset/GOCC_STRIATED_MUSCLE_THIN_FILAMENT
GO_cc	GOCC_CONTRACTILE_FIBER	233	9	1.14844e-05	0.00429352	CACNA1S:IGFN1:TNNT2:TNNI1:CSRP1:LMOD1:PPP1R12B:TRIM54:TNNT3	http://www.gsea-msigdb.org/gsea/msigdb/human/geneset/GOCC_CONTRACTILE_FIBER
GO_cc	GOCC_MYOFILAMENT	26	4	1.6409e-05	0.00429352	TNNT2:TNNI1:LMOD1:TNNT3	http://www.gsea-msigdb.org/gsea/msigdb/human/geneset/GOCC_MYOFILAMENT
GO_cc	GOCC_TROPONIN_COMPLEX	9	3	1.70209e-05	0.00429352	TNNT2:TNNI1:TNNT3	http://www.gsea-msigdb.org/gsea/msigdb/human/geneset/GOCC_TROPONIN_COMPLEX
GO_cc	GOCC_SUPRAMOLECULAR_POLYMER	977	18	2.18704e-05	0.00441345	KIF14:CAMSAP2:CACNA1S:IGFN1:PKP1:TNNT2:TNNI1:CSRP1:NAV1:LMOD1:PPP1R12B:TRIM54:TNNT3:CHMP4B:DYNLRB1:MAP1LC3A:MYH7B:CCT8	http://www.gsea-msigdb.org/gsea/msigdb/human/geneset/GOCC_SUPRAMOLECULAR_POLYMER
GO_cc	GOCC_SUPRAMOLECULAR_COMPLEX	1319	20	0.000114395	0.0192374	KIF14:CAMSAP2:CACNA1S:IGFN1:PKP1:TNNT2:TNNI1:CSRP1:NAV1:LMOD1:PPP1R12B:TRIM54:ZC3H12D:NUP43:TNNT3:CHMP4B:DYNLRB1:MAP1LC3A:MYH7B:CCT8	http://www.gsea-msigdb.org/gsea/msigdb/human/geneset/GOCC_SUPRAMOLECULAR_COMPLEX
GWAScatalog	Fish- and plant-related diet	180	12	9.05412e-10	4.00645e-06	AHCY:ITCH:DYNLRB1:MAP1LC3A:PIGU:NCOA6:TP53INP2:GGT7:ACSS2:GSS:MYH7B:TRPC4AP
GWAScatalog	Dupuytren's disease	43	7	6.26349e-09	1.3858e-05	TAB2:SUMO4:ZC3H12D:EPDR1:SFRP4:NEDD4:ITGA11
GWAScatalog	Estimated glomerular filtration rate	486	16	3.71521e-08	5.47993e-05	CACNA1S:GCKR:BRE:NRG1:IGF2:KCNQ1:PPP1R1B:SETBP1:RALY:ITCH:PIGU:TP53INP2:GGT7:ACSS2:GSS:MYH7B
GWAScatalog	Male-pattern baldness	221	10	8.92755e-07	0.000726816	CEP70:FAIM:PIK3CB:FOXL2:PRR23A:MRPS22:PRR23B:PRR23C:COPB2:SETBP1
GWAScatalog	Hip circumference adjusted for BMI	860	19	9.23968e-07	0.000726816	TAB2:IGF2:KCNQ1:NEDD4:ITGA11:SETBP1:CDK5RAP1:CBFA2T2:ZNF341:RALY:AHCY:ITCH:MAP1LC3A:PIGU:NCOA6:GGT7:ACSS2:GSS:TRPC4AP
GWAScatalog	Pork consumption	89	7	1.06562e-06	0.000726816	AHCY:ITCH:DYNLRB1:MAP1LC3A:PIGU:NCOA6:TP53INP2
GWAScatalog	Oily fish consumption	90	7	1.14977e-06	0.000726816	AHCY:ITCH:DYNLRB1:MAP1LC3A:PIGU:NCOA6:TP53INP2
GWAScatalog	Breast cancer	184	9	1.68258e-06	0.000930679	PHLDA3:PTPN7:LGR6:TAB2:LSP1:SETBP1:RALY:EIF2S2:ASIP
GWAScatalog	Waist Circumference - Triglycerides (WC-TG)	6	3	4.10629e-06	0.00201892	GCKR:ZNF512:CCDC121
GWAScatalog	Colorectal cancer or advanced adenoma	77	6	6.80339e-06	0.0030105	DUSP10:ITCH:DYNLRB1:MAP1LC3A:PIGU:TP53INP2
GWAScatalog	Calcium levels	48	5	9.8254e-06	0.00395249	GCKR:CDKN1C:SLC22A18:PHLDA2:PAQR5
GWAScatalog	Oral cavity cancer	10	3	2.42091e-05	0.00849508	ZNF512:CCDC121:GPN1
GWAScatalog	Waist-to-hip ratio adjusted for BMI (age >50)	197	8	2.49573e-05	0.00849508	PIGU:NCOA6:TP53INP2:GGT7:ACSS2:GSS:MYH7B:TRPC4AP
GWAScatalog	Fasting blood glucose adjusted for BMI	11	3	3.31419e-05	0.0104292	GCKR:GPN1:SLX4IP
GWAScatalog	Keloid	2	2	3.53532e-05	0.0104292	FOXL2:NEDD4
GWAScatalog	Prothrombin time	12	3	4.3996e-05	0.0121676	GCKR:MYH7B:TRPC4AP
GWAScatalog	Celiac disease	119	6	8.11103e-05	0.0211125	NAV1:PPP1R12B:LSP1:TNNT3:MRPL23:IGF2
GWAScatalog	Melanoma	40	4	9.40116e-05	0.0231112	RALY:ASIP:PIGU:MYH7B
GWAScatalog	Tooth agenesis	3	2	0.000105643	0.0241809	CACNA1S:ASCL5
GWAScatalog	Urate levels	243	8	0.000109292	0.0241809	GCKR:BRE:NRG1:IGF2:KCNQ1:JAG1:NCOA6:TP53INP2
GWAScatalog	Offspring birth weight	132	6	0.000143643	0.0302675	MRPS22:GLIS3:KCNQ1:JAG1:CHMP4B:MYH7B
GWAScatalog	Lobe size	4	2	0.000210458	0.0423309	FOXL2:MRPS22
GWAScatalog	Blood sugar levels	21	3	0.000255701	0.0471449	GCKR:GLIS3:KCNQ1
GWAScatalog	Nonalcoholic fatty liver disease	21	3	0.000255701	0.0471449	GCKR:ZNF512:GPN1
Positional_gene_sets	chr20q11	146	28	1.55201e-34	4.65602e-32	BPIFB4:BPIFA2:BPIFA3:BPIFB1:CDK5RAP1:SNTA1:CBFA2T2:NECAB3:ACTL10:E2F1:PXMP4:ZNF341:CHMP4B:RALY:EIF2S2:ASIP:AHCY:ITCH:DYNLRB1:MAP1LC3A:PIGU:NCOA6:TP53INP2:GGT7:ACSS2:GSS:MYH7B:TRPC4AP	http://www.gsea-msigdb.org/gsea/msigdb/human/geneset/chr20q11
Positional_gene_sets	chr1q32	174	25	1.48453e-27	2.2268e-25	KIF14:DDX59:CAMSAP2:CACNA1S:ASCL5:TMEM9:IGFN1:PKP1:TNNT2:LAD1:TNNI1:PHLDA3:CSRP1:NAV1:IPO9:SHISA4:LMOD1:TIMM17A:RNPEP:ELF3:GPR37L1:ARL8A:PTPN7:LGR6:PPP1R12B	http://www.gsea-msigdb.org/gsea/msigdb/human/geneset/chr1q32
Positional_gene_sets	chr2p23	101	15	3.95783e-17	3.95783e-15	SLC30A3:DNAJC5G:TRIM54:UCN:MPV17:GTF3C2:GCKR:ZNF512:CCDC121:GPN1:SUPT7L:SLC4A1AP:MRPL33:RBKS:BRE	http://www.gsea-msigdb.org/gsea/msigdb/human/geneset/chr2p23
Positional_gene_sets	chr3q23	32	9	1.8599e-13	1.39492e-11	PRR23A:MRPS22:PRR23B:PRR23C:COPB2:RBP2:RBP1:NMNAT3:CLSTN2	http://www.gsea-msigdb.org/gsea/msigdb/human/geneset/chr3q23
Positional_gene_sets	chr15q23	41	8	1.06918e-10	6.41511e-09	PIAS1:CLN6:FEM1B:ITGA11:CORO2B:SPESP1:GLCE:PAQR5	http://www.gsea-msigdb.org/gsea/msigdb/human/geneset/chr15q23
Positional_gene_sets	chr1q41	46	8	2.84746e-10	1.42373e-08	DUSP10:HHIPL2:MIA3:AIDA:BROX:FAM177B:DISP1:SUSD4	http://www.gsea-msigdb.org/gsea/msigdb/human/geneset/chr1q41
Positional_gene_sets	chr3q22	67	8	6.40567e-09	2.74529e-07	ARMC8:NME9:MRAS:ESYT3:CEP70:FAIM:PIK3CB:FOXL2	http://www.gsea-msigdb.org/gsea/msigdb/human/geneset/chr3q22
Positional_gene_sets	chr9p24	48	6	4.05855e-07	1.52196e-05	GLIS3:SLC1A1:SPATA6L:RCL1:JAK2:INSL6	http://www.gsea-msigdb.org/gsea/msigdb/human/geneset/chr9p24
Positional_gene_sets	chr21q21	51	6	5.86932e-07	1.95644e-05	RP11-178H8.3:N6AMT1:LTN1:RWDD2B:USP16:CCT8:MAP3K7CL	http://www.gsea-msigdb.org/gsea/msigdb/human/geneset/chr21q21
Positional_gene_sets	chr6q25	84	7	7.18094e-07	2.15428e-05	TAB2:SUMO4:ZC3H12D:PPIL4:GINM1:LATS1:NUP43	http://www.gsea-msigdb.org/gsea/msigdb/human/geneset/chr6q25
Positional_gene_sets	chr11p15	344	9	0.000230659	0.00629071	LSP1:TNNT3:MRPL23:IGF2:KCNQ1:CDKN1C:SLC22A18AS:SLC22A18:PHLDA2	http://www.gsea-msigdb.org/gsea/msigdb/human/geneset/chr11p15
Cell_type_signature	TRAVAGLINI_LUNG_AIRWAY_SMOOTH_MUSCLE_CELL	156	8	4.5579e-06	0.00378305	TNNT2:CSRP1:LMOD1:PPP1R12B:MRPL33:MEF2C:JAK2:MAP3K7CL	http://www.gsea-msigdb.org/gsea/msigdb/human/geneset/TRAVAGLINI_LUNG_AIRWAY_SMOOTH_MUSCLE_CELL
Cell_type_signature	RUBENSTEIN_SKELETAL_MUSCLE_SMOOTH_MUSCLE_CELLS	418	11	4.39891e-05	0.0182555	CSRP1:LMOD1:PPP1R12B:MRPL33:MEF2C:MRPL23:PHLDA2:JAG1:CHMP4B:DYNLRB1:MAP3K7CL	http://www.gsea-msigdb.org/gsea/msigdb/human/geneset/RUBENSTEIN_SKELETAL_MUSCLE_SMOOTH_MUSCLE_CELLS
Chemical_and_Genetic_pertubation	NIKOLSKY_BREAST_CANCER_20Q11_AMPLICON	31	10	1.66259e-15	5.66113e-12	DYNLRB1:MAP1LC3A:PIGU:NCOA6:TP53INP2:GGT7:ACSS2:GSS:MYH7B:TRPC4AP	http://www.gsea-msigdb.org/gsea/msigdb/human/geneset/NIKOLSKY_BREAST_CANCER_20Q11_AMPLICON
Chemical_and_Genetic_pertubation	LASTOWSKA_COAMPLIFIED_WITH_MYCN	40	7	3.67829e-09	6.26229e-06	ZNF512:CCDC121:GPN1:SUPT7L:SLC4A1AP:MRPL33:RBKS	http://www.gsea-msigdb.org/gsea/msigdb/human/geneset/LASTOWSKA_COAMPLIFIED_WITH_MYCN
Chemical_and_Genetic_pertubation	BRIDEAU_IMPRINTED_GENES	64	5	4.05245e-05	0.0458053	IGF2:KCNQ1:CDKN1C:SLC22A18:PHLDA2	http://www.gsea-msigdb.org/gsea/msigdb/human/geneset/BRIDEAU_IMPRINTED_GENES
Chemical_and_Genetic_pertubation	IBRAHIM_NRF2_UP	506	12	5.38095e-05	0.0458053	KIF14:TIMM17A:AIDA:TRIM54:PPIL4:NUP43:EPDR1:NRG1:NECAB3:EIF2S2:ITCH:RWDD2B	http://www.gsea-msigdb.org/gsea/msigdb/human/geneset/IBRAHIM_NRF2_UP
