# Supplementary material for: Multi-ancestry meta-analysis of keloids uncovers novel susceptibility loci in diverse populations
Source: Nat Commun. 2025 Aug 20;16:7770. doi: 10.1038/s41467-025-62945-x (PMC12368108; doi:10.1038/s41467-025-62945-x)
Supplement: Supplementary file 9 — Supplementary Data 7 [file 41467_2025_62945_MOESM9_ESM.xlsx]

## Sheet: SD7. All sig GPGE results
SD7. All significant results across GPGE analyses, 49 tissues. Two-sided Wald test; multiple testing correction significance threshold p<1.8×10-7.
tissue	gene_name	zscore	effect_size	std_error	pvalue	var_g	pred_perf_r2	pred_perf_pval	n_snps_used	n_snps_in_model	gene	analysis	OR	OR_lower	OR_higher
Esophagus_Mucosa	RP11-815M8.1	12.3495	3.43436	0.278097	4.90063e-35	0.00203585	0.0122119	0.0268381	3	3	ENSG00000238042	multi	31.0115	17.9805	53.4864
Esophagus_Mucosa	LINC01705	11.1294	1.5675	0.140844	9.02889e-29	0.00628786	0.0486117	7.05956e-06	7	7	ENSG00000232679	multi	4.79464	3.63804	6.31895
Brain_Amygdala	GLCE	-10.8519	-2.73597	0.252119	1.95325e-27	0.00778442	0.0659808	0.00666202	17	22	ENSG00000138604	AFR	0.0648312	0.0395527	0.106265
Esophagus_Mucosa	RP11-815M8.1	10.1753	3.68175	0.361833	2.55716e-24	0.00203585	0.0122119	0.0268381	3	3	ENSG00000238042	EUR	39.7158	19.5418	80.7164
Artery_Aorta	PRTG	9.79145	0.52077	0.0531862	1.22525e-22	0.0464428	0.227784	3.39808e-20	17	17	ENSG00000166450	multi	1.68332	1.51668	1.86827
Artery_Tibial	NEDD4	9.64572	0.982985	0.101909	5.12509e-22	0.0131181	0.0980357	1.12799e-12	28	28	ENSG00000069869	multi	2.67242	2.18856	3.26326
Cells_Cultured_fibroblasts	LINC01705	-9.32616	-0.432351	0.046359	1.09774e-20	0.070298	0.250476	1.27024e-27	39	39	ENSG00000232679	multi	0.648981	0.592612	0.710712
Artery_Aorta	NEDD4	9.2704	1.07844	0.116331	1.85443e-20	0.00987862	0.0804951	2.21505e-07	18	18	ENSG00000069869	multi	2.94009	2.34065	3.69304
Esophagus_Mucosa	LINC01705	9.0055	3.40664	0.378284	2.14682e-19	0.00628786	0.0486117	7.05956e-06	7	7	ENSG00000232679	EAS	30.1637	14.3708	63.312
Brain_Amygdala	GLCE	-8.94425	-1.02101	0.114153	3.74475e-19	0.0114156	0.0659808	0.00666202	22	22	ENSG00000138604	multi	0.36023	0.288012	0.450556
Thyroid	NEDD4	-8.90215	-0.660093	0.0741499	5.47748e-19	0.0262008	0.150313	4.64196e-19	21	21	ENSG00000069869	multi	0.516803	0.446897	0.597644
Artery_Tibial	PRTG	8.568	0.306852	0.0358138	1.05296e-17	0.10254	0.284495	1.62778e-37	96	96	ENSG00000166450	multi	1.35914	1.26701	1.45797
Skin_Sun_Exposed_Lower_leg	PHLDA3	8.53595	1.18446	0.138762	1.39012e-17	0.0116939	0.0897255	4.66406e-12	13	13	ENSG00000174307	EUR	3.26893	2.49052	4.29064
Skin_Not_Sun_Exposed_Suprapubic	PHLDA3	8.494	1.22129	0.143783	1.99651e-17	0.0114546	0.117336	1.8388e-13	14	14	ENSG00000174307	EUR	3.39156	2.55864	4.49562
Brain_Hippocampus	PHLDA3	7.69031	2.78699	0.362402	1.46778e-14	0.00187237	0.0941362	0.000183971	5	5	ENSG00000174307	EUR	16.232	7.97793	33.026
Skin_Not_Sun_Exposed_Suprapubic	PHLDA3	7.6682	0.872143	0.113735	1.74434e-14	0.0114546	0.117336	1.8388e-13	14	14	ENSG00000174307	multi	2.39203	1.91405	2.98937
Skin_Sun_Exposed_Lower_leg	PHLDA3	7.56691	0.818062	0.10811	3.82193e-14	0.0116939	0.0897255	4.66406e-12	13	13	ENSG00000174307	multi	2.2661	1.83339	2.80095
Muscle_Skeletal	PHLDA3	7.33795	1.6137	0.219912	2.16895e-13	0.00523321	0.0598581	2.12861e-09	5	5	ENSG00000174307	EUR	5.02136	3.26309	7.72705
Esophagus_Mucosa	PHLDA3	7.22154	1.20845	0.16734	5.14029e-13	0.00837991	0.0708183	5.25268e-08	37	37	ENSG00000174307	EUR	3.3483	2.41203	4.64802
Brain_Nucleus_accumbens_basal_ganglia	PHLDA3	7.21884	0.958853	0.132826	5.24323e-13	0.0134533	0.197196	5.48663e-10	5	5	ENSG00000174307	EUR	2.6087	2.01076	3.38446
Esophagus_Mucosa	LINC01705	7.14104	1.39518	0.195374	9.26295e-13	0.00628786	0.0486117	7.05956e-06	7	7	ENSG00000232679	EUR	4.03568	2.75176	5.91865
Heart_Left_Ventricle	PHLDA3	7.11725	1.49185	0.20961	1.10105e-12	0.00560239	0.0801891	2.35488e-07	15	15	ENSG00000174307	EUR	4.44531	2.94766	6.70387
Artery_Tibial	NEDD4	7.0591	2.07797	0.294368	1.6759e-12	0.0120609	0.0980357	1.12799e-12	21	28	ENSG00000069869	EAS	7.98824	4.48621	14.224
Skin_Sun_Exposed_Lower_leg	RP11-134G8.5	6.98879	2.2026	0.315162	2.77276e-12	0.00245271	0.0273081	0.000210246	10	10	ENSG00000223396	EUR	9.04851	4.87872	16.7822
Brain_Cortex	PHLDA3	6.89816	1.13925	0.165153	5.26816e-12	0.00851538	0.153485	7.48061e-08	14	14	ENSG00000174307	EUR	3.12443	2.26042	4.3187
Cells_Cultured_fibroblasts	NEDD4	6.87767	1.77257	0.257729	6.08396e-12	0.0106687	0.178701	2.71459e-19	47	59	ENSG00000069869	EAS	5.88598	3.55169	9.75442
Artery_Aorta	PRTG	6.86094	0.978816	0.142665	6.84072e-12	0.046243	0.227784	3.39808e-20	16	17	ENSG00000166450	EAS	2.6613	2.01213	3.51992
Muscle_Skeletal	PHLDA3	6.75246	1.21963	0.18062	1.45359e-11	0.00523321	0.0598581	2.12861e-09	5	5	ENSG00000174307	multi	3.38593	2.37646	4.82419
Thyroid	NEDD4	-6.63502	-1.10379	0.166358	3.24458e-11	0.0153577	0.150313	4.64196e-19	20	21	ENSG00000069869	AFR	0.331612	0.239344	0.459449
Esophagus_Mucosa	RP11-815M8.1	6.6259	3.60691	0.544365	3.45145e-11	0.00151314	0.0122119	0.0268381	3	3	ENSG00000238042	AFR	36.8519	12.6791	107.111
Cells_Cultured_fibroblasts	NEDD4	6.54622	0.645894	0.0986667	5.90112e-11	0.0140197	0.178701	2.71459e-19	58	59	ENSG00000069869	multi	1.90769	1.57225	2.3147
Brain_Hippocampus	PHLDA3	6.54499	1.8371	0.280688	5.94991e-11	0.00187237	0.0941362	0.000183971	5	5	ENSG00000174307	multi	6.27833	3.62174	10.8836
Cells_Cultured_fibroblasts	LINC01705	-6.54126	-0.402079	0.0614682	6.10035e-11	0.070298	0.250476	1.27024e-27	39	39	ENSG00000232679	EUR	0.668928	0.593002	0.754574
Esophagus_Mucosa	RP11-134G8.5	6.52825	1.83691	0.281378	6.65406e-11	0.00305554	0.0118114	0.029822	8	8	ENSG00000223396	EUR	6.27711	3.61614	10.8962
Pituitary	CH17-437K3.1	6.39406	0.362347	0.0566693	1.61536e-10	0.0996615	0.0830608	2.06901e-05	28	33	ENSG00000227082	multi	1.4367	1.28566	1.60547
Skin_Not_Sun_Exposed_Suprapubic	RP11-134G8.5	6.37196	1.73832	0.272807	1.86626e-10	0.00325438	0.0332354	0.000171791	17	17	ENSG00000223396	EUR	5.68776	3.33214	9.70867
Artery_Coronary	RP11-134G8.5	6.36909	0.862872	0.135478	1.90154e-10	0.016439	0.0974134	2.65316e-05	24	24	ENSG00000223396	EUR	2.36996	1.81727	3.09073
Heart_Left_Ventricle	RP11-134G8.5	6.3617	0.880868	0.138464	1.99534e-10	0.0132082	0.100805	3.20364e-09	16	16	ENSG00000223396	EUR	2.41299	1.83947	3.16533
Artery_Tibial	PYGO1	6.35585	1.03114	0.162235	2.07273e-10	0.00521189	0.0367561	2.61963e-05	28	28	ENSG00000171016	multi	2.80427	2.04043	3.85404
Artery_Aorta	NEDD4	6.34307	1.57624	0.248498	2.25231e-10	0.00976526	0.0804951	2.21505e-07	16	18	ENSG00000069869	EAS	4.83674	2.97185	7.87188
Brain_Putamen_basal_ganglia	PHLDA3	6.33813	1.6932	0.267145	2.32573e-10	0.00339287	0.0747021	0.000898451	5	5	ENSG00000174307	EUR	5.43686	3.22069	9.17798
Brain_Caudate_basal_ganglia	PHLDA3	6.33155	0.815456	0.128793	2.42712e-10	0.0148756	0.181913	3.89924e-09	30	30	ENSG00000174307	EUR	2.26021	1.75597	2.90923
Esophagus_Mucosa	PHLDA3	6.31852	0.815988	0.129142	2.64074e-10	0.00837991	0.0708183	5.25268e-08	37	37	ENSG00000174307	multi	2.26141	1.7557	2.91278
Thyroid	CH17-437K3.1	6.26332	0.515826	0.0823568	3.76874e-10	0.024744	0.0403792	9.96664e-06	13	18	ENSG00000227082	multi	1.67502	1.42534	1.96845
Brain_Frontal_Cortex_BA9	PHLDA3	6.2597	0.75802	0.121095	3.85709e-10	0.0167695	0.145281	9.63925e-07	38	38	ENSG00000174307	EUR	2.13405	1.68316	2.70572
Artery_Tibial	PRTG	6.18212	0.310932	0.0502954	6.32475e-10	0.10254	0.284495	1.62778e-37	96	96	ENSG00000166450	EUR	1.3647	1.23658	1.50608
Artery_Tibial	PRTG	6.1253	0.622996	0.101709	9.05115e-10	0.0956342	0.284495	1.62778e-37	72	96	ENSG00000166450	EAS	1.86451	1.52752	2.27583
Skin_Not_Sun_Exposed_Suprapubic	TNNT3	-6.107	-0.276434	0.0452651	1.01524e-09	0.130548	0.320905	2.48164e-39	50	50	ENSG00000130595	EUR	0.758484	0.69409	0.828852
Brain_Nucleus_accumbens_basal_ganglia	PHLDA3	6.09738	0.628717	0.103113	1.07824e-09	0.0134533	0.197196	5.48663e-10	5	5	ENSG00000174307	multi	1.8752	1.53206	2.2952
Artery_Tibial	RP11-134G8.5	6.08687	0.506045	0.0831371	1.15142e-09	0.0355678	0.0622249	4.08919e-08	62	67	ENSG00000223396	EUR	1.65872	1.4093	1.95227
Spleen	NEDD4	-6.05895	-0.459033	0.0757611	1.37009e-09	0.021216	0.129638	1.14034e-06	64	64	ENSG00000069869	multi	0.631894	0.544697	0.73305
Heart_Left_Ventricle	PHLDA3	6.03705	0.997518	0.165233	1.56955e-09	0.00560239	0.0801891	2.35488e-07	15	15	ENSG00000174307	multi	2.71154	1.96141	3.74857
Artery_Tibial	NEDD4	6.0321	1.15796	0.191966	1.61845e-09	0.0102314	0.0980357	1.12799e-12	25	28	ENSG00000069869	AFR	3.18343	2.18519	4.63767
Heart_Atrial_Appendage	RP11-134G8.5	6.01758	0.687034	0.114171	1.77045e-09	0.018109	0.10495	4.04601e-09	11	11	ENSG00000223396	EUR	1.98781	1.58924	2.48633
Brain_Cortex	PHLDA3	5.99555	0.781248	0.130305	2.02802e-09	0.00851538	0.153485	7.48061e-08	14	14	ENSG00000174307	multi	2.1842	1.6919	2.81974
Esophagus_Muscularis	RP11-456K23.1	-5.99072	-2.49936	0.417206	2.08919e-09	0.00138173	0.0289411	0.000931235	5	5	ENSG00000267414	EUR	0.0821372	0.0362583	0.186069
Heart_Atrial_Appendage	TNNT3	5.9434	1.46601	0.246662	2.79178e-09	0.0044192	0.0514244	6.57534e-05	6	6	ENSG00000130595	EUR	4.33193	2.67127	7.02497
Spleen	TNNT3	5.90181	0.4925	0.0834491	3.59541e-09	0.0256716	0.104384	9.18711e-06	7	8	ENSG00000130595	multi	1.6364	1.38949	1.92719
Heart_Atrial_Appendage	TNNT3	5.89202	1.15561	0.196131	3.81502e-09	0.0044192	0.0514244	6.57534e-05	6	6	ENSG00000130595	multi	3.17596	2.16234	4.66471
Colon_Transverse	NEDD4	5.87221	2.71285	0.461981	4.30017e-09	0.00524031	0.0397794	0.000437181	36	41	ENSG00000069869	EAS	15.0722	6.09439	37.2755
Skin_Not_Sun_Exposed_Suprapubic	TNNT3	-5.86463	-0.206762	0.0352558	4.50136e-09	0.130548	0.320905	2.48164e-39	50	50	ENSG00000130595	multi	0.813213	0.758916	0.871394
Artery_Aorta	TAB2	5.8533	4.44571	0.759522	4.819e-09	0.000267159	0.0469839	9.66932e-05	1	1	ENSG00000055208	multi	85.2607	19.2411	377.804
Artery_Aorta	NEDD4	5.83891	1.39649	0.239169	5.25421e-09	0.00667698	0.0804951	2.21505e-07	16	18	ENSG00000069869	AFR	4.04097	2.52872	6.45759
Artery_Tibial	IGF2	5.83162	2.13516	0.366135	5.48912e-09	0.00195524	0.0382464	2.01839e-05	4	4	ENSG00000167244	EUR	8.45839	4.12694	17.336
Skin_Sun_Exposed_Lower_leg	RP11-134G8.5	5.80677	1.4277	0.245869	6.36901e-09	0.00245271	0.0273081	0.000210246	10	10	ENSG00000223396	multi	4.16911	2.57487	6.75042
Artery_Aorta	PRTG	5.80371	0.423431	0.0729586	6.48621e-09	0.0464428	0.227784	3.39808e-20	17	17	ENSG00000166450	EUR	1.52719	1.3237	1.76197
Artery_Tibial	RP11-456K23.1	-5.78676	-1.28177	0.2215	7.1756e-09	0.00556441	0.059224	4.0063e-08	5	5	ENSG00000267414	EUR	0.277546	0.1798	0.42843
Skin_Not_Sun_Exposed_Suprapubic	RP11-134G8.5	5.77939	1.2119	0.209694	7.49729e-09	0.00325438	0.0332354	0.000171791	17	17	ENSG00000223396	multi	3.35988	2.22755	5.06779
Prostate	GLCE	5.75401	0.715256	0.124306	8.71506e-09	0.0339588	0.0435762	0.00542677	37	45	ENSG00000138604	AFR	2.04471	1.60258	2.60881
Adipose_Subcutaneous	RP11-456K23.1	-5.7521	-2.20457	0.383264	8.814e-09	0.00186829	0.0194591	0.00247308	8	8	ENSG00000267414	EUR	0.110298	0.0520386	0.23378
Breast_Mammary_Tissue	PRR33	-5.74977	-2.24842	0.391044	8.93647e-09	0.00105814	0.0374651	0.000459118	5	5	ENSG00000283787	multi	0.105566	0.0490525	0.22719
Lung	RP11-456K23.1	-5.73362	-2.05921	0.359147	9.8311e-09	0.00229269	0.0227097	0.0015199	10	10	ENSG00000267414	EUR	0.127555	0.0630936	0.257875
Adipose_Visceral_Omentum	NEDD4	-5.71787	-0.581946	0.101777	1.07867e-08	0.010825	0.103189	1.05868e-11	18	18	ENSG00000069869	multi	0.55881	0.457752	0.682179
Adipose_Visceral_Omentum	RP11-134G8.5	5.71655	0.556158	0.097289	1.08706e-08	0.0268007	0.0916905	6.07499e-10	30	30	ENSG00000223396	EUR	1.74396	1.44119	2.11033
Brain_Caudate_basal_ganglia	PHLDA3	5.68261	0.591801	0.104143	1.32655e-08	0.0148756	0.181913	3.89924e-09	30	30	ENSG00000174307	multi	1.80724	1.47356	2.21648
Colon_Transverse	NEDD4	5.65563	0.876778	0.155028	1.5528e-08	0.00578294	0.0397794	0.000437181	41	41	ENSG00000069869	multi	2.40314	1.77344	3.25643
Spleen	TNNT3	5.64881	0.597117	0.105707	1.61561e-08	0.0256748	0.104384	9.18711e-06	8	8	ENSG00000130595	EUR	1.81687	1.47688	2.23514
Artery_Tibial	IGF2	5.62496	1.63771	0.29115	1.85546e-08	0.00195524	0.0382464	2.01839e-05	4	4	ENSG00000167244	multi	5.14336	2.9068	9.10078
Cells_Cultured_fibroblasts	LINC01705	-5.60999	-0.582874	0.103899	2.02333e-08	0.0387358	0.250476	1.27024e-27	37	39	ENSG00000232679	AFR	0.558291	0.455428	0.684387
Lung	JAG1	-5.59679	-0.465319	0.0831403	2.18362e-08	0.0187542	0.121826	8.55759e-14	19	19	ENSG00000101384	multi	0.627935	0.533512	0.739069
Artery_Aorta	PRTG	5.54814	0.54313	0.097894	2.88721e-08	0.039312	0.227784	3.39808e-20	15	17	ENSG00000166450	AFR	1.72139	1.42085	2.08549
Adipose_Visceral_Omentum	NEDD4	-5.54083	-1.11756	0.201695	3.01035e-08	0.0108835	0.103189	1.05868e-11	18	18	ENSG00000069869	AFR	0.327077	0.220274	0.485665
Brain_Putamen_basal_ganglia	PHLDA3	5.49033	1.13173	0.206132	4.01189e-08	0.00339287	0.0747021	0.000898451	5	5	ENSG00000174307	multi	3.10102	2.07034	4.64481
Adipose_Visceral_Omentum	NRG1	5.49008	0.344889	0.0628204	4.01761e-08	0.03572	0.0933373	6.92426e-10	47	47	ENSG00000157168	multi	1.41183	1.24827	1.59682
Artery_Tibial	NEDD4	5.47669	0.762167	0.139166	4.33347e-08	0.0131181	0.0980357	1.12799e-12	28	28	ENSG00000069869	EUR	2.14291	1.63134	2.81491
Heart_Left_Ventricle	TNNT3	5.46699	0.850383	0.155549	4.5774e-08	0.0105236	0.144622	7.61093e-13	8	8	ENSG00000130595	EUR	2.34054	1.72548	3.17484
Esophagus_Mucosa	RP11-134G8.5	5.46678	1.20359	0.220165	4.58286e-08	0.00305554	0.0118114	0.029822	8	8	ENSG00000223396	multi	3.33206	2.16424	5.13005
Cells_Cultured_fibroblasts	LINC01705	-5.44937	-0.76434	0.140262	5.05493e-08	0.0678953	0.250476	1.27024e-27	35	39	ENSG00000232679	EAS	0.465641	0.353718	0.612978
Skin_Not_Sun_Exposed_Suprapubic	PPP1R1B	5.43455	1.12019	0.206123	5.49337e-08	0.00299396	0.0480153	5.58183e-06	34	34	ENSG00000131771	multi	3.06543	2.04661	4.59142
Cells_EBV-transformed_lymphocytes	BROX	5.42578	0.316177	0.0582731	5.77031e-08	0.0400341	0.343392	1.03634e-11	27	27	ENSG00000162819	multi	1.37187	1.2238	1.53786
Cells_Cultured_fibroblasts	LSP1	-5.41841	-0.576722	0.106438	6.0133e-08	0.0138581	0.0555897	1.87796e-06	11	11	ENSG00000130592	multi	0.561737	0.455965	0.692045
Thyroid	RP11-456K23.1	-5.40173	-0.829817	0.153621	6.60019e-08	0.0116206	0.0733728	1.1576e-09	18	18	ENSG00000267414	EUR	0.436129	0.322738	0.589358
Brain_Amygdala	GLCE	-5.39359	-0.850083	0.15761	6.90623e-08	0.0114156	0.0659808	0.00666202	22	22	ENSG00000138604	EUR	0.427379	0.3138	0.582068
Artery_Tibial	AF131217.1	5.38624	0.517857	0.0961445	7.19462e-08	0.0136913	0.0868492	5.23738e-11	41	41	ENSG00000232855	multi	1.67843	1.39015	2.02648
Skin_Sun_Exposed_Lower_leg	ASIP	5.37588	0.555445	0.103322	7.6208e-08	0.0259903	0.116361	7.24345e-16	21	21	ENSG00000101440	EUR	1.74272	1.42324	2.13391
Cells_Cultured_fibroblasts	LSP1	-5.37411	-0.738818	0.137477	7.69608e-08	0.0138581	0.0555897	1.87796e-06	11	11	ENSG00000130592	EUR	0.477678	0.364848	0.625401
Breast_Mammary_Tissue	RP11-134G8.5	5.32314	1.03005	0.193504	1.01991e-07	0.00697902	0.11498	3.78898e-10	24	24	ENSG00000223396	EUR	2.80121	1.91704	4.09316
Thyroid	NEDD4	-5.32237	-0.531271	0.0998184	1.02423e-07	0.0262008	0.150313	4.64196e-19	21	21	ENSG00000069869	EUR	0.587857	0.483398	0.71489
Artery_Aorta	NEDD4	5.29539	0.835283	0.157738	1.18766e-07	0.00987862	0.0804951	2.21505e-07	18	18	ENSG00000069869	EUR	2.30547	1.69235	3.14071
Adipose_Subcutaneous	NEDD4	-5.25724	-0.84734	0.161176	1.4623e-07	0.00569125	0.0713213	1.45653e-09	17	17	ENSG00000069869	multi	0.428553	0.312471	0.587761
Brain_Cerebellum	MEF2C	5.25434	0.642541	0.122288	1.48554e-07	0.00839142	0.0542618	0.00142754	12	12	ENSG00000081189	multi	1.90131	1.49609	2.41627
