# Supplementary material for: Multi-ancestry meta-analysis of keloids uncovers novel susceptibility loci in diverse populations
Source: Nat Commun. 2025 Aug 20;16:7770. doi: 10.1038/s41467-025-62945-x (PMC12368108; doi:10.1038/s41467-025-62945-x)
Supplement: Supplementary file 10 — Supplementary Data 8 [file 41467_2025_62945_MOESM10_ESM.xlsx]

## Sheet: SD8a. TWAS coloc Multi
SD8a. Combined GPGE results with p-value <0.05 and colocalization analysis results for multi-ancestry analysis.
Gene	GeneName	Tissue	Z-score	effect_size	std_error	Odds Ratio	LCI (95%)	UCI (95%)	p-value	var_g	pred_perf_r2	pred_perf_pval	pred_perf_qval	N_SNPs_used	N_SNPs_cov	N_SNPs_in_model	nsps	PP.H0.abf	PP.H1.abf	PP.H2.abf	PP.H3.abf	PP.H4.abf	best_coloc_SNP	best_coloc_SNP.PP.H4P-value
ENSG00000069869.15	NEDD4	Artery_Tibial	9.64572	0.982985	0.101909	2.67242	2.18856	3.26326	5.12509e-22	0.0131181	0.0980357	1.12799e-12	NA	28	28	28	287	6.1209e-30	8.61432e-21	2.45432e-12	0.00245658	0.997543	rs7179116	0.534635
ENSG00000069869.15	NEDD4	Artery_Aorta	9.2704	1.07844	0.116331	2.94009	2.34065	3.69304	1.85443e-20	0.00987862	0.0804951	2.21505e-07	NA	18	18	18	246	2.88343e-27	8.41685e-21	2.01951e-09	0.00489993	0.9951	rs7179116	0.537309
ENSG00000069869.15	NEDD4	Thyroid	-8.90215	-0.660093	0.0741499	0.516803	0.446897	0.597644	5.47748e-19	0.0262008	0.150313	4.64196e-19	NA	21	21	21	215	3.3414e-29	2.35463e-20	4.31952e-12	0.00204595	0.997954	rs11633263	0.74197
ENSG00000174307.6	PHLDA3	Skin_Not_Sun_Exposed_Suprapubic	7.6682	0.872143	0.113735	2.39203	1.91405	2.98937	1.74434e-14	0.0114546	0.117336	1.8388e-13	NA	14	14	14	380	6.15085e-20	3.0767e-11	3.99969e-12	0.00100168	0.998998	rs12030255	0.614754
ENSG00000174307.6	PHLDA3	Skin_Sun_Exposed_Lower_leg	7.56691	0.818062	0.10811	2.2661	1.83339	2.80095	3.82193e-14	0.0116939	0.0897255	4.66406e-12	NA	13	13	13	268	2.54346e-21	3.07479e-11	1.65905e-13	0.00100664	0.998993	rs12030255	0.614754
ENSG00000174307.6	PHLDA3	Muscle_Skeletal	6.75246	1.21963	0.18062	3.38593	2.37646	4.82419	1.45359e-11	0.00523321	0.0598581	2.12861e-09	NA	5	5	5	304	6.44078e-12	1.65054e-06	2.09917e-08	0.0043838	0.995615	rs12090950	0.734849
ENSG00000069869.15	NEDD4	Cells_Cultured_fibroblasts	6.54622	0.645894	0.0986667	1.90769	1.57225	2.3147	5.90112e-11	0.0140197	0.178701	2.71459e-19	NA	58	59	59	284	1.30806e-25	1.35772e-20	5.75212e-08	0.00497546	0.995024	rs8032158	0.653763
ENSG00000171016.11	PYGO1	Artery_Tibial	6.35585	1.03114	0.162235	2.80427	2.04043	3.85404	2.07273e-10	0.00521189	0.0367561	2.61963e-05	NA	28	28	28	302	2.19223e-21	4.34555e-20	0.000881228	0.0164856	0.982633	rs7179116	0.756942
ENSG00000174307.6	PHLDA3	Esophagus_Mucosa	6.31852	0.815988	0.129142	2.26141	1.7557	2.91278	2.64074e-10	0.00837991	0.0708183	5.25268e-08	NA	37	37	37	344	7.80416e-18	1.80812e-10	5.1107e-10	0.0108517	0.989148	rs12030255	0.614726
ENSG00000174307.6	PHLDA3	Brain_Nucleus_accumbens_basal_ganglia	6.09738	0.628717	0.103113	1.8752	1.53206	2.2952	1.07824e-09	0.0134533	0.197196	5.48663e-10	NA	5	5	5	206	5.86268e-11	1.2786e-05	5.22051e-08	0.0103959	0.989591	rs10920212	0.75545
ENSG00000174307.6	PHLDA3	Heart_Left_Ventricle	6.03705	0.997518	0.165233	2.71154	1.96141	3.74857	1.56955e-09	0.00560239	0.0801891	2.35488e-07	NA	15	15	15	127	4.20342e-12	2.58784e-10	0.000275415	0.0159722	0.983752	rs12030255	0.614637
ENSG00000174307.6	PHLDA3	Brain_Cortex	5.99555	0.781248	0.130305	2.1842	1.6919	2.81974	2.02802e-09	0.00851538	0.153485	7.48061e-08	NA	14	14	14	137	5.96756e-08	1.38532e-06	5.16172e-05	0.000198504	0.999748	rs10920212	0.995868
ENSG00000130595.17	TNNT3	Spleen	5.90181	0.4925	0.0834491	1.6364	1.38949	1.92719	3.59541e-09	0.0256716	0.104384	9.18711e-06	NA	7	8	8	314	8.95546e-08	6.5018e-05	1.95151e-05	0.0131816	0.986734	rs542605	0.59148
ENSG00000130595.17	TNNT3	Heart_Atrial_Appendage	5.89202	1.15561	0.196131	3.17596	2.16234	4.66471	3.81502e-09	0.0044192	0.0514244	6.57534e-05	NA	6	6	6	268	5.9896e-06	3.04896e-05	0.00129574	0.00560281	0.993065	rs569550	0.720808
ENSG00000130595.17	TNNT3	Skin_Not_Sun_Exposed_Suprapubic	-5.86463	-0.206762	0.0352558	0.813213	0.758916	0.871394	4.50136e-09	0.130548	0.320905	2.48164e-39	NA	50	50	50	471	9.9301e-37	5.02056e-05	3.66088e-35	0.000851808	0.999098	rs735955	0.981496
ENSG00000055208.18	TAB2	Artery_Aorta	5.8533	4.44571	0.759522	85.2607	19.2411	377.804	4.819e-09	0.000267159	0.0469839	9.66932e-05	NA	1	1	1	194	0.00306391	0.000115988	0.0569176	0.00121601	0.938687	rs366905	0.999998
ENSG00000223396.2	RP11-134G8.5	Skin_Not_Sun_Exposed_Suprapubic	5.77939	1.2119	0.209694	3.35988	2.22755	5.06779	7.49729e-09	0.00325438	0.0332354	0.000171791	NA	17	17	17	383	2.51012e-10	1.41022e-10	0.016332	0.0082001	0.975468	rs12030255	0.61473
ENSG00000283787.1	PRR33	Breast_Mammary_Tissue	-5.74977	-2.24842	0.391044	0.105566	0.0490525	0.22719	8.93647e-09	0.00105814	0.0374651	0.000459118	NA	5	5	5	240	0.00027194	3.33553e-05	0.0241595	0.00198979	0.973545	rs542605	0.943067
ENSG00000069869.15	NEDD4	Adipose_Visceral_Omentum	-5.71787	-0.581946	0.101777	0.55881	0.457752	0.682179	1.07867e-08	0.010825	0.103189	1.05868e-11	NA	18	18	18	181	1.24988e-10	9.35618e-05	4.07981e-09	0.00205616	0.99785	rs9920283	0.999417
ENSG00000174307.6	PHLDA3	Brain_Caudate_basal_ganglia	5.68261	0.591801	0.104143	1.80724	1.47356	2.21648	1.32655e-08	0.0148756	0.181913	3.89924e-09	NA	30	30	30	82	1.17702e-07	1.65311e-06	0.000165249	0.00132239	0.998511	rs10920212	0.988341
ENSG00000069869.15	NEDD4	Colon_Transverse	5.65563	0.876778	0.155028	2.40314	1.77344	3.25643	1.5528e-08	0.00578294	0.0397794	0.000437181	NA	41	41	41	226	4.49578e-20	1.10168e-20	0.0283278	0.00597593	0.965696	rs8032158	0.5004
ENSG00000167244.18	IGF2	Artery_Tibial	5.62496	1.63771	0.29115	5.14336	2.9068	9.10078	1.85546e-08	0.00195524	0.0382464	2.01839e-05	NA	4	4	4	302	2.85509e-05	0.000128899	0.00127023	0.00474088	0.993831	rs735955	0.7087
ENSG00000174307.6	PHLDA3	Brain_Putamen_basal_ganglia	5.49033	1.13173	0.206132	3.10102	2.07034	4.64481	4.01189e-08	0.00339287	0.0747021	0.000898451	NA	5	5	5	149	9.05747e-05	8.15444e-05	0.00185695	0.000674515	0.997296	rs654072	0.999937
ENSG00000157168.18	NRG1	Adipose_Visceral_Omentum	5.49008	0.344889	0.0628204	1.41183	1.24827	1.59682	4.01761e-08	0.03572	0.0933373	6.92426e-10	NA	47	47	47	127	6.56214e-06	0.0202391	6.88402e-06	0.0202724	0.959475	rs6468119	0.668533
ENSG00000131771.13	PPP1R1B	Skin_Not_Sun_Exposed_Suprapubic	5.43455	1.12019	0.206123	3.06543	2.04661	4.59142	5.49337e-08	0.00299396	0.0480153	5.58183e-06	NA	34	34	34	458	0.000211237	0.0192444	0.000274177	0.0240221	0.956248	rs1874228	0.400009
ENSG00000130592.15	LSP1	Cells_Cultured_fibroblasts	-5.41841	-0.576722	0.106438	0.561737	0.455965	0.692045	6.0133e-08	0.0138581	0.0555897	1.87796e-06	NA	11	11	11	391	6.62152e-10	3.1997e-05	1.46041e-07	0.00606322	0.993905	rs569550	0.968716
ENSG00000081189.15	MEF2C	Brain_Cerebellum	5.25434	0.642541	0.122288	1.90131	1.49609	2.41627	1.48554e-07	0.00839142	0.0542618	0.00142754	NA	12	12	12	153	0.0029186	0.00253714	0.0478467	0.0406871	0.90601	rs700591	0.321402
ENSG00000141744.3	PNMT	Muscle_Skeletal	-5.17071	-0.908307	0.175664	0.403206	0.285759	0.568926	2.33207e-07	0.00454252	0.0320993	1.55621e-05	NA	12	12	12	211	4.10021e-06	0.00855404	5.72065e-06	0.0109542	0.980482	rs1874228	0.389919
ENSG00000130595.17	TNNT3	Heart_Left_Ventricle	5.09435	0.618703	0.121449	1.85652	1.46326	2.35548	3.49933e-07	0.0105236	0.144622	7.61093e-13	NA	8	8	8	417	1.77584e-08	6.95695e-05	2.08826e-06	0.00718815	0.99274	rs735955	0.903988
ENSG00000267414.1	RP11-456K23.1	Artery_Tibial	-5.0431	-0.961934	0.190743	0.382153	0.26295	0.555394	4.58061e-07	0.00556441	0.059224	4.0063e-08	NA	5	5	5	79	0.000969846	0.00779918	0.000756006	0.00509416	0.985381	rs4890486	0.308669
ENSG00000223396.2	RP11-134G8.5	Artery_Coronary	4.99341	0.533091	0.106759	1.70419	1.38243	2.10084	5.9324e-07	0.016439	0.0974134	2.65316e-05	NA	24	24	24	312	9.11508e-05	6.82807e-05	0.0320335	0.0230514	0.944756	rs10800783	0.511094
ENSG00000161395.13	PGAP3	Nerve_Tibial	-4.98503	-0.574093	0.115163	0.563215	0.449413	0.705836	6.19516e-07	0.0103818	0.14256	3.08185e-16	NA	13	13	13	332	6.89059e-13	0.0370281	9.92951e-13	0.0524479	0.910524	rs907089	0.242134
ENSG00000141744.3	PNMT	Heart_Atrial_Appendage	-4.90831	-0.585571	0.119302	0.556788	0.440695	0.703463	9.18623e-07	0.0106839	0.185785	4.73788e-16	NA	13	13	13	269	3.96875e-13	0.0218319	6.74168e-13	0.0361436	0.942025	rs881844	0.812613
ENSG00000141744.3	PNMT	Heart_Left_Ventricle	-4.87851	-1.38035	0.282944	0.251491	0.144436	0.437894	1.06888e-06	0.0017402	0.0293473	0.00209866	NA	17	17	17	267	0.00198492	0.00781662	0.00463394	0.0172802	0.968284	rs2517955	0.348831
ENSG00000161395.13	PGAP3	Skin_Sun_Exposed_Lower_leg	-4.8761	-0.574323	0.117783	0.563086	0.447008	0.709306	1.08204e-06	0.0100463	0.0936154	1.44604e-12	NA	23	23	23	360	1.58743e-12	0.0243039	2.19474e-12	0.032659	0.943037	rs2517957	0.113506
ENSG00000267414.1	RP11-456K23.1	Lung	-4.84809	-1.36716	0.282	0.254829	0.146624	0.442887	1.24654e-06	0.00229269	0.0227097	0.0015199	NA	10	10	10	54	0.0165392	0.0045842	0.0124471	0.00248603	0.963943	rs7238082	0.478449
ENSG00000130595.17	TNNT3	Skin_Sun_Exposed_Lower_leg	-4.82968	-0.260505	0.0539383	0.770662	0.693347	0.856599	1.36751e-06	0.0517516	0.139905	2.19065e-18	NA	19	19	19	465	3.38541e-16	2.93426e-05	3.28061e-14	0.0018453	0.998125	rs542605	0.883914
ENSG00000174307.6	PHLDA3	Brain_Frontal_Cortex_BA9	4.78428	0.458016	0.0957334	1.58093	1.31046	1.90723	1.71599e-06	0.0167695	0.145281	9.63925e-07	NA	38	38	38	248	5.23105e-08	2.3462e-06	5.25236e-05	0.00135717	0.998588	rs10920212	0.976391
ENSG00000223396.2	RP11-134G8.5	Adipose_Visceral_Omentum	4.77771	0.353268	0.0739408	1.42371	1.23164	1.64574	1.77298e-06	0.0268007	0.0916905	6.07499e-10	NA	30	30	30	226	1.04344e-08	1.77126e-05	1.2038e-05	0.0194543	0.980516	rs10920212	0.999785
ENSG00000161395.13	PGAP3	Heart_Left_Ventricle	-4.74261	-0.410317	0.0865173	0.66344	0.559959	0.786043	2.10987e-06	0.0179848	0.233117	4.12372e-21	NA	15	15	15	265	3.49127e-22	0.00618987	8.16105e-22	0.0134889	0.980321	rs1058808	0.971432
ENSG00000232855.6	AF131217.1	Brain_Nucleus_accumbens_basal_ganglia	4.72986	0.254388	0.0537834	1.28967	1.16064	1.43305	2.24671e-06	0.0558458	0.112917	3.74944e-06	NA	52	52	52	157	2.74591e-05	0.000173129	0.00427941	0.0260122	0.969508	rs2205423	0.24184
ENSG00000131748.15	STARD3	Cells_Cultured_fibroblasts	-4.72859	-0.394653	0.083461	0.673914	0.572217	0.793685	2.2609e-06	0.0205402	0.164924	1.19529e-17	NA	17	17	17	383	6.34222e-17	0.0161935	1.19199e-17	0.00206175	0.981745	rs1877031	0.694151
ENSG00000161395.13	PGAP3	Adipose_Visceral_Omentum	-4.65856	-0.603165	0.129475	0.547077	0.424461	0.705115	3.18429e-06	0.00817442	0.102869	7.55177e-11	NA	32	32	32	366	2.16072e-10	0.0129241	2.98646e-10	0.016893	0.970183	rs2517957	0.184766
ENSG00000101096.19	NFATC2	Esophagus_Mucosa	4.65791	1.25978	0.27046	3.52464	2.07441	5.98873	3.19442e-06	0.00231462	0.0140664	0.0172789	NA	9	9	9	154	0.00463245	0.00678072	0.00340778	0.00400694	0.981172	rs8124391	0.403244
ENSG00000161395.13	PGAP3	Pancreas	-4.61803	-0.354794	0.0768279	0.701318	0.603278	0.81529	3.87393e-06	0.021287	0.289194	1.86157e-20	NA	6	6	6	214	1.88927e-14	0.039481	1.12681e-14	0.0226096	0.937909	rs1058808	0.500725
ENSG00000267414.1	RP11-456K23.1	Thyroid	-4.56692	-0.550084	0.12045	0.576902	0.455589	0.730517	4.94954e-06	0.0116206	0.0733728	1.1576e-09	NA	18	18	18	35	6.47802e-05	0.00428835	4.50548e-05	0.00198894	0.993613	rs7238082	0.489819
ENSG00000161395.13	PGAP3	Colon_Sigmoid	-4.50831	-0.848264	0.188156	0.428158	0.296103	0.619106	6.5347e-06	0.00454917	0.0466299	0.00045536	NA	18	18	18	241	0.00477961	0.0644396	0.000295136	0.00305165	0.927434	rs881844	0.97727
ENSG00000161395.13	PGAP3	Esophagus_Mucosa	-4.50548	-2.03201	0.451009	0.131071	0.0541503	0.317259	6.62222e-06	0.000705977	0.0361343	9.86461e-05	NA	23	23	23	378	0.00555282	0.0185349	0.0027252	0.00813148	0.965056	rs3764352	0.468211
ENSG00000055208.18	TAB2	Skin_Not_Sun_Exposed_Suprapubic	4.4888	0.662393	0.147566	1.93943	1.45232	2.58991	7.16241e-06	0.00755443	0.132653	5.44493e-15	NA	80	80	80	323	1.05073e-10	0.000563613	1.58763e-08	0.084245	0.915191	rs6920383	0.0794963
ENSG00000108342.12	CSF3	Adipose_Subcutaneous	-4.47921	-0.710854	0.158701	0.491224	0.359908	0.670454	7.49196e-06	0.00591398	0.0302401	0.000141957	NA	7	7	7	4815	0.000109503	0.00430881	0.000988233	0.0379291	0.956664	rs33953566	0.614391
ENSG00000161395.13	PGAP3	Esophagus_Muscularis	-4.45991	-0.736866	0.16522	0.478611	0.346214	0.661639	8.19955e-06	0.00478578	0.0998168	2.62318e-10	NA	11	11	11	346	4.32518e-10	0.0367379	2.08533e-10	0.0167662	0.946496	rs1058808	0.397335
ENSG00000161395.13	PGAP3	Brain_Hypothalamus	-4.44544	-0.467799	0.105231	0.62638	0.50964	0.769861	8.77123e-06	0.0121539	0.0627974	0.00123208	NA	30	30	30	202	0.0107129	0.0115601	0.0162637	0.0166051	0.944858	rs2517957	0.174231
ENSG00000081059.19	TCF7	Brain_Cerebellum	-4.42245	-0.16032	0.0362514	0.851871	0.793444	0.914601	9.75864e-06	0.117973	0.299282	8.98437e-18	NA	21	21	21	208	2.45888e-15	0.0485798	2.58969e-16	0.00416917	0.947251	rs10900825	0.404018
ENSG00000108306.11	FBXL20	Nerve_Tibial	4.39715	0.688508	0.156581	1.99074	1.46464	2.70582	1.09683e-05	0.00595802	0.0444941	1.00021e-05	NA	25	25	25	344	3.86013e-05	0.00623751	5.51775e-05	0.0079303	0.985738	rs12453682	0.911354
ENSG00000131771.13	PPP1R1B	Esophagus_Mucosa	4.38561	0.232735	0.0530679	1.26205	1.13737	1.40039	1.15663e-05	0.0480996	0.216382	8.31613e-24	NA	21	21	21	373	1.07813e-19	0.0211818	5.25547e-20	0.00935588	0.969462	rs3764352	0.500276
ENSG00000131748.15	STARD3	Stomach	-4.38359	-1.06804	0.243646	0.343681	0.213187	0.554052	1.16742e-05	0.00260274	0.0224608	0.0152243	NA	7	7	7	303	0.00199762	0.00883942	0.00345565	0.0143198	0.971388	rs1058808	0.839814
ENSG00000101440.9	ASIP	Skin_Not_Sun_Exposed_Suprapubic	4.3635	0.405212	0.0928639	1.49962	1.25007	1.79899	1.28e-05	0.030631	0.188543	6.01707e-22	NA	21	21	21	266	4.34899e-13	5.95861e-06	7.48076e-11	2.49795e-05	0.999969	rs2424995	0.999943
ENSG00000081059.19	TCF7	Skin_Not_Sun_Exposed_Suprapubic	4.31363	0.703819	0.163162	2.02146	1.46818	2.78324	1.60598e-05	0.00519344	0.0590514	2.83688e-07	NA	29	30	30	329	0.00643415	0.0547098	0.000429606	0.00271725	0.935709	rs2429079	0.514405
ENSG00000157168.18	NRG1	Whole_Blood	4.30971	0.192974	0.0447765	1.21285	1.11095	1.3241	1.63467e-05	0.0797398	0.222391	3.33905e-33	NA	56	56	56	67	1.45915e-27	0.0318227	3.3561e-28	0.00635752	0.96182	rs9642727	0.286698
ENSG00000101440.9	ASIP	Skin_Sun_Exposed_Lower_leg	4.30528	0.410659	0.0953849	1.50781	1.2507	1.81777	1.66774e-05	0.0259903	0.116361	7.24345e-16	NA	21	21	21	276	5.65174e-10	0.000940081	1.83577e-09	0.00205652	0.997003	rs1885120	0.648193
ENSG00000277972.1	CISD3	Adrenal_Gland	-4.29116	-0.948507	0.221038	0.387319	0.251141	0.597337	1.77744e-05	0.00283782	0.0279512	0.0228588	NA	7	7	7	99	0.0325272	0.00549809	0.0416664	0.00612871	0.91418	rs12453682	0.643972
ENSG00000161395.13	PGAP3	Lung	-4.25638	-0.514868	0.120964	0.597579	0.471443	0.757464	2.0776e-05	0.00912115	0.159948	3.3692e-18	NA	21	21	21	322	1.2818e-14	0.0356324	2.16045e-14	0.0591528	0.905215	rs2517955	0.351063
ENSG00000152217.16	SETBP1	Cells_Cultured_fibroblasts	-4.25258	-0.438568	0.10313	0.64496	0.526922	0.789439	2.11326e-05	0.0152279	0.211962	8.33787e-23	NA	13	14	14	88	9.64294e-16	0.00417959	6.90051e-16	0.0019971	0.993823	rs7238082	0.489815
ENSG00000141736.13	ERBB2	Skin_Sun_Exposed_Lower_leg	-4.25028	-1.70653	0.40151	0.181495	0.0826213	0.398691	2.13507e-05	0.000821658	0.0485029	6.38892e-07	NA	12	12	12	360	8.79505e-05	0.0272094	0.000121599	0.0366832	0.935898	rs1058808	0.138435
ENSG00000224286.5	LINC01142	Breast_Mammary_Tissue	-4.19295	-0.828985	0.197709	0.436492	0.296267	0.643087	2.75352e-05	0.00318938	0.0573656	1.28507e-05	NA	10	10	10	371	0.00119601	0.0689206	0.000196168	0.010385	0.919302	rs2184042	0.249896
ENSG00000161395.13	PGAP3	Muscle_Skeletal	-4.18059	-0.429119	0.102646	0.651083	0.53243	0.796177	2.90754e-05	0.0129105	0.153781	2.49312e-23	NA	26	26	26	205	2.04798e-18	0.0321623	2.86076e-18	0.0440027	0.923835	rs907089	0.345412
ENSG00000055208.18	TAB2	Muscle_Skeletal	4.17117	1.43186	0.343275	4.18647	2.13622	8.20446	3.03036e-05	0.00119094	0.0395645	1.48044e-06	NA	16	16	16	236	1.29017e-07	0.00308905	4.76025e-07	0.0104109	0.986499	rs560051	0.228437
ENSG00000161395.13	PGAP3	Colon_Transverse	-4.12025	-0.580599	0.140914	0.559563	0.424523	0.73756	3.78469e-05	0.00726509	0.180665	2.59596e-14	NA	38	38	38	290	4.47289e-12	0.00839314	9.79289e-12	0.0174016	0.974205	rs2517955	0.347747
ENSG00000214546.3	AC087491.2	Skin_Not_Sun_Exposed_Suprapubic	4.09709	0.329279	0.0803691	1.38997	1.18739	1.62711	4.18377e-05	0.0219716	0.1219	1.04575e-13	NA	22	22	22	453	2.77835e-08	0.0264231	3.60657e-08	0.0333595	0.940217	rs1874228	0.933417
ENSG00000130595.17	TNNT3	Thyroid	4.07939	0.758955	0.186046	2.13604	1.48335	3.07593	4.51548e-05	0.00457308	0.0358689	3.0525e-05	NA	2	2	2	367	3.66379e-05	0.00130157	0.000285615	0.00915737	0.989219	rs661348	0.999996
ENSG00000138448.11	ITGAV	Breast_Mammary_Tissue	4.06928	0.918551	0.225729	2.50566	1.60982	3.90001	4.71596e-05	0.00347869	0.0258484	0.00411303	NA	8	8	8	93	0.0368732	0.0315858	0.00257119	0.0012748	0.927695	rs2594700	0.578595
ENSG00000091656.15	ZFHX4	Thyroid	4.04462	0.816363	0.201839	2.26226	1.52312	3.36009	5.24076e-05	0.0024717	0.0359944	3.32163e-05	NA	7	7	7	9	0.0142344	0.0654797	0.000913854	0.00328774	0.916084	rs9918736	0.361777
ENSG00000138448.11	ITGAV	Heart_Atrial_Appendage	4.0441	1.3713	0.339087	3.94048	2.02727	7.65925	5.25249e-05	0.0015949	0.0848862	1.66638e-07	NA	6	6	6	116	0.0215483	0.0582438	0.00150578	0.00315448	0.915548	rs2594700	0.673365
ENSG00000157168.18	NRG1	Thyroid	-3.99043	-0.141712	0.0355129	0.867871	0.809517	0.930432	6.59537e-05	0.122901	0.471251	1.72622e-73	NA	29	29	29	40	1.58201e-81	0.0222978	3.73722e-82	0.00429405	0.973408	rs9642727	0.304727
ENSG00000157168.18	NRG1	Liver	-3.98383	-0.37955	0.0952725	0.684169	0.567631	0.824634	6.78131e-05	0.0195129	0.0807255	0.000184716	NA	43	43	43	77	4.54952e-05	0.00611776	6.27721e-05	0.00745467	0.986319	rs10112682	0.490648
ENSG00000055208.18	TAB2	Artery_Tibial	3.96309	1.97758	0.499001	7.22526	2.71704	19.2137	7.39866e-05	0.000666439	0.0263085	0.000435217	NA	9	9	9	204	0.000673085	0.000693799	0.00472813	0.00388361	0.990021	rs237010	0.986178
ENSG00000141736.13	ERBB2	Skin_Not_Sun_Exposed_Suprapubic	-3.91673	-0.815863	0.208302	0.442257	0.294012	0.665251	8.97591e-05	0.00338028	0.101369	1.80284e-11	NA	16	16	16	465	3.72932e-07	0.0239296	4.84798e-07	0.0301618	0.945908	rs1058808	0.427781
ENSG00000231236.2	AP001604.3	Esophagus_Muscularis	-3.86924	-0.196986	0.0509107	0.821202	0.743214	0.907374	0.000109177	0.0663116	0.0572344	2.67629e-06	NA	92	92	92	215	9.84097e-09	2.22202e-09	0.0296211	0.00572358	0.964655	rs2831814	0.389577
ENSG00000173991.5	TCAP	Muscle_Skeletal	-3.835	-1.39043	0.362563	0.248969	0.122328	0.506716	0.000125567	0.00101465	0.0207971	0.000510917	NA	6	6	6	212	0.000612323	0.0296022	0.00085344	0.0403302	0.928602	rs2271308	0.301288
ENSG00000141744.3	PNMT	Nerve_Tibial	-3.83154	-0.925887	0.241649	0.39618	0.246716	0.636191	0.000127342	0.00235814	0.0586198	3.81378e-07	NA	10	10	10	330	9.16463e-05	0.0153724	0.000132036	0.0211841	0.96322	rs1877031	0.539347
ENSG00000161395.13	PGAP3	Skin_Not_Sun_Exposed_Suprapubic	-3.82933	-0.508943	0.132907	0.601131	0.463272	0.780012	0.000128494	0.00829062	0.163496	1.86469e-18	NA	32	32	32	464	3.79916e-10	0.0307094	4.93924e-10	0.0389945	0.930296	rs1058808	0.566701
ENSG00000161395.13	PGAP3	Artery_Aorta	-3.68113	-0.446356	0.121255	0.639956	0.504587	0.811642	0.000232205	0.00941039	0.104171	2.21461e-09	NA	22	22	22	334	5.92524e-05	0.0430169	4.06533e-05	0.0285858	0.928297	rs12453682	0.427463
ENSG00000161395.13	PGAP3	Brain_Putamen_basal_ganglia	-3.63201	-0.353465	0.0973196	0.70225	0.580299	0.84983	0.000281225	0.014277	0.101633	0.000114376	NA	42	42	42	227	0.000977335	0.00836545	0.00170322	0.0136033	0.975351	rs2517955	0.410697
ENSG00000131771.13	PPP1R1B	Heart_Atrial_Appendage	-3.62853	-0.226726	0.0624841	0.79714	0.705256	0.900994	0.000285041	0.0373708	0.110122	2.31085e-09	NA	25	25	25	266	7.18987e-08	0.0206531	1.21942e-07	0.0340827	0.945264	rs1877031	0.443763
ENSG00000161395.13	PGAP3	Liver	-3.59265	-0.307435	0.0855734	0.73533	0.621786	0.869609	0.00032733	0.0210619	0.324618	4.83364e-17	NA	10	10	10	121	5.23297e-15	0.0781998	1.38585e-15	0.0198078	0.901992	rs2941505	0.447871
ENSG00000232855.6	AF131217.1	Pituitary	3.55898	0.222944	0.0626426	1.24975	1.10535	1.41301	0.000372298	0.0453762	0.135095	2.44532e-08	NA	21	21	21	109	5.22181e-06	0.002665	1.48244e-05	0.00657505	0.99074	rs2831906	0.531464
ENSG00000161395.13	PGAP3	Prostate	-3.55779	-0.295243	0.0829847	0.744351	0.632615	0.875822	0.000373982	0.0168081	0.246123	1.25068e-12	NA	44	44	44	247	0.000279924	0.0152198	0.000395827	0.020558	0.963546	rs2517957	0.158
ENSG00000283787.1	PRR33	Cells_Cultured_fibroblasts	-3.51215	-0.353727	0.100715	0.702066	0.576298	0.855281	0.000444504	0.0141578	0.0475218	1.20317e-05	NA	24	24	24	391	1.67561e-06	2.47265e-05	0.00036894	0.00444917	0.995155	rs569550	0.982901
ENSG00000130595.17	TNNT3	Whole_Blood	3.46115	0.376599	0.108808	1.45732	1.17743	1.80374	0.000537882	0.0121522	0.0653052	7.22271e-10	NA	32	33	33	478	6.04219e-08	0.000197983	2.20998e-06	0.00624784	0.993552	rs735955	0.668562
ENSG00000161395.13	PGAP3	Brain_Spinal_cord_cervical_c-1	-3.36171	-0.273437	0.0813385	0.760761	0.648651	0.892246	0.000774611	0.0239303	0.14545	3.42199e-05	NA	13	13	13	134	0.000143853	0.0189211	5.7619e-05	0.00660437	0.974273	rs1877031	0.548142
ENSG00000130595.17	TNNT3	Testis	3.34375	0.298603	0.0893016	1.34797	1.13153	1.60582	0.000826529	0.0175736	0.0767099	1.73304e-06	NA	18	18	18	297	4.33297e-05	9.53694e-05	0.00124717	0.00174817	0.996866	rs735955	0.760197
ENSG00000164180.13	TMEM161B	Spleen	-3.25189	-0.515799	0.158615	0.597023	0.437497	0.814718	0.00114641	0.00979467	0.128572	1.29658e-06	NA	28	28	28	28	0.00474344	0.000572429	0.0798284	0.0087274	0.906128	rs244755	0.288389
ENSG00000005187.11	ACSM3	Prostate	-3.22549	-0.43577	0.135102	0.646766	0.496302	0.842847	0.00125759	0.00827958	0.095314	2.51884e-05	NA	5	5	5	175	0.00786959	0.0803061	0.000158257	0.000703986	0.910962	rs11642550	0.999933
ENSG00000178199.13	ZC3H12D	Brain_Cortex	3.18214	0.327616	0.102955	1.38766	1.13408	1.69793	0.00146191	0.0182898	0.0828914	0.000102077	NA	26	26	26	280	0.000871661	0.000472231	0.0300105	0.0153051	0.953341	rs11964335	0.247194
ENSG00000267414.1	RP11-456K23.1	Cells_Cultured_fibroblasts	-3.16227	-0.335858	0.106208	0.714725	0.580407	0.880125	0.00156542	0.0137648	0.113453	4.16724e-12	NA	17	17	17	88	1.24702e-05	0.00418135	8.92373e-06	0.00199839	0.993799	rs7238082	0.489815
ENSG00000161395.13	PGAP3	Esophagus_Gastroesophageal_Junction	-2.98717	-0.419115	0.140305	0.657629	0.499517	0.865787	0.00281575	0.00689881	0.0472636	0.000243523	NA	67	67	67	254	0.00300734	0.0100097	0.00354126	0.0108142	0.972627	rs2517957	0.188735
ENSG00000170776.21	AKAP13	Brain_Frontal_Cortex_BA9	2.89151	0.258869	0.089527	1.29546	1.08697	1.54395	0.00383391	0.0182936	0.138247	9.22079e-07	NA	51	51	51	88	0.00327077	0.0718485	0.000198729	0.00344421	0.921238	rs729857	0.581776
ENSG00000161395.13	PGAP3	Breast_Mammary_Tissue	-2.79215	-0.553379	0.198191	0.575003	0.389912	0.847957	0.00523587	0.0041134	0.0657363	3.56793e-06	NA	29	29	29	289	5.86536e-06	0.0348068	9.86584e-07	0.00489439	0.960292	rs1877031	0.599344
ENSG00000283787.1	PRR33	Nerve_Tibial	-2.56863	-0.378253	0.147259	0.685057	0.513308	0.914274	0.0102103	0.00669431	0.04023	2.98645e-05	NA	45	46	46	446	0.000141784	0.000473534	0.0151756	0.0497495	0.93446	rs569550	0.523118
ENSG00000223396.2	RP11-134G8.5	Pancreas	2.5119	0.355443	0.141504	1.42681	1.08123	1.88286	0.0120085	0.00745115	0.0803457	9.44204e-06	NA	11	11	11	315	0.00086861	0.000351145	0.0445953	0.0170911	0.937094	rs654072	0.946134
ENSG00000055208.18	TAB2	Skin_Sun_Exposed_Lower_leg	2.4612	0.812905	0.330289	2.25445	1.18003	4.30713	0.0138475	0.00142502	0.0444894	1.91727e-06	NA	21	21	21	274	0.00158102	0.0119177	0.00126687	0.008573	0.976661	rs536203	0.459859
ENSG00000174307.6	PHLDA3	Brain_Hypothalamus	2.34105	0.20633	0.0881354	1.22916	1.03415	1.46093	0.0192294	0.0223626	0.0688375	0.00108972	NA	71	71	71	261	0.00123148	0.00013944	0.0627318	0.00617336	0.929724	rs654072	0.698257
ENSG00000138448.11	ITGAV	Cells_Cultured_fibroblasts	2.24729	0.239481	0.106564	1.27059	1.03109	1.56572	0.0246215	0.0113827	0.125968	3.17498e-13	NA	24	24	24	115	2.50332e-05	0.0716109	1.82802e-06	0.00430523	0.924057	rs2122176	0.543682
ENSG00000138448.11	ITGAV	Adipose_Visceral_Omentum	2.10566	0.262055	0.124452	1.2996	1.01829	1.65861	0.0352336	0.00846794	0.0698631	1.47272e-07	NA	60	60	60	156	0.0439471	0.0436867	0.0030059	0.00208081	0.90728	rs2122176	0.552375
ENSG00000161395.13	PGAP3	Adipose_Subcutaneous	-2.07169	-0.281049	0.135662	0.754991	0.578714	0.984962	0.0382942	0.00960297	0.0487903	1.09331e-06	NA	55	55	55	4314	1.89874e-07	0.00465876	1.7143e-06	0.0411079	0.954231	rs2517955	0.300785

## Sheet: SD8b. TWAS coloc EUR
SD8b. Combined GPGE results with p-value <0.05 and colocalization analysis results for EUR analysis
Gene	GeneName	Tissue	Z-score	effect_size	std_error	Odds Ratio	LCI (95%)	UCI (95%)	p-value	var_g	pred_perf_r2	pred_perf_pval	pred_perf_qval	N_SNPs_used	N_SNPs_cov	N_SNPs_in_model	nsps	PP.H0.abf	PP.H1.abf	PP.H2.abf	PP.H3.abf	PP.H4.abf	best_coloc_SNP	best_coloc_SNP.PP.H4P-value
ENSG00000101440.9	ASIP	Skin_Not_Sun_Exposed_Suprapubic	5.17132	0.49877	0.0964492	1.64669	1.36306	1.98935	2.32445e-07	0.030631	0.188543	6.01707e-22	NA	21	21	21	266	4.75678e-14	6.51732e-07	7.4721e-11	2.37868e-05	0.999976	rs2424995	0.999951
ENSG00000174307.6	PHLDA3	Brain_Cortex	6.89816	1.13925	0.165153	3.12443	2.26042	4.3187	5.26816e-12	0.00851538	0.153485	7.48061e-08	NA	14	14	14	137	1.04323e-10	2.42178e-09	5.68414e-05	0.000319905	0.999623	rs10920212	0.974515
ENSG00000174307.6	PHLDA3	Brain_Cortex	6.89816	1.13925	0.165153	3.12443	2.26042	4.3187	5.26816e-12	0.00851538	0.153485	7.48061e-08	NA	14	14	14	137	1.04323e-10	2.42178e-09	5.68414e-05	0.000319905	0.999623	rs10920212	0.974515
ENSG00000174307.6	PHLDA3	Brain_Cortex	6.89816	1.13925	0.165153	3.12443	2.26042	4.3187	5.26816e-12	0.00851538	0.153485	7.48061e-08	NA	14	14	14	137	1.04323e-10	2.42178e-09	5.68414e-05	0.000319905	0.999623	rs10920212	0.974515
ENSG00000130595.17	TNNT3	Skin_Not_Sun_Exposed_Suprapubic	-6.107	-0.276434	0.0452651	0.758484	0.69409	0.828852	1.01524e-09	0.130548	0.320905	2.48164e-39	NA	50	50	50	471	5.32416e-37	2.69851e-05	3.17692e-35	0.000610838	0.999362	rs735955	0.970791
ENSG00000174307.6	PHLDA3	Brain_Caudate_basal_ganglia	6.33155	0.815456	0.128793	2.26021	1.75597	2.90923	2.42712e-10	0.0148756	0.181913	3.89924e-09	NA	30	30	30	82	2.00935e-10	2.82209e-09	0.000120511	0.000693369	0.999186	rs10920212	0.939828
ENSG00000174307.6	PHLDA3	Brain_Caudate_basal_ganglia	6.33155	0.815456	0.128793	2.26021	1.75597	2.90923	2.42712e-10	0.0148756	0.181913	3.89924e-09	NA	30	30	30	82	2.00935e-10	2.82209e-09	0.000120511	0.000693369	0.999186	rs10920212	0.939828
ENSG00000174307.6	PHLDA3	Brain_Caudate_basal_ganglia	6.33155	0.815456	0.128793	2.26021	1.75597	2.90923	2.42712e-10	0.0148756	0.181913	3.89924e-09	NA	30	30	30	82	2.00935e-10	2.82209e-09	0.000120511	0.000693369	0.999186	rs10920212	0.939828
ENSG00000174307.6	PHLDA3	Skin_Not_Sun_Exposed_Suprapubic	8.494	1.22129	0.143783	3.39156	2.55864	4.49562	1.99651e-17	0.0114546	0.117336	1.8388e-13	NA	14	14	14	380	1.3593e-22	6.7993e-14	3.99975e-12	0.00100171	0.998998	rs12030255	0.606255
ENSG00000174307.6	PHLDA3	Skin_Sun_Exposed_Lower_leg	8.53595	1.18446	0.138762	3.26893	2.49052	4.29064	1.39012e-17	0.0116939	0.0897255	4.66406e-12	NA	13	13	13	263	5.63744e-24	6.81601e-14	1.65887e-13	0.00100668	0.998993	rs12030255	0.606255
ENSG00000174307.6	PHLDA3	Brain_Frontal_Cortex_BA9	6.2597	0.75802	0.121095	2.13405	1.68316	2.70572	3.85709e-10	0.0167695	0.145281	9.63925e-07	NA	38	38	38	243	8.14904e-11	3.65702e-09	4.4916e-05	0.00101674	0.998938	rs10920212	0.867953
ENSG00000174307.6	PHLDA3	Brain_Frontal_Cortex_BA9	6.2597	0.75802	0.121095	2.13405	1.68316	2.70572	3.85709e-10	0.0167695	0.145281	9.63925e-07	NA	38	38	38	243	8.14904e-11	3.65702e-09	4.4916e-05	0.00101674	0.998938	rs10920212	0.867953
ENSG00000174307.6	PHLDA3	Brain_Frontal_Cortex_BA9	6.2597	0.75802	0.121095	2.13405	1.68316	2.70572	3.85709e-10	0.0167695	0.145281	9.63925e-07	NA	38	38	38	243	8.14904e-11	3.65702e-09	4.4916e-05	0.00101674	0.998938	rs10920212	0.867953
ENSG00000130595.17	TNNT3	Heart_Left_Ventricle	5.46699	0.850383	0.155549	2.34054	1.72548	3.17484	4.5774e-08	0.0105236	0.144622	7.61093e-13	NA	8	8	8	419	8.74856e-09	3.42602e-05	6.00156e-07	0.00135166	0.998613	rs735955	0.814482
ENSG00000152217.16	SETBP1	Cells_Cultured_fibroblasts	-5.12561	-0.678098	0.132296	0.507582	0.391646	0.657837	2.96579e-07	0.0152279	0.211962	8.33787e-23	NA	13	14	14	88	5.83809e-18	2.53043e-05	6.90756e-16	0.001996	0.997979	rs11872999	0.38305
ENSG00000267414.1	RP11-456K23.1	Cells_Cultured_fibroblasts	-4.0365	-0.56017	0.138776	0.571112	0.435104	0.749635	5.4255e-05	0.0137648	0.113453	4.16724e-12	NA	17	17	17	88	7.54992e-08	2.53154e-05	8.93297e-06	0.00199732	0.997968	rs11872999	0.38305
ENSG00000267414.1	RP11-456K23.1	Thyroid	-5.40173	-0.829817	0.153621	0.436129	0.322738	0.589358	6.60019e-08	0.0116206	0.0733728	1.1576e-09	NA	18	18	18	35	3.85078e-07	2.54916e-05	4.52425e-05	0.00199705	0.997932	rs11872999	0.38305
ENSG00000069869.15	NEDD4	Thyroid	-5.32237	-0.531271	0.0998184	0.587857	0.483398	0.71489	1.02423e-07	0.0262008	0.150313	4.64196e-19	NA	21	21	21	215	2.50534e-13	0.000176548	4.14186e-12	0.00192081	0.997903	rs11633263	0.633501
ENSG00000101440.9	ASIP	Skin_Sun_Exposed_Lower_leg	5.37588	0.555445	0.103322	1.74272	1.42324	2.13391	7.6208e-08	0.0259903	0.116361	7.24345e-16	NA	21	21	21	276	8.22632e-11	0.000136832	1.94499e-09	0.00223757	0.997626	rs1885120	0.743648
ENSG00000174307.6	PHLDA3	Brain_Putamen_basal_ganglia	6.33813	1.6932	0.267145	5.43686	3.22069	9.17798	2.32573e-10	0.00339287	0.0747021	0.000898451	NA	5	5	5	149	2.55853e-08	2.30344e-08	0.00185572	0.00067323	0.997471	rs654072	1
ENSG00000174307.6	PHLDA3	Brain_Putamen_basal_ganglia	6.33813	1.6932	0.267145	5.43686	3.22069	9.17798	2.32573e-10	0.00339287	0.0747021	0.000898451	NA	5	5	5	149	2.55853e-08	2.30344e-08	0.00185572	0.00067323	0.997471	rs654072	1
ENSG00000174307.6	PHLDA3	Brain_Putamen_basal_ganglia	6.33813	1.6932	0.267145	5.43686	3.22069	9.17798	2.32573e-10	0.00339287	0.0747021	0.000898451	NA	5	5	5	149	2.55853e-08	2.30344e-08	0.00185572	0.00067323	0.997471	rs654072	1
ENSG00000130595.17	TNNT3	Testis	4.23969	0.525866	0.124034	1.69192	1.32679	2.15755	2.23826e-05	0.0175736	0.0767099	1.73304e-06	NA	18	18	18	298	3.0941e-05	6.81143e-05	0.00121311	0.00167356	0.997014	rs735955	0.992438
ENSG00000130595.17	TNNT3	Whole_Blood	4.59109	0.673309	0.146656	1.96071	1.47088	2.61367	4.40936e-06	0.0121928	0.0653052	7.22271e-10	NA	33	33	33	480	1.97701e-08	6.47833e-05	1.34764e-06	0.00341948	0.996514	rs735955	0.405255
ENSG00000167244.18	IGF2	Artery_Tibial	5.83162	2.13516	0.366135	8.45839	4.12694	17.336	5.48912e-09	0.00195524	0.0382464	2.01839e-05	NA	4	4	4	302	1.22384e-05	5.52543e-05	0.000845566	0.00282134	0.996266	rs735955	0.559174
ENSG00000167244.18	IGF2	Artery_Tibial	5.83162	2.13516	0.366135	8.45839	4.12694	17.336	5.48912e-09	0.00195524	0.0382464	2.01839e-05	NA	4	4	4	302	1.22384e-05	5.52543e-05	0.000845566	0.00282134	0.996266	rs735955	0.559174
ENSG00000167244.18	IGF2	Artery_Tibial	5.83162	2.13516	0.366135	8.45839	4.12694	17.336	5.48912e-09	0.00195524	0.0382464	2.01839e-05	NA	4	4	4	302	1.22384e-05	5.52543e-05	0.000845566	0.00282134	0.996266	rs735955	0.559174
ENSG00000069869.15	NEDD4	Artery_Tibial	5.47669	0.762167	0.139166	2.14291	1.63134	2.81491	4.33347e-08	0.0131181	0.0980357	1.12799e-12	NA	28	28	28	287	6.27136e-14	8.82607e-05	3.50965e-12	0.00394338	0.995968	rs11633263	0.538842
ENSG00000069869.15	NEDD4	Artery_Tibial	5.47669	0.762167	0.139166	2.14291	1.63134	2.81491	4.33347e-08	0.0131181	0.0980357	1.12799e-12	NA	28	28	28	287	6.27136e-14	8.82607e-05	3.50965e-12	0.00394338	0.995968	rs11633263	0.538842
ENSG00000069869.15	NEDD4	Artery_Tibial	5.47669	0.762167	0.139166	2.14291	1.63134	2.81491	4.33347e-08	0.0131181	0.0980357	1.12799e-12	NA	28	28	28	287	6.27136e-14	8.82607e-05	3.50965e-12	0.00394338	0.995968	rs11633263	0.538842
ENSG00000130595.17	TNNT3	Heart_Atrial_Appendage	5.9434	1.46601	0.246662	4.33193	2.67127	7.02497	2.79178e-09	0.0044192	0.0514244	6.57534e-05	NA	6	6	6	269	1.03464e-05	5.26679e-05	0.000894713	0.00355903	0.995483	rs735955	0.53539
ENSG00000069869.15	NEDD4	Cells_Cultured_fibroblasts	2.43892	0.331839	0.13606	1.39353	1.06733	1.81942	0.0147311	0.0140197	0.178701	2.71459e-19	NA	58	59	59	284	1.0808e-09	0.000112183	5.47769e-08	0.00469044	0.995197	rs8032158	0.548968
ENSG00000174307.6	PHLDA3	Brain_Nucleus_accumbens_basal_ganglia	7.21884	0.958853	0.132826	2.6087	2.01076	3.38446	5.24323e-13	0.0134533	0.197196	5.48663e-10	NA	5	5	5	206	4.56463e-14	9.95504e-09	2.71225e-08	0.00492009	0.99508	rs654072	0.671069
ENSG00000174307.6	PHLDA3	Brain_Nucleus_accumbens_basal_ganglia	7.21884	0.958853	0.132826	2.6087	2.01076	3.38446	5.24323e-13	0.0134533	0.197196	5.48663e-10	NA	5	5	5	206	4.56463e-14	9.95504e-09	2.71225e-08	0.00492009	0.99508	rs654072	0.671069
ENSG00000174307.6	PHLDA3	Brain_Nucleus_accumbens_basal_ganglia	7.21884	0.958853	0.132826	2.6087	2.01076	3.38446	5.24323e-13	0.0134533	0.197196	5.48663e-10	NA	5	5	5	206	4.56463e-14	9.95504e-09	2.71225e-08	0.00492009	0.99508	rs654072	0.671069
ENSG00000130595.17	TNNT3	Spleen	5.64881	0.597117	0.105707	1.81687	1.47688	2.23514	1.61561e-08	0.0256748	0.104384	9.18711e-06	NA	8	8	8	316	1.0043e-07	7.29029e-05	8.72525e-06	0.00533917	0.994579	rs735955	0.481008
ENSG00000069869.15	NEDD4	Artery_Aorta	5.29539	0.835283	0.157738	2.30547	1.69235	3.14071	1.18766e-07	0.00987862	0.0804951	2.21505e-07	NA	18	18	18	246	2.7917e-11	8.14909e-05	2.59788e-09	0.00658998	0.993329	rs7179116	0.400346
ENSG00000069869.15	NEDD4	Artery_Aorta	5.29539	0.835283	0.157738	2.30547	1.69235	3.14071	1.18766e-07	0.00987862	0.0804951	2.21505e-07	NA	18	18	18	246	2.7917e-11	8.14909e-05	2.59788e-09	0.00658998	0.993329	rs7179116	0.400346
ENSG00000069869.15	NEDD4	Artery_Aorta	5.29539	0.835283	0.157738	2.30547	1.69235	3.14071	1.18766e-07	0.00987862	0.0804951	2.21505e-07	NA	18	18	18	246	2.7917e-11	8.14909e-05	2.59788e-09	0.00658998	0.993329	rs7179116	0.400346
ENSG00000267414.1	RP11-456K23.1	Artery_Tibial	-5.78676	-1.28177	0.2215	0.277546	0.1798	0.42843	7.1756e-09	0.00556441	0.059224	4.0063e-08	NA	5	5	5	79	7.22225e-06	5.80789e-05	0.000853972	0.00587415	0.993207	rs11872999	0.520522
ENSG00000267414.1	RP11-456K23.1	Artery_Tibial	-5.78676	-1.28177	0.2215	0.277546	0.1798	0.42843	7.1756e-09	0.00556441	0.059224	4.0063e-08	NA	5	5	5	79	7.22225e-06	5.80789e-05	0.000853972	0.00587415	0.993207	rs11872999	0.520522
ENSG00000267414.1	RP11-456K23.1	Artery_Tibial	-5.78676	-1.28177	0.2215	0.277546	0.1798	0.42843	7.1756e-09	0.00556441	0.059224	4.0063e-08	NA	5	5	5	79	7.22225e-06	5.80789e-05	0.000853972	0.00587415	0.993207	rs11872999	0.520522
ENSG00000214026.10	MRPL23	Stomach	2.22165	0.105339	0.0474149	1.11109	1.01248	1.21929	0.0263072	0.123305	0.246622	1.27401e-17	NA	62	64	64	283	4.78075e-07	0.00589457	2.63848e-07	0.00226134	0.991843	rs7395920	0.997281
ENSG00000214026.10	MRPL23	Brain_Caudate_basal_ganglia	2.58065	0.1227	0.0475461	1.13055	1.02995	1.24097	0.00986138	0.124563	0.257558	1.65249e-12	NA	81	82	82	274	9.24579e-06	0.00581737	5.35606e-06	0.0023782	0.99179	rs7395920	0.999916
ENSG00000214026.10	MRPL23	Brain_Caudate_basal_ganglia	2.58065	0.1227	0.0475461	1.13055	1.02995	1.24097	0.00986138	0.124563	0.257558	1.65249e-12	NA	81	82	82	274	9.24579e-06	0.00581737	5.35606e-06	0.0023782	0.99179	rs7395920	0.999916
ENSG00000214026.10	MRPL23	Brain_Caudate_basal_ganglia	2.58065	0.1227	0.0475461	1.13055	1.02995	1.24097	0.00986138	0.124563	0.257558	1.65249e-12	NA	81	82	82	274	9.24579e-06	0.00581737	5.35606e-06	0.0023782	0.99179	rs7395920	0.999916
ENSG00000283787.1	PRR33	Cells_Cultured_fibroblasts	-3.77888	-0.498119	0.131817	0.607673	0.469316	0.786818	0.000157536	0.0141578	0.0475218	1.20317e-05	NA	24	24	24	390	8.6606e-06	0.000127801	0.000583033	0.0076119	0.991669	rs569550	0.949629
ENSG00000214026.10	MRPL23	Liver	3.68791	0.174435	0.047299	1.19057	1.08516	1.30622	0.000226105	0.14888	0.247295	2.6863e-12	NA	53	53	53	323	3.17346e-09	0.00583698	1.90984e-09	0.00252114	0.991642	rs7395920	1
ENSG00000214026.10	MRPL23	Colon_Sigmoid	2.46653	0.152026	0.0616355	1.16419	1.03171	1.31368	0.0136428	0.0560874	0.237558	6.20645e-18	NA	29	29	29	176	1.47753e-08	0.00585333	8.8615e-09	0.00251891	0.991628	rs7395920	0.999955
ENSG00000214026.10	MRPL23	Brain_Anterior_cingulate_cortex_BA24	3.15423	0.11317	0.0358787	1.11982	1.04378	1.20141	0.00160925	0.219261	0.222763	7.72303e-09	NA	65	66	66	214	3.12843e-06	0.00581766	1.92618e-06	0.00259035	0.991587	rs7395920	0.999987
ENSG00000214026.10	MRPL23	Brain_Anterior_cingulate_cortex_BA24	3.15423	0.11317	0.0358787	1.11982	1.04378	1.20141	0.00160925	0.219261	0.222763	7.72303e-09	NA	65	66	66	214	3.12843e-06	0.00581766	1.92618e-06	0.00259035	0.991587	rs7395920	0.999987
ENSG00000214026.10	MRPL23	Brain_Anterior_cingulate_cortex_BA24	3.15423	0.11317	0.0358787	1.11982	1.04378	1.20141	0.00160925	0.219261	0.222763	7.72303e-09	NA	65	66	66	214	3.12843e-06	0.00581766	1.92618e-06	0.00259035	0.991587	rs7395920	0.999987
ENSG00000214026.10	MRPL23	Artery_Coronary	2.99962	0.180362	0.0601282	1.19765	1.06451	1.34745	0.00270319	0.0709757	0.152055	8.84589e-08	NA	41	41	41	197	3.23112e-05	0.0059362	1.86266e-05	0.00243049	0.991582	rs7395920	0.997159
ENSG00000214026.10	MRPL23	Artery_Coronary	2.99962	0.180362	0.0601282	1.19765	1.06451	1.34745	0.00270319	0.0709757	0.152055	8.84589e-08	NA	41	41	41	197	3.23112e-05	0.0059362	1.86266e-05	0.00243049	0.991582	rs7395920	0.997159
ENSG00000214026.10	MRPL23	Artery_Coronary	2.99962	0.180362	0.0601282	1.19765	1.06451	1.34745	0.00270319	0.0709757	0.152055	8.84589e-08	NA	41	41	41	197	3.23112e-05	0.0059362	1.86266e-05	0.00243049	0.991582	rs7395920	0.997159
ENSG00000137265.14	IRF4	Lung	4.76477	1.10477	0.231861	3.01852	1.91615	4.75508	1.8907e-06	0.00636447	0.0937634	7.63174e-11	NA	3	3	3	63	1.5025e-06	0.00854374	1.74861e-07	2.87014e-06	0.991452	rs12203592	1
ENSG00000137265.14	IRF4	Whole_Blood	4.46335	0.919367	0.205981	2.5077	1.67472	3.75501	8.06876e-06	0.00831545	0.0956747	5.84842e-14	NA	38	41	41	122	1.04703e-07	0.0085525	1.21863e-08	3.9725e-06	0.991443	rs12203592	1
ENSG00000137265.14	IRF4	Spleen	4.51153	1.19226	0.26427	3.29452	1.96264	5.53023	6.43606e-06	0.00554611	0.132052	9.59563e-07	NA	5	5	5	72	0.000179842	0.00857301	2.08705e-05	3.66742e-06	0.991223	rs12203592	1
ENSG00000214026.10	MRPL23	Brain_Amygdala	3.15764	0.206464	0.0653853	1.22932	1.08146	1.39741	0.00159049	0.0670281	0.259497	1.98803e-09	NA	55	55	55	156	0.000655586	0.00581382	0.000371022	0.00229941	0.99086	rs7395920	0.999963
ENSG00000214026.10	MRPL23	Brain_Amygdala	3.15764	0.206464	0.0653853	1.22932	1.08146	1.39741	0.00159049	0.0670281	0.259497	1.98803e-09	NA	55	55	55	156	0.000655586	0.00581382	0.000371022	0.00229941	0.99086	rs7395920	0.999963
ENSG00000214026.10	MRPL23	Brain_Amygdala	3.15764	0.206464	0.0653853	1.22932	1.08146	1.39741	0.00159049	0.0670281	0.259497	1.98803e-09	NA	55	55	55	156	0.000655586	0.00581382	0.000371022	0.00229941	0.99086	rs7395920	0.999963
ENSG00000214026.10	MRPL23	Brain_Cerebellar_Hemisphere	3.25123	0.169415	0.0521079	1.18461	1.0696	1.31199	0.00114906	0.108829	0.154856	4.36198e-07	NA	56	57	57	316	5.40512e-07	0.00582759	4.2326e-07	0.00357283	0.990599	rs7395920	1
ENSG00000214026.10	MRPL23	Brain_Cerebellar_Hemisphere	3.25123	0.169415	0.0521079	1.18461	1.0696	1.31199	0.00114906	0.108829	0.154856	4.36198e-07	NA	56	57	57	316	5.40512e-07	0.00582759	4.2326e-07	0.00357283	0.990599	rs7395920	1
ENSG00000214026.10	MRPL23	Brain_Cerebellar_Hemisphere	3.25123	0.169415	0.0521079	1.18461	1.0696	1.31199	0.00114906	0.108829	0.154856	4.36198e-07	NA	56	57	57	316	5.40512e-07	0.00582759	4.2326e-07	0.00357283	0.990599	rs7395920	1
ENSG00000137265.14	IRF4	Testis	3.78905	0.551659	0.145593	1.73613	1.30512	2.30948	0.000151223	0.0177239	0.0599992	4.53624e-05	NA	52	55	55	162	0.00139302	0.00856989	0.000162639	1.06944e-05	0.989864	rs12203592	1
ENSG00000171016.11	PYGO1	Artery_Tibial	4.28065	0.983244	0.229695	2.67311	1.70411	4.19312	1.86347e-05	0.00521189	0.0367561	2.61963e-05	NA	28	28	28	302	9.72202e-06	0.000192715	0.000544429	0.00980252	0.989451	rs7179116	0.253609
ENSG00000171016.11	PYGO1	Artery_Tibial	4.28065	0.983244	0.229695	2.67311	1.70411	4.19312	1.86347e-05	0.00521189	0.0367561	2.61963e-05	NA	28	28	28	302	9.72202e-06	0.000192715	0.000544429	0.00980252	0.989451	rs7179116	0.253609
ENSG00000171016.11	PYGO1	Artery_Tibial	4.28065	0.983244	0.229695	2.67311	1.70411	4.19312	1.86347e-05	0.00521189	0.0367561	2.61963e-05	NA	28	28	28	302	9.72202e-06	0.000192715	0.000544429	0.00980252	0.989451	rs7179116	0.253609
ENSG00000214026.10	MRPL23	Brain_Hippocampus	4.93464	0.939386	0.190366	2.55841	1.76168	3.71546	8.02999e-07	0.00834067	0.0661751	0.00106531	NA	1	1	1	270	0.00408311	0.00592474	0.000696518	2.14001e-05	0.989274	rs7395920	1
ENSG00000214026.10	MRPL23	Brain_Hippocampus	4.93464	0.939386	0.190366	2.55841	1.76168	3.71546	8.02999e-07	0.00834067	0.0661751	0.00106531	NA	1	1	1	270	0.00408311	0.00592474	0.000696518	2.14001e-05	0.989274	rs7395920	1
ENSG00000214026.10	MRPL23	Brain_Hippocampus	4.93464	0.939386	0.190366	2.55841	1.76168	3.71546	8.02999e-07	0.00834067	0.0661751	0.00106531	NA	1	1	1	270	0.00408311	0.00592474	0.000696518	2.14001e-05	0.989274	rs7395920	1
ENSG00000130592.15	LSP1	Cells_Cultured_fibroblasts	-5.37411	-0.738818	0.137477	0.477678	0.364848	0.625401	7.69608e-08	0.0138581	0.0555897	1.87796e-06	NA	11	11	11	390	3.55855e-09	0.000171959	2.39675e-07	0.0105925	0.989235	rs569550	0.97313
ENSG00000174307.6	PHLDA3	Esophagus_Mucosa	7.22154	1.20845	0.16734	3.3483	2.41203	4.64802	5.14029e-13	0.00837991	0.0708183	5.25268e-08	NA	37	37	37	344	1.73948e-20	4.03015e-13	5.10978e-10	0.0108496	0.98915	rs12030255	0.606102
ENSG00000166450.12	PRTG	Artery_Tibial	6.18212	0.310932	0.0502954	1.3647	1.23658	1.50608	6.32475e-10	0.10254	0.284495	1.62778e-37	NA	96	96	96	296	8.14519e-37	0.000207905	4.56097e-35	0.0106527	0.989139	rs8026172	0.420503
ENSG00000166450.12	PRTG	Artery_Tibial	6.18212	0.310932	0.0502954	1.3647	1.23658	1.50608	6.32475e-10	0.10254	0.284495	1.62778e-37	NA	96	96	96	296	8.14519e-37	0.000207905	4.56097e-35	0.0106527	0.989139	rs8026172	0.420503
ENSG00000166450.12	PRTG	Artery_Tibial	6.18212	0.310932	0.0502954	1.3647	1.23658	1.50608	6.32475e-10	0.10254	0.284495	1.62778e-37	NA	96	96	96	296	8.14519e-37	0.000207905	4.56097e-35	0.0106527	0.989139	rs8026172	0.420503
ENSG00000214026.10	MRPL23	Breast_Mammary_Tissue	2.28392	0.114357	0.0500703	1.12115	1.01635	1.23676	0.0223763	0.10151	0.244882	3.43257e-22	NA	49	49	49	253	6.9349e-10	0.00586349	8.14371e-10	0.00589731	0.988239	rs7395920	0.999977
ENSG00000214026.10	MRPL23	Pancreas	2.40496	0.120614	0.050152	1.12819	1.02257	1.24472	0.0161742	0.103662	0.241034	1.14875e-16	NA	33	34	34	423	3.30635e-10	0.00581616	3.97809e-10	0.00600964	0.988174	rs7395920	1
ENSG00000214026.10	MRPL23	Brain_Cerebellum	4.40356	0.31362	0.0712195	1.36837	1.19009	1.57335	1.06487e-05	0.0535437	0.0788661	0.00010246	NA	28	28	28	515	0.000145452	0.00582595	0.00018717	0.0065096	0.987332	rs7395920	0.999092
ENSG00000214026.10	MRPL23	Brain_Cerebellum	4.40356	0.31362	0.0712195	1.36837	1.19009	1.57335	1.06487e-05	0.0535437	0.0788661	0.00010246	NA	28	28	28	515	0.000145452	0.00582595	0.00018717	0.0065096	0.987332	rs7395920	0.999092
ENSG00000214026.10	MRPL23	Brain_Cerebellum	4.40356	0.31362	0.0712195	1.36837	1.19009	1.57335	1.06487e-05	0.0535437	0.0788661	0.00010246	NA	28	28	28	515	0.000145452	0.00582595	0.00018717	0.0065096	0.987332	rs7395920	0.999092
ENSG00000214026.10	MRPL23	Esophagus_Muscularis	2.56977	0.135749	0.0528254	1.14539	1.03274	1.27034	0.0101765	0.0994784	0.35715	2.265e-40	NA	36	37	37	351	1.58919e-18	0.00584774	2.17904e-18	0.00703107	0.987121	rs7395920	1
ENSG00000214026.10	MRPL23	Brain_Spinal_cord_cervical_c-1	3.80079	0.217971	0.0573489	1.24355	1.11134	1.39149	0.000144233	0.0865302	0.109196	0.00049092	NA	76	76	76	254	0.00178952	0.00598372	0.00145897	0.00389156	0.986876	rs7395920	0.994229
ENSG00000267414.1	RP11-456K23.1	Lung	-5.73362	-2.05921	0.359147	0.127555	0.0630936	0.257875	9.8311e-09	0.00229269	0.0227097	0.0015199	NA	10	10	10	54	0.000100102	2.77453e-05	0.0117187	0.0022622	0.985891	rs11872999	0.394207
ENSG00000174307.6	PHLDA3	Heart_Left_Ventricle	7.11725	1.49185	0.20961	4.44531	2.94766	6.70387	1.10105e-12	0.00560239	0.0801891	2.35488e-07	NA	15	15	15	127	9.29008e-15	5.71945e-13	0.000275403	0.0159715	0.983753	rs12030255	0.60611
ENSG00000003249.13	DBNDD1	Adipose_Subcutaneous	3.79094	0.23996	0.0632983	1.2712	1.12288	1.43911	0.000150081	0.0687028	0.157387	1.46639e-19	NA	52	52	52	4034	6.04021e-17	0.00476048	1.58923e-16	0.0115415	0.983698	rs74800773	0.999986
ENSG00000003249.13	DBNDD1	Adipose_Subcutaneous	3.79094	0.23996	0.0632983	1.2712	1.12288	1.43911	0.000150081	0.0687028	0.157387	1.46639e-19	NA	52	52	52	4034	6.04021e-17	0.00476048	1.58923e-16	0.0115415	0.983698	rs74800773	0.999986
ENSG00000003249.13	DBNDD1	Adipose_Subcutaneous	3.79094	0.23996	0.0632983	1.2712	1.12288	1.43911	0.000150081	0.0687028	0.157387	1.46639e-19	NA	52	52	52	4034	6.04021e-17	0.00476048	1.58923e-16	0.0115415	0.983698	rs74800773	0.999986
ENSG00000166450.12	PRTG	Artery_Aorta	5.80371	0.423431	0.0729586	1.52719	1.3237	1.76197	6.48621e-09	0.0464428	0.227784	3.39808e-20	NA	17	17	17	267	3.57831e-27	0.000208844	3.3304e-25	0.0184562	0.981335	rs8026172	0.356687
ENSG00000166450.12	PRTG	Artery_Aorta	5.80371	0.423431	0.0729586	1.52719	1.3237	1.76197	6.48621e-09	0.0464428	0.227784	3.39808e-20	NA	17	17	17	267	3.57831e-27	0.000208844	3.3304e-25	0.0184562	0.981335	rs8026172	0.356687
ENSG00000166450.12	PRTG	Artery_Aorta	5.80371	0.423431	0.0729586	1.52719	1.3237	1.76197	6.48621e-09	0.0464428	0.227784	3.39808e-20	NA	17	17	17	267	3.57831e-27	0.000208844	3.3304e-25	0.0184562	0.981335	rs8026172	0.356687
ENSG00000137265.14	IRF4	Adipose_Visceral_Omentum	2.86538	0.344141	0.120103	1.41078	1.11487	1.78522	0.00416513	0.0247806	0.0476987	1.68195e-05	NA	43	60	60	84	0.0112503	0.00974494	0.00130982	0.00015702	0.977538	rs12203592	0.999998
ENSG00000137265.14	IRF4	Adipose_Visceral_Omentum	2.86538	0.344141	0.120103	1.41078	1.11487	1.78522	0.00416513	0.0247806	0.0476987	1.68195e-05	NA	43	60	60	84	0.0112503	0.00974494	0.00130982	0.00015702	0.977538	rs12203592	0.999998
ENSG00000137265.14	IRF4	Adipose_Visceral_Omentum	2.86538	0.344141	0.120103	1.41078	1.11487	1.78522	0.00416513	0.0247806	0.0476987	1.68195e-05	NA	43	60	60	84	0.0112503	0.00974494	0.00130982	0.00015702	0.977538	rs12203592	0.999998
ENSG00000003249.13	DBNDD1	Pancreas	3.27134	0.301111	0.0920452	1.35136	1.12829	1.61853	0.00107039	0.0342212	0.177687	7.37728e-12	NA	30	30	30	285	0.0013604	0.020938	0.000192682	0.00199007	0.975519	rs7200366	0.683287
ENSG00000223396.2	RP11-134G8.5	Skin_Not_Sun_Exposed_Suprapubic	6.37196	1.73832	0.272807	5.68776	3.33214	9.70867	1.86626e-10	0.00325438	0.0332354	0.000171791	NA	17	17	17	383	5.54801e-13	3.11696e-13	0.016332	0.00820011	0.975468	rs12030255	0.606221
ENSG00000055208.18	TAB2	Muscle_Skeletal	4.02725	1.8862	0.46836	6.59427	2.63324	16.5136	5.64342e-05	0.00119094	0.0395645	1.48044e-06	NA	16	16	16	236	5.77964e-07	0.0138381	4.90771e-07	0.0107751	0.975386	rs9390677	0.13924
ENSG00000235268.2	KDM4E	Skin_Not_Sun_Exposed_Suprapubic	4.42413	0.793571	0.179374	2.21128	1.55581	3.14289	9.68336e-06	0.00753813	0.0156038	0.0106199	NA	23	23	23	268	0.0113878	0.00846917	0.00386732	0.00190177	0.974374	rs7127003	0.79479
ENSG00000214026.10	MRPL23	Esophagus_Mucosa	1.96488	0.0961873	0.0489532	1.10097	1.00024	1.21183	0.0494278	0.103755	0.295111	4.90733e-34	NA	48	48	48	474	3.36683e-13	0.0057369	1.24294e-12	0.0202049	0.974058	rs7395920	1
ENSG00000003249.13	DBNDD1	Adrenal_Gland	3.92738	0.214602	0.0546425	1.23937	1.11349	1.37947	8.58776e-05	0.0846891	0.275256	6.50349e-16	NA	51	51	51	245	3.05296e-05	0.0257993	4.68143e-06	0.00298491	0.971181	rs7200366	0.759871
ENSG00000003249.13	DBNDD1	Adrenal_Gland	3.92738	0.214602	0.0546425	1.23937	1.11349	1.37947	8.58776e-05	0.0846891	0.275256	6.50349e-16	NA	51	51	51	245	3.05296e-05	0.0257993	4.68143e-06	0.00298491	0.971181	rs7200366	0.759871
ENSG00000003249.13	DBNDD1	Adrenal_Gland	3.92738	0.214602	0.0546425	1.23937	1.11349	1.37947	8.58776e-05	0.0846891	0.275256	6.50349e-16	NA	51	51	51	245	3.05296e-05	0.0257993	4.68143e-06	0.00298491	0.971181	rs7200366	0.759871
ENSG00000214026.10	MRPL23	Brain_Nucleus_accumbens_basal_ganglia	2.26434	0.152255	0.0672403	1.16446	1.02067	1.32849	0.023553	0.061655	0.103423	1.69682e-05	NA	51	51	51	258	0.0142847	0.00640729	0.00881539	0.00298656	0.967506	rs7395920	0.989243
ENSG00000214026.10	MRPL23	Brain_Nucleus_accumbens_basal_ganglia	2.26434	0.152255	0.0672403	1.16446	1.02067	1.32849	0.023553	0.061655	0.103423	1.69682e-05	NA	51	51	51	258	0.0142847	0.00640729	0.00881539	0.00298656	0.967506	rs7395920	0.989243
ENSG00000214026.10	MRPL23	Brain_Nucleus_accumbens_basal_ganglia	2.26434	0.152255	0.0672403	1.16446	1.02067	1.32849	0.023553	0.061655	0.103423	1.69682e-05	NA	51	51	51	258	0.0142847	0.00640729	0.00881539	0.00298656	0.967506	rs7395920	0.989243
ENSG00000069869.15	NEDD4	Colon_Transverse	2.41928	0.51423	0.212555	1.67235	1.10255	2.53663	0.0155512	0.00578294	0.0397794	0.000437181	NA	41	41	41	226	0.000450686	0.000110362	0.0289298	0.0061198	0.964389	rs8032158	0.513241
ENSG00000223396.2	RP11-134G8.5	Adipose_Visceral_Omentum	5.71655	0.556158	0.097289	1.74396	1.44119	2.11033	1.08706e-08	0.0268007	0.0916905	6.07499e-10	NA	30	30	30	226	1.79803e-11	3.0522e-08	2.28183e-05	0.0377725	0.962205	rs10920212	0.999598
ENSG00000223396.2	RP11-134G8.5	Adipose_Visceral_Omentum	5.71655	0.556158	0.097289	1.74396	1.44119	2.11033	1.08706e-08	0.0268007	0.0916905	6.07499e-10	NA	30	30	30	226	1.79803e-11	3.0522e-08	2.28183e-05	0.0377725	0.962205	rs10920212	0.999598
ENSG00000223396.2	RP11-134G8.5	Adipose_Visceral_Omentum	5.71655	0.556158	0.097289	1.74396	1.44119	2.11033	1.08706e-08	0.0268007	0.0916905	6.07499e-10	NA	30	30	30	226	1.79803e-11	3.0522e-08	2.28183e-05	0.0377725	0.962205	rs10920212	0.999598
ENSG00000223396.2	RP11-134G8.5	Colon_Transverse	4.63946	1.18182	0.254732	3.2603	1.97891	5.37144	3.49328e-06	0.00360727	0.0681615	5.04011e-06	NA	8	8	8	241	0.000403905	0.0308731	9.68118e-05	0.00643776	0.962188	rs2038972	0.270755
ENSG00000136828.18	RALGPS1	Artery_Tibial	-4.15775	-0.719742	0.173109	0.486878	0.34679	0.683555	3.21404e-05	0.0080065	0.0972883	3.56294e-12	NA	14	14	14	294	8.598e-08	0.0296467	3.33462e-08	0.0105382	0.959815	rs491591	0.186051
ENSG00000136828.18	RALGPS1	Artery_Tibial	-4.15775	-0.719742	0.173109	0.486878	0.34679	0.683555	3.21404e-05	0.0080065	0.0972883	3.56294e-12	NA	14	14	14	294	8.598e-08	0.0296467	3.33462e-08	0.0105382	0.959815	rs491591	0.186051
ENSG00000136828.18	RALGPS1	Artery_Tibial	-4.15775	-0.719742	0.173109	0.486878	0.34679	0.683555	3.21404e-05	0.0080065	0.0972883	3.56294e-12	NA	14	14	14	294	8.598e-08	0.0296467	3.33462e-08	0.0105382	0.959815	rs491591	0.186051
ENSG00000223396.2	RP11-134G8.5	Colon_Sigmoid	4.69981	0.314636	0.0669465	1.36976	1.20132	1.56182	2.60404e-06	0.0509457	0.248234	1.7972e-18	NA	26	26	26	281	1.8773e-17	0.0340476	4.55847e-18	0.00730882	0.958644	rs3753979	0.192273
ENSG00000223396.2	RP11-134G8.5	Pancreas	3.79039	0.705741	0.186192	2.02535	1.40608	2.91736	0.000150409	0.00745115	0.0803457	9.44204e-06	NA	11	11	11	315	2.57102e-07	1.03936e-07	0.0316249	0.0118282	0.956547	rs654072	0.974524
ENSG00000055208.18	TAB2	Skin_Sun_Exposed_Lower_leg	3.18093	1.39174	0.437527	4.02184	1.70606	9.48102	0.00146805	0.00142502	0.0444894	1.91727e-06	NA	21	21	21	274	0.00502025	0.0378425	0.000848187	0.00544276	0.950846	rs4895788	0.441814
ENSG00000055208.18	TAB2	Skin_Not_Sun_Exposed_Suprapubic	4.61024	0.861656	0.186901	2.36708	1.64104	3.41433	4.02211e-06	0.00757537	0.132653	5.44493e-15	NA	79	80	80	323	3.09779e-09	0.0166165	6.95216e-09	0.0363443	0.947039	rs9390677	0.106252
ENSG00000131165.14	CHMP1A	Lung	-4.32599	-0.478233	0.110549	0.619878	0.49912	0.769852	1.51849e-05	0.0208619	0.0876008	3.26396e-10	NA	35	35	35	469	9.68533e-05	0.0508564	1.03582e-05	0.0044944	0.944542	rs12918773	0.543375
ENSG00000214026.10	MRPL23	Brain_Putamen_basal_ganglia	3.59178	0.194994	0.054289	1.2153	1.09263	1.35175	0.000328427	0.0940904	0.164976	2.92569e-07	NA	51	51	51	304	1.1568e-06	0.00559735	1.06174e-05	0.0504299	0.943961	rs7395920	0.997261
ENSG00000214026.10	MRPL23	Brain_Putamen_basal_ganglia	3.59178	0.194994	0.054289	1.2153	1.09263	1.35175	0.000328427	0.0940904	0.164976	2.92569e-07	NA	51	51	51	304	1.1568e-06	0.00559735	1.06174e-05	0.0504299	0.943961	rs7395920	0.997261
ENSG00000214026.10	MRPL23	Brain_Putamen_basal_ganglia	3.59178	0.194994	0.054289	1.2153	1.09263	1.35175	0.000328427	0.0940904	0.164976	2.92569e-07	NA	51	51	51	304	1.1568e-06	0.00559735	1.06174e-05	0.0504299	0.943961	rs7395920	0.997261
ENSG00000174307.6	PHLDA3	Brain_Hypothalamus	3.12291	0.34905	0.111771	1.41772	1.1388	1.76495	0.00179072	0.0223626	0.0688375	0.00108972	NA	71	71	71	256	4.19659e-07	4.73115e-08	0.0513117	0.00484093	0.943847	rs654072	0.834448
ENSG00000174307.6	PHLDA3	Brain_Hypothalamus	3.12291	0.34905	0.111771	1.41772	1.1388	1.76495	0.00179072	0.0223626	0.0688375	0.00108972	NA	71	71	71	256	4.19659e-07	4.73115e-08	0.0513117	0.00484093	0.943847	rs654072	0.834448
ENSG00000174307.6	PHLDA3	Brain_Hypothalamus	3.12291	0.34905	0.111771	1.41772	1.1388	1.76495	0.00179072	0.0223626	0.0688375	0.00108972	NA	71	71	71	256	4.19659e-07	4.73115e-08	0.0513117	0.00484093	0.943847	rs654072	0.834448
ENSG00000130595.17	TNNT3	Thyroid	3.92089	0.96177	0.245294	2.61632	1.61768	4.23145	8.82222e-05	0.00457308	0.0358689	3.0525e-05	NA	2	2	2	368	0.000838703	0.0297962	0.000772963	0.0265186	0.942073	rs661348	0.992604
ENSG00000137265.14	IRF4	Esophagus_Mucosa	3.51714	0.862231	0.245151	2.36844	1.46482	3.82947	0.000436218	0.00608681	0.0234148	0.00203041	NA	36	37	37	142	0.0476575	0.00969327	0.00553266	0.000188385	0.936928	rs12203592	0.999996
ENSG00000136828.18	RALGPS1	Adipose_Visceral_Omentum	-4.30541	-1.13895	0.264539	0.320156	0.190626	0.537701	1.66675e-05	0.00342559	0.0474098	1.60842e-05	NA	26	26	26	284	0.00172348	0.0531483	0.000332952	0.00933206	0.935463	rs10465114	0.228395
ENSG00000136828.18	RALGPS1	Adipose_Visceral_Omentum	-4.30541	-1.13895	0.264539	0.320156	0.190626	0.537701	1.66675e-05	0.00342559	0.0474098	1.60842e-05	NA	26	26	26	284	0.00172348	0.0531483	0.000332952	0.00933206	0.935463	rs10465114	0.228395
ENSG00000136828.18	RALGPS1	Adipose_Visceral_Omentum	-4.30541	-1.13895	0.264539	0.320156	0.190626	0.537701	1.66675e-05	0.00342559	0.0474098	1.60842e-05	NA	26	26	26	284	0.00172348	0.0531483	0.000332952	0.00933206	0.935463	rs10465114	0.228395
ENSG00000223396.2	RP11-134G8.5	Artery_Coronary	6.36909	0.862872	0.135478	2.36996	1.81727	3.09073	1.90154e-10	0.016439	0.0974134	2.65316e-05	NA	24	24	24	312	4.80277e-08	3.59773e-08	0.0380783	0.02759	0.934332	rs10800783	0.694803
ENSG00000223396.2	RP11-134G8.5	Artery_Coronary	6.36909	0.862872	0.135478	2.36996	1.81727	3.09073	1.90154e-10	0.016439	0.0974134	2.65316e-05	NA	24	24	24	312	4.80277e-08	3.59773e-08	0.0380783	0.02759	0.934332	rs10800783	0.694803
ENSG00000223396.2	RP11-134G8.5	Artery_Coronary	6.36909	0.862872	0.135478	2.36996	1.81727	3.09073	1.90154e-10	0.016439	0.0974134	2.65316e-05	NA	24	24	24	312	4.80277e-08	3.59773e-08	0.0380783	0.02759	0.934332	rs10800783	0.694803
ENSG00000152684.10	PELO	Muscle_Skeletal	-2.88978	-0.523849	0.181276	0.592237	0.415135	0.844892	0.00385514	0.00867304	0.0321497	1.04564e-05	NA	59	59	59	211	0.00111398	0.0684171	2.17705e-05	0.000407031	0.93004	rs1862610	0.999762
ENSG00000003249.13	DBNDD1	Cells_Cultured_fibroblasts	3.42767	0.163595	0.0477279	1.17774	1.07256	1.29323	0.000608781	0.114958	0.243185	8.90795e-27	NA	28	28	28	315	2.28902e-08	0.0619586	3.42288e-09	0.00833526	0.929706	rs12918773	0.994293
ENSG00000003249.13	DBNDD1	Thyroid	3.9163	0.283712	0.072444	1.32805	1.15226	1.53067	8.99186e-05	0.0550273	0.227816	5.38928e-30	NA	72	72	72	361	1.30981e-12	0.0623341	1.96503e-13	0.00842238	0.929243	rs12918773	0.992253
ENSG00000152217.16	SETBP1	Skin_Not_Sun_Exposed_Suprapubic	-3.51213	-0.920654	0.262135	0.398259	0.238249	0.665732	0.000444526	0.00379838	0.033666	0.000148108	NA	44	44	44	72	0.000466634	0.000138928	0.0551875	0.015502	0.928705	rs11872999	0.454562
ENSG00000003249.13	DBNDD1	Nerve_Tibial	4.4881	0.316617	0.0705459	1.37248	1.19524	1.576	7.18607e-06	0.0529178	0.157858	4.17074e-18	NA	41	41	41	381	3.51929e-09	0.0630433	5.45683e-10	0.00884706	0.92811	rs12918773	0.988384
ENSG00000232987.1	LINC01219	Brain_Cortex	-4.39967	-0.268797	0.0610948	0.764298	0.678044	0.861525	1.08415e-05	0.0785091	0.164821	2.2865e-08	NA	22	22	22	256	1.65476e-10	0.0462767	9.5575e-11	0.0258005	0.927923	rs4264135	0.998618
ENSG00000232987.1	LINC01219	Brain_Cortex	-4.39967	-0.268797	0.0610948	0.764298	0.678044	0.861525	1.08415e-05	0.0785091	0.164821	2.2865e-08	NA	22	22	22	256	1.65476e-10	0.0462767	9.5575e-11	0.0258005	0.927923	rs4264135	0.998618
ENSG00000232987.1	LINC01219	Brain_Cortex	-4.39967	-0.268797	0.0610948	0.764298	0.678044	0.861525	1.08415e-05	0.0785091	0.164821	2.2865e-08	NA	22	22	22	256	1.65476e-10	0.0462767	9.5575e-11	0.0258005	0.927923	rs4264135	0.998618
ENSG00000141013.16	GAS8	Brain_Cerebellum	3.84632	0.146392	0.0380603	1.15765	1.07443	1.24731	0.000119906	0.150819	0.325253	5.65747e-18	NA	33	33	33	329	4.76656e-07	0.064814	6.9021e-08	0.0084585	0.926727	rs12918773	0.968762
ENSG00000141013.16	GAS8	Brain_Cerebellum	3.84632	0.146392	0.0380603	1.15765	1.07443	1.24731	0.000119906	0.150819	0.325253	5.65747e-18	NA	33	33	33	329	4.76656e-07	0.064814	6.9021e-08	0.0084585	0.926727	rs12918773	0.968762
ENSG00000141013.16	GAS8	Brain_Cerebellum	3.84632	0.146392	0.0380603	1.15765	1.07443	1.24731	0.000119906	0.150819	0.325253	5.65747e-18	NA	33	33	33	329	4.76656e-07	0.064814	6.9021e-08	0.0084585	0.926727	rs12918773	0.968762
ENSG00000136828.18	RALGPS1	Cells_Cultured_fibroblasts	-2.43308	-0.678491	0.278861	0.507382	0.29374	0.876408	0.0149711	0.0024308	0.0437935	2.85056e-05	NA	25	25	25	235	0.0297164	0.0376863	0.00335954	0.00333466	0.925903	rs10465114	0.367541
ENSG00000232987.1	LINC01219	Brain_Frontal_Cortex_BA9	-4.75753	-0.370722	0.0779231	0.690236	0.592472	0.804131	1.95972e-06	0.0452165	0.126503	7.1786e-06	NA	6	6	6	320	1.22972e-06	0.045098	8.20594e-07	0.0291681	0.925732	rs4264135	0.978357
ENSG00000232987.1	LINC01219	Brain_Frontal_Cortex_BA9	-4.75753	-0.370722	0.0779231	0.690236	0.592472	0.804131	1.95972e-06	0.0452165	0.126503	7.1786e-06	NA	6	6	6	320	1.22972e-06	0.045098	8.20594e-07	0.0291681	0.925732	rs4264135	0.978357
ENSG00000232987.1	LINC01219	Brain_Frontal_Cortex_BA9	-4.75753	-0.370722	0.0779231	0.690236	0.592472	0.804131	1.95972e-06	0.0452165	0.126503	7.1786e-06	NA	6	6	6	320	1.22972e-06	0.045098	8.20594e-07	0.0291681	0.925732	rs4264135	0.978357
ENSG00000174307.6	PHLDA3	Muscle_Skeletal	7.33795	1.6137	0.219912	5.02136	3.26309	7.72705	2.16895e-13	0.00523321	0.0598581	2.12861e-09	NA	5	5	5	299	6.11759e-13	1.56775e-07	3.2701e-07	0.0828856	0.917114	rs10920212	0.442185
ENSG00000137265.14	IRF4	Colon_Transverse	3.10486	1.87649	0.604372	6.53056	1.99755	21.3502	0.00190366	0.000992334	0.0203073	0.0167996	NA	6	6	6	67	0.0666719	0.00872287	0.00767402	8.71698e-05	0.916844	rs12203592	0.999997
ENSG00000223396.2	RP11-134G8.5	Artery_Tibial	6.08687	0.506045	0.0831371	1.65872	1.4093	1.95227	1.15142e-09	0.0355678	0.0622249	4.08919e-08	NA	62	67	67	371	2.27339e-11	1.80192e-07	1.0858e-05	0.0851476	0.914841	rs10920212	0.999984
ENSG00000223396.2	RP11-134G8.5	Artery_Tibial	6.08687	0.506045	0.0831371	1.65872	1.4093	1.95227	1.15142e-09	0.0355678	0.0622249	4.08919e-08	NA	62	67	67	371	2.27339e-11	1.80192e-07	1.0858e-05	0.0851476	0.914841	rs10920212	0.999984
ENSG00000223396.2	RP11-134G8.5	Artery_Tibial	6.08687	0.506045	0.0831371	1.65872	1.4093	1.95227	1.15142e-09	0.0355678	0.0622249	4.08919e-08	NA	62	67	67	371	2.27339e-11	1.80192e-07	1.0858e-05	0.0851476	0.914841	rs10920212	0.999984
ENSG00000003249.13	DBNDD1	Heart_Left_Ventricle	4.2088	0.327535	0.0778214	1.38754	1.19125	1.61618	2.56729e-05	0.0432254	0.239007	1.35089e-21	NA	50	50	50	263	3.32454e-08	0.0878725	1.07008e-09	0.00191816	0.910209	rs12918773	0.995362
ENSG00000141013.16	GAS8	Brain_Cerebellar_Hemisphere	3.46335	0.121441	0.0350645	1.12912	1.05413	1.20945	0.000533497	0.172393	0.306339	1.10758e-13	NA	57	57	57	338	0.00516592	0.0755909	0.00073627	0.00986491	0.908642	rs12918773	0.959898
ENSG00000141013.16	GAS8	Brain_Cerebellar_Hemisphere	3.46335	0.121441	0.0350645	1.12912	1.05413	1.20945	0.000533497	0.172393	0.306339	1.10758e-13	NA	57	57	57	338	0.00516592	0.0755909	0.00073627	0.00986491	0.908642	rs12918773	0.959898
ENSG00000141013.16	GAS8	Brain_Cerebellar_Hemisphere	3.46335	0.121441	0.0350645	1.12912	1.05413	1.20945	0.000533497	0.172393	0.306339	1.10758e-13	NA	57	57	57	338	0.00516592	0.0755909	0.00073627	0.00986491	0.908642	rs12918773	0.959898
ENSG00000130595.17	TNNT3	Muscle_Skeletal	3.65381	1.67536	0.458524	5.34072	2.17418	13.1191	0.000258374	0.0012046	0.0152886	0.00293418	NA	7	7	7	361	0.00015561	0.00354548	0.00376838	0.0849526	0.907578	rs3781956	0.887588
ENSG00000283787.1	PRR33	Nerve_Tibial	-2.92632	-0.588955	0.201261	0.554907	0.374027	0.82326	0.00342993	0.00669431	0.04023	2.98645e-05	NA	45	46	46	447	0.00106496	0.00355745	0.021333	0.0703587	0.903686	rs569550	0.762272
ENSG00000232987.1	LINC01219	Pancreas	-4.22285	-0.356102	0.0843273	0.700401	0.593699	0.826281	2.41231e-05	0.0440966	0.122376	2.88256e-08	NA	15	16	16	405	2.25295e-06	0.0447213	2.70451e-06	0.0527823	0.902492	rs4264135	0.990038
ENSG00000232987.1	LINC01219	Brain_Cerebellum	-2.9633	-0.158097	0.0533518	0.853767	0.768998	0.94788	0.00304363	0.0986149	0.159732	2.32915e-08	NA	73	73	73	491	3.60218e-06	0.0433105	4.62726e-06	0.0547336	0.901948	rs4264135	0.961022
ENSG00000232987.1	LINC01219	Brain_Cerebellum	-2.9633	-0.158097	0.0533518	0.853767	0.768998	0.94788	0.00304363	0.0986149	0.159732	2.32915e-08	NA	73	73	73	491	3.60218e-06	0.0433105	4.62726e-06	0.0547336	0.901948	rs4264135	0.961022
ENSG00000232987.1	LINC01219	Brain_Cerebellum	-2.9633	-0.158097	0.0533518	0.853767	0.768998	0.94788	0.00304363	0.0986149	0.159732	2.32915e-08	NA	73	73	73	491	3.60218e-06	0.0433105	4.62726e-06	0.0547336	0.901948	rs4264135	0.961022
ENSG00000167244.18	IGF2	Adipose_Subcutaneous	4.29503	1.04883	0.244197	2.85431	1.76863	4.60645	1.74671e-05	0.00421779	0.0255835	0.000519348	NA	24	24	24	6782	3.84115e-05	0.000104321	0.0266832	0.0715666	0.901607	rs735955	0.222097
ENSG00000167244.18	IGF2	Adipose_Subcutaneous	4.29503	1.04883	0.244197	2.85431	1.76863	4.60645	1.74671e-05	0.00421779	0.0255835	0.000519348	NA	24	24	24	6782	3.84115e-05	0.000104321	0.0266832	0.0715666	0.901607	rs735955	0.222097
ENSG00000167244.18	IGF2	Adipose_Subcutaneous	4.29503	1.04883	0.244197	2.85431	1.76863	4.60645	1.74671e-05	0.00421779	0.0255835	0.000519348	NA	24	24	24	6782	3.84115e-05	0.000104321	0.0266832	0.0715666	0.901607	rs735955	0.222097
ENSG00000003249.13	DBNDD1	Colon_Transverse	4.18345	0.203002	0.048525	1.22507	1.11393	1.34731	2.87122e-05	0.106326	0.251347	8.34381e-21	NA	39	39	39	306	1.68058e-08	0.0939255	1.14226e-09	0.00548336	0.900591	rs12918773	0.861039

## Sheet: SD8c. TWAS coloc EAS
SD8c. Combined GPGE results with p-value <0.05 and colocalization analysis results for EAS analysis
Gene	GeneName	Tissue	Z-score	effect_size	std_error	Odds Ratio	LCI (95%)	UCI (95%)	p-value	var_g	pred_perf_r2	pred_perf_pval	pred_perf_qval	N_SNPs_used	N_SNPs_cov	N_SNPs_in_model	nsps	PP.H0.abf	PP.H1.abf	PP.H2.abf	PP.H3.abf	PP.H4.abf	best_coloc_SNP	best_coloc_SNP.PP.H4P-value
ENSG00000069869.15	NEDD4	Whole_Blood	-4.57912	-1.49709	0.326937	0.223781	0.117904	0.424736	4.66937e-06	0.00864891	0.11197	5.50487e-16	NA	23	24	24	70	5.27299e-15	3.46474e-08	2.7437e-10	0.000803612	0.999196	rs12898589	0.99994
ENSG00000178878.12	APOLD1	Cells_Cultured_fibroblasts	-4.31188	-0.699369	0.162196	0.496899	0.36158	0.68286	1.61874e-05	0.0387311	0.253298	3.15758e-28	NA	39	41	41	236	3.04934e-22	0.00106772	4.75332e-22	0.000666095	0.998266	rs34322	0.999587
ENSG00000069869.15	NEDD4	Thyroid	-4.95589	-0.738343	0.148983	0.477905	0.356882	0.639968	7.19985e-07	0.0256964	0.150313	4.64196e-19	NA	17	21	21	181	7.34436e-19	5.15552e-10	3.93418e-12	0.00176344	0.998237	rs1912402	0.73385
ENSG00000178878.12	APOLD1	Whole_Blood	-3.75995	-0.513438	0.136554	0.598435	0.457909	0.782085	0.000169944	0.0507995	0.0894942	5.9895e-13	NA	52	66	66	227	1.05845e-13	0.000861764	2.55141e-13	0.00107924	0.998059	rs34322	0.998903
ENSG00000232416.3	BPESC1	Testis	3.32495	1.47438	0.44343	4.36834	1.83173	10.4177	0.000884345	0.0145606	0.15945	8.99291e-12	NA	9	15	15	201	7.173e-09	5.64075e-06	4.69508e-06	0.00269486	0.997295	rs673174	0.578735
ENSG00000069869.15	NEDD4	Artery_Tibial	7.0591	2.07797	0.294368	7.98824	4.48621	14.224	1.6759e-12	0.0120609	0.0980357	1.12799e-12	NA	21	28	28	218	4.70343e-19	6.67825e-10	3.60867e-12	0.00412796	0.995872	rs11633263	0.577847
ENSG00000178878.12	APOLD1	Cells_EBV-transformed_lymphocytes	-3.20611	-0.588829	0.183659	0.554977	0.387205	0.795441	0.00134543	0.0344418	0.173494	2.4138e-06	NA	14	17	17	70	0.00115899	0.00128452	0.00137948	0.000533234	0.995644	rs34322	0.999253
ENSG00000069869.15	NEDD4	Cells_Cultured_fibroblasts	6.87767	1.77257	0.257729	5.88598	3.55169	9.75442	6.08396e-12	0.0106687	0.178701	2.71459e-19	NA	47	59	59	236	2.20821e-14	2.30328e-09	5.5547e-08	0.00479864	0.995201	rs11633263	0.448905
ENSG00000069869.15	NEDD4	Artery_Aorta	6.34307	1.57624	0.248498	4.83674	2.97185	7.87188	2.25231e-10	0.00976526	0.0804951	2.21505e-07	NA	16	18	18	218	3.83929e-16	1.12485e-09	3.34193e-09	0.00880012	0.9912	rs7179116	0.621461
ENSG00000171016.11	PYGO1	Artery_Tibial	4.6113	0.927024	0.201033	2.52698	1.70403	3.74735	4.00157e-06	0.00520645	0.0367561	2.61963e-05	NA	27	28	28	226	7.50229e-11	1.48554e-09	0.000575707	0.0104106	0.989014	rs1912402	0.682405
ENSG00000134369.15	NAV1	Nerve_Tibial	2.30938	1.38995	0.60187	4.01465	1.23403	13.0608	0.0209223	0.00783244	0.0260072	0.000711033	NA	61	72	72	301	0.0090445	0.00370931	0.0030795	0.000279072	0.983888	rs11586342	0.99998
ENSG00000223396.2	RP11-134G8.5	Stomach	-4.07078	-2.45136	0.602185	0.0861761	0.0264726	0.280528	4.68557e-05	0.0071017	0.0352721	0.00276654	NA	24	28	28	220	0.00413711	0.00834271	0.00387118	0.00682961	0.976819	rs11586495	0.458835
ENSG00000101384.11	JAG1	Lung	-4.32066	-1.00363	0.232287	0.366546	0.232489	0.577903	1.55563e-05	0.0177248	0.121826	8.55759e-14	NA	14	19	19	180	2.75856e-12	0.0143086	2.93053e-12	0.0142291	0.971462	rs714691	0.718109
ENSG00000120370.12	GORAB	Brain_Caudate_basal_ganglia	-2.62994	-0.668365	0.254137	0.512546	0.311463	0.843449	0.00854007	0.0297817	0.218647	2.09652e-10	NA	24	24	24	193	1.31627e-05	0.0245611	5.1771e-06	0.00869356	0.966727	rs11589376	0.392567
ENSG00000069869.15	NEDD4	Colon_Transverse	5.87221	2.71285	0.461981	15.0722	6.09439	37.2755	4.30017e-09	0.00524031	0.0397794	0.000437181	NA	36	41	41	175	8.12488e-09	1.94212e-09	0.0286014	0.00587118	0.965527	rs7179116	0.650957
ENSG00000120370.12	GORAB	Prostate	-2.96348	-0.94441	0.318682	0.388909	0.208248	0.7263	0.00304177	0.011676	0.129119	3.85064e-07	NA	13	13	13	166	0.002755	0.0244086	0.000847793	0.00654579	0.965443	rs11589376	0.339646
ENSG00000120370.12	GORAB	Ovary	-2.77736	-0.576059	0.207413	0.562109	0.374341	0.844061	0.00548028	0.0220713	0.0873458	0.000379159	NA	45	66	66	248	0.0102627	0.0170105	0.00355983	0.00493622	0.964231	rs11589376	0.339847
ENSG00000223396.2	RP11-134G8.5	Pancreas	-2.93004	-1.93532	0.66051	0.144377	0.0395605	0.526911	0.00338913	0.00704526	0.0803457	9.44204e-06	NA	8	11	11	278	0.0120917	0.00483714	0.0166995	0.00571977	0.960652	rs3767525	0.977103
ENSG00000120370.12	GORAB	Whole_Blood	-3.24654	-2.13809	0.658575	0.11788	0.0324226	0.428577	0.00116816	0.00393346	0.05105	8.52443e-08	NA	19	19	19	187	4.07733e-05	0.02956	1.48703e-05	0.00982017	0.960564	rs12735952	0.483434
ENSG00000275963.1	RP11-180M15.6	Esophagus_Muscularis	-4.93663	-2.87417	0.582213	0.056463	0.0180374	0.176747	7.94831e-07	0.00319732	0.0124119	0.0315138	NA	8	8	8	147	0.0142557	0.00278508	0.0215704	0.003256	0.958133	rs34322	0.94846
ENSG00000120370.12	GORAB	Heart_Left_Ventricle	-2.509	-0.86105	0.343184	0.422718	0.215738	0.828275	0.0121072	0.0109297	0.093162	2.12832e-08	NA	10	11	11	283	1.56428e-06	0.0316687	6.13124e-07	0.0114557	0.956873	rs11589376	0.339024
ENSG00000275963.1	RP11-180M15.6	Stomach	-2.63651	-0.861067	0.326593	0.422711	0.222865	0.801761	0.00837631	0.0090939	0.0513636	0.000258878	NA	11	12	12	165	0.0191886	0.00256927	0.0285812	0.00288011	0.946781	rs34322	0.554899
ENSG00000223396.2	RP11-134G8.5	Testis	-5.07125	-6.25927	1.23427	0.00191265	0.000170219	0.0214914	3.95218e-07	0.00222623	0.0256671	0.00756607	NA	4	4	4	291	0.012307	0.00207184	0.0342443	0.00481832	0.946559	rs11586401	0.411404
ENSG00000223396.2	RP11-134G8.5	Artery_Coronary	-2.45842	-0.973349	0.395924	0.377816	0.173885	0.820914	0.0139549	0.0163238	0.0974134	2.65316e-05	NA	23	24	24	288	0.00926499	0.00690633	0.0261713	0.0185695	0.939088	rs6687159	0.134881
ENSG00000120370.12	GORAB	Adipose_Visceral_Omentum	-2.23533	-1.49657	0.669505	0.223897	0.0602774	0.831655	0.0253954	0.00481117	0.109529	2.66744e-11	NA	12	16	16	334	3.02067e-05	0.0435475	1.31879e-05	0.0180739	0.938335	rs11589376	0.448291
ENSG00000120370.12	GORAB	Esophagus_Gastroesophageal_Junction	-2.57168	-0.805828	0.313347	0.446718	0.241717	0.825581	0.0101207	0.0121145	0.0577996	6.68277e-05	NA	68	88	88	214	0.025331	0.0246618	0.00796591	0.00682026	0.935221	rs11589376	0.339733
ENSG00000120370.12	GORAB	Artery_Tibial	-2.53992	-0.714369	0.281256	0.489501	0.282061	0.8495	0.0110876	0.0162183	0.107342	3.22202e-13	NA	11	11	11	204	3.32503e-13	0.0512889	1.05051e-13	0.0152707	0.93344	rs11589376	0.339497
ENSG00000120370.12	GORAB	Colon_Transverse	-2.94304	-2.42984	0.825621	0.0880511	0.0174563	0.444137	0.00325003	0.00218711	0.0701493	3.0861e-06	NA	15	19	19	168	0.00110352	0.0514648	0.000320171	0.0139986	0.933113	rs12735952	0.499701
ENSG00000134369.15	NAV1	Whole_Blood	-4.41187	-0.847047	0.191993	0.428679	0.294242	0.624539	1.0248e-05	0.0799363	0.330552	8.06689e-53	NA	27	32	32	241	2.56572e-59	0.0169502	8.74078e-59	0.056819	0.926231	rs11579478	0.998872
ENSG00000223396.2	RP11-134G8.5	Brain_Frontal_Cortex_BA9	-2.95701	-0.994477	0.336312	0.369917	0.19135	0.71512	0.00310643	0.020427	0.122545	1.23867e-05	NA	21	27	27	213	0.00562961	0.0136377	0.0168699	0.0399435	0.923919	rs6687159	0.114756
ENSG00000001617.11	SEMA3F	Heart_Atrial_Appendage	4.344	1.95171	0.449288	7.0407	2.9186	16.9847	1.39911e-05	0.00487278	0.0770376	6.81127e-07	NA	11	11	11	347	0.00555897	0.0710807	0.000668374	0.00763122	0.915061	rs3774745	0.896411
ENSG00000172938.3	MRGPRD	Colon_Sigmoid	-3.22866	-0.401184	0.124257	0.669527	0.524805	0.854158	0.00124373	0.0743394	0.357625	7.46023e-29	NA	14	15	15	239	3.75272e-29	0.0918579	1.53674e-30	0.00285629	0.905286	rs1054252	0.99862

## Sheet: SD8d. TWAS coloc AFR
SD8d. Combined GPGE results with p-value <0.05 and colocalization analysis results for AFR analysis
Gene	GeneName	Tissue	Z-score	effect_size	std_error	Odds Ratio	LCI (95%)	UCI (95%)	p-value	var_g	pred_perf_r2	pred_perf_pval	pred_perf_qval	N_SNPs_used	N_SNPs_cov	N_SNPs_in_model	nsps	PP.H0.abf	PP.H1.abf	PP.H2.abf	PP.H3.abf	PP.H4.abf	best_coloc_SNP	best_coloc_SNP.PP.H4P-value
ENSG00000232855.6	AF131217.1	Pituitary	3.83484	0.817643	0.213214	2.26515	1.49144	3.44025	0.000125647	0.0102728	0.135095	2.44532e-08	NA	20	21	21	105	1.6291e-06	0.000829742	6.0909e-06	0.00210519	0.997057	rs2831906	0.601861
ENSG00000069869.15	NEDD4	Cells_Cultured_fibroblasts	4.28783	0.849038	0.198011	2.3374	1.58556	3.44574	1.80428e-05	0.0103906	0.178701	2.71459e-19	NA	50	58	59	276	3.4549e-11	3.587e-06	3.90587e-08	0.00305827	0.996938	rs1509406	0.519399
ENSG00000069869.15	NEDD4	Artery_Aorta	5.83891	1.39649	0.239169	4.04097	2.52872	6.45759	5.25421e-09	0.00667698	0.0804951	2.21505e-07	NA	16	17	18	235	1.96085e-12	5.72438e-06	1.51975e-09	0.00344012	0.996554	rs12595359	0.64969
ENSG00000069869.15	NEDD4	Artery_Aorta	5.83891	1.39649	0.239169	4.04097	2.52872	6.45759	5.25421e-09	0.00667698	0.0804951	2.21505e-07	NA	16	17	18	235	1.96085e-12	5.72438e-06	1.51975e-09	0.00344012	0.996554	rs12595359	0.64969
ENSG00000069869.15	NEDD4	Artery_Aorta	5.83891	1.39649	0.239169	4.04097	2.52872	6.45759	5.25421e-09	0.00667698	0.0804951	2.21505e-07	NA	16	17	18	235	1.96085e-12	5.72438e-06	1.51975e-09	0.00344012	0.996554	rs12595359	0.64969
ENSG00000069869.15	NEDD4	Thyroid	-6.63502	-1.10379	0.166358	0.331612	0.239344	0.459449	3.24458e-11	0.0153577	0.150313	4.64196e-19	NA	20	21	21	210	1.13455e-15	7.9964e-07	9.31637e-12	0.00557181	0.994427	rs8029247	0.945304
ENSG00000141639.11	MAPK4	Colon_Sigmoid	2.49668	0.355097	0.142228	1.42632	1.07932	1.88488	0.0125363	0.0168135	0.119495	1.16006e-08	NA	59	65	67	136	0.000265695	0.00550162	0.000146899	0.00204973	0.992036	rs8090812	0.421972
ENSG00000154736.5	ADAMTS5	Artery_Tibial	3.26675	1.71834	0.526009	5.57527	1.98847	15.632	0.00108789	0.0017844	0.0128465	0.0145494	NA	13	14	14	38	0.0038638	0.00127933	0.00315429	5.27561e-05	0.99165	rs235938	0.999999
ENSG00000154736.5	ADAMTS5	Artery_Tibial	3.26675	1.71834	0.526009	5.57527	1.98847	15.632	0.00108789	0.0017844	0.0128465	0.0145494	NA	13	14	14	38	0.0038638	0.00127933	0.00315429	5.27561e-05	0.99165	rs235938	0.999999
ENSG00000154736.5	ADAMTS5	Artery_Tibial	3.26675	1.71834	0.526009	5.57527	1.98847	15.632	0.00108789	0.0017844	0.0128465	0.0145494	NA	13	14	14	38	0.0038638	0.00127933	0.00315429	5.27561e-05	0.99165	rs235938	0.999999
ENSG00000141639.11	MAPK4	Artery_Tibial	4.42875	1.41744	0.320055	4.12656	2.2037	7.72724	9.47796e-06	0.00345389	0.100027	1.86305e-12	NA	28	29	29	129	6.07346e-11	0.0046529	6.21386e-11	0.00376888	0.991578	rs8090812	0.30993
ENSG00000141639.11	MAPK4	Artery_Tibial	4.42875	1.41744	0.320055	4.12656	2.2037	7.72724	9.47796e-06	0.00345389	0.100027	1.86305e-12	NA	28	29	29	129	6.07346e-11	0.0046529	6.21386e-11	0.00376888	0.991578	rs8090812	0.30993
ENSG00000141639.11	MAPK4	Artery_Tibial	4.42875	1.41744	0.320055	4.12656	2.2037	7.72724	9.47796e-06	0.00345389	0.100027	1.86305e-12	NA	28	29	29	129	6.07346e-11	0.0046529	6.21386e-11	0.00376888	0.991578	rs8090812	0.30993
ENSG00000141639.11	MAPK4	Artery_Aorta	4.22079	0.756259	0.179175	2.13029	1.49942	3.0266	2.43445e-05	0.0113425	0.269632	1.17408e-24	NA	19	21	21	130	1.61847e-21	0.00556295	1.62907e-21	0.00460955	0.989828	rs8090812	0.356311
ENSG00000141639.11	MAPK4	Artery_Aorta	4.22079	0.756259	0.179175	2.13029	1.49942	3.0266	2.43445e-05	0.0113425	0.269632	1.17408e-24	NA	19	21	21	130	1.61847e-21	0.00556295	1.62907e-21	0.00460955	0.989828	rs8090812	0.356311
ENSG00000141639.11	MAPK4	Artery_Aorta	4.22079	0.756259	0.179175	2.13029	1.49942	3.0266	2.43445e-05	0.0113425	0.269632	1.17408e-24	NA	19	21	21	130	1.61847e-21	0.00556295	1.62907e-21	0.00460955	0.989828	rs8090812	0.356311
ENSG00000138448.11	ITGAV	Breast_Mammary_Tissue	4.16759	1.53045	0.367227	4.62026	2.24945	9.48978	3.07837e-05	0.00230957	0.0258484	0.00411303	NA	7	7	8	91	0.00909031	0.00778447	0.00279278	0.00141267	0.97892	rs2594700	0.552435
ENSG00000168306.12	ACOX2	Nerve_Tibial	3.99748	2.45545	0.614249	11.6516	3.49565	38.8371	6.40204e-05	0.00145413	0.116581	1.62953e-13	NA	8	8	8	201	2.30983e-11	0.0222027	1.09368e-12	7.35522e-05	0.977724	rs4387990	1
ENSG00000168306.12	ACOX2	Heart_Atrial_Appendage	3.25931	0.734592	0.225382	2.08463	1.34023	3.24249	0.00111682	0.00989214	0.227319	1.63067e-19	NA	58	59	60	189	2.21651e-19	0.0223817	1.08446e-20	0.000117556	0.977501	rs4387990	1
ENSG00000168306.12	ACOX2	Artery_Tibial	2.61463	0.540918	0.206882	1.71758	1.14503	2.57643	0.00893249	0.0118217	0.100932	1.71693e-12	NA	41	44	44	269	2.30895e-07	0.0225165	1.24398e-08	0.000235859	0.977247	rs4387990	1
ENSG00000168306.12	ACOX2	Artery_Tibial	2.61463	0.540918	0.206882	1.71758	1.14503	2.57643	0.00893249	0.0118217	0.100932	1.71693e-12	NA	41	44	44	269	2.30895e-07	0.0225165	1.24398e-08	0.000235859	0.977247	rs4387990	1
ENSG00000168306.12	ACOX2	Artery_Tibial	2.61463	0.540918	0.206882	1.71758	1.14503	2.57643	0.00893249	0.0118217	0.100932	1.71693e-12	NA	41	44	44	269	2.30895e-07	0.0225165	1.24398e-08	0.000235859	0.977247	rs4387990	1
ENSG00000138448.11	ITGAV	Cells_Cultured_fibroblasts	2.21612	0.403774	0.182199	1.49747	1.04777	2.14017	0.0266836	0.00896187	0.125968	3.17498e-13	NA	19	21	24	104	6.53461e-06	0.0186952	2.03356e-06	0.00484144	0.976455	rs2122176	0.622144
ENSG00000138448.11	ITGAV	Heart_Atrial_Appendage	4.16852	2.6066	0.625306	13.5528	3.97887	46.1638	3.0659e-05	0.000843735	0.0848862	1.66638e-07	NA	6	6	6	111	0.00534426	0.0144436	0.00166525	0.00352554	0.975021	rs2594700	0.690301
ENSG00000138448.11	ITGAV	Adipose_Visceral_Omentum	3.25259	0.808007	0.24842	2.24343	1.37865	3.65067	0.00114358	0.00571361	0.0698631	1.47272e-07	NA	54	57	60	146	0.0106387	0.0105628	0.00324689	0.00225042	0.973301	rs2122176	0.576503
ENSG00000138448.11	ITGAV	Adipose_Visceral_Omentum	3.25259	0.808007	0.24842	2.24343	1.37865	3.65067	0.00114358	0.00571361	0.0698631	1.47272e-07	NA	54	57	60	146	0.0106387	0.0105628	0.00324689	0.00225042	0.973301	rs2122176	0.576503
ENSG00000138448.11	ITGAV	Adipose_Visceral_Omentum	3.25259	0.808007	0.24842	2.24343	1.37865	3.65067	0.00114358	0.00571361	0.0698631	1.47272e-07	NA	54	57	60	146	0.0106387	0.0105628	0.00324689	0.00225042	0.973301	rs2122176	0.576503
ENSG00000178852.15	EFCAB13	Prostate	-2.66742	-0.201681	0.0756092	0.817355	0.704776	0.947918	0.00764365	0.0693128	0.335272	1.4509e-17	NA	62	65	84	268	2.64863e-05	0.0282376	1.25648e-06	0.000368198	0.971366	rs8070463	0.999939
ENSG00000232855.6	AF131217.1	Brain_Nucleus_accumbens_basal_ganglia	3.57562	0.463717	0.129689	1.58997	1.23309	2.05014	0.000349404	0.0265486	0.112917	3.74944e-06	NA	43	49	52	156	0.000418146	0.00263633	0.00367528	0.0222009	0.971069	rs2831906	0.306688
ENSG00000232855.6	AF131217.1	Brain_Nucleus_accumbens_basal_ganglia	3.57562	0.463717	0.129689	1.58997	1.23309	2.05014	0.000349404	0.0265486	0.112917	3.74944e-06	NA	43	49	52	156	0.000418146	0.00263633	0.00367528	0.0222009	0.971069	rs2831906	0.306688
ENSG00000232855.6	AF131217.1	Brain_Nucleus_accumbens_basal_ganglia	3.57562	0.463717	0.129689	1.58997	1.23309	2.05014	0.000349404	0.0265486	0.112917	3.74944e-06	NA	43	49	52	156	0.000418146	0.00263633	0.00367528	0.0222009	0.971069	rs2831906	0.306688
ENSG00000141279.15	NPEPPS	Thyroid	4.06604	1.6635	0.40912	5.27775	2.367	11.7679	4.7819e-05	0.00223447	0.0726241	1.80008e-09	NA	14	14	17	532	0.000613916	0.0285041	2.98193e-05	0.000414067	0.970438	rs8070463	0.999942
ENSG00000069869.15	NEDD4	Colon_Transverse	3.9365	1.17824	0.299311	3.24864	1.80685	5.84092	8.26802e-05	0.00457252	0.0397794	0.000437181	NA	37	40	41	220	2.45272e-05	5.99462e-06	0.0271383	0.00566562	0.967166	rs1509406	0.467313
ENSG00000168306.12	ACOX2	Adipose_Visceral_Omentum	4.12065	4.09408	0.993551	59.9841	8.55674	420.498	3.77799e-05	0.000510229	0.0545138	3.15938e-06	NA	8	8	10	169	0.0108424	0.0239564	0.00052304	0.000191178	0.964487	rs4387990	0.999923
ENSG00000168306.12	ACOX2	Adipose_Visceral_Omentum	4.12065	4.09408	0.993551	59.9841	8.55674	420.498	3.77799e-05	0.000510229	0.0545138	3.15938e-06	NA	8	8	10	169	0.0108424	0.0239564	0.00052304	0.000191178	0.964487	rs4387990	0.999923
ENSG00000168306.12	ACOX2	Adipose_Visceral_Omentum	4.12065	4.09408	0.993551	59.9841	8.55674	420.498	3.77799e-05	0.000510229	0.0545138	3.15938e-06	NA	8	8	10	169	0.0108424	0.0239564	0.00052304	0.000191178	0.964487	rs4387990	0.999923
ENSG00000168306.12	ACOX2	Adipose_Subcutaneous	3.33466	1.38153	0.414293	3.98098	1.76741	8.96693	0.000854029	0.00323562	0.142884	4.91487e-18	NA	19	19	19	4496	3.02264e-13	0.0221292	2.10284e-13	0.0144318	0.963439	rs4387990	1
ENSG00000168306.12	ACOX2	Adipose_Subcutaneous	3.33466	1.38153	0.414293	3.98098	1.76741	8.96693	0.000854029	0.00323562	0.142884	4.91487e-18	NA	19	19	19	4496	3.02264e-13	0.0221292	2.10284e-13	0.0144318	0.963439	rs4387990	1
ENSG00000168306.12	ACOX2	Adipose_Subcutaneous	3.33466	1.38153	0.414293	3.98098	1.76741	8.96693	0.000854029	0.00323562	0.142884	4.91487e-18	NA	19	19	19	4496	3.02264e-13	0.0221292	2.10284e-13	0.0144318	0.963439	rs4387990	1
ENSG00000278662.4	GOLGA6L10	Brain_Hypothalamus	-3.16787	-0.38461	0.12141	0.680716	0.536562	0.863598	0.00153559	0.0230691	0.378355	4.36408e-18	NA	16	17	18	84	2.45173e-10	0.0386947	9.49138e-12	0.000537217	0.960768	rs17354185	0.937287
ENSG00000278662.4	GOLGA6L10	Brain_Hypothalamus	-3.16787	-0.38461	0.12141	0.680716	0.536562	0.863598	0.00153559	0.0230691	0.378355	4.36408e-18	NA	16	17	18	84	2.45173e-10	0.0386947	9.49138e-12	0.000537217	0.960768	rs17354185	0.937287
ENSG00000278662.4	GOLGA6L10	Brain_Hypothalamus	-3.16787	-0.38461	0.12141	0.680716	0.536562	0.863598	0.00153559	0.0230691	0.378355	4.36408e-18	NA	16	17	18	84	2.45173e-10	0.0386947	9.49138e-12	0.000537217	0.960768	rs17354185	0.937287
ENSG00000198933.9	TBKBP1	Esophagus_Gastroesophageal_Junction	4.01996	0.846306	0.210526	2.33102	1.54292	3.52167	5.82079e-05	0.00895814	0.162121	4.62909e-12	NA	37	37	39	430	2.63986e-11	0.040266	1.28376e-12	0.000999396	0.958735	rs8070463	0.986005
ENSG00000140598.13	EFL1	Muscle_Skeletal	2.65595	0.834506	0.314203	2.30368	1.24442	4.26458	0.00790865	0.00336206	0.177252	4.95715e-27	NA	20	20	20	241	6.16675e-15	0.0410167	2.81374e-16	0.000913423	0.95807	rs17354185	0.989346
ENSG00000157542.9	KCNJ6	Brain_Caudate_basal_ganglia	3.04311	0.379104	0.124578	1.46098	1.14446	1.86503	0.00234149	0.0347857	0.198508	2.10132e-09	NA	27	28	29	170	9.54035e-08	0.035051	3.1581e-08	0.0106485	0.9543	rs2836199	0.155353
ENSG00000157542.9	KCNJ6	Brain_Caudate_basal_ganglia	3.04311	0.379104	0.124578	1.46098	1.14446	1.86503	0.00234149	0.0347857	0.198508	2.10132e-09	NA	27	28	29	170	9.54035e-08	0.035051	3.1581e-08	0.0106485	0.9543	rs2836199	0.155353
ENSG00000157542.9	KCNJ6	Brain_Caudate_basal_ganglia	3.04311	0.379104	0.124578	1.46098	1.14446	1.86503	0.00234149	0.0347857	0.198508	2.10132e-09	NA	27	28	29	170	9.54035e-08	0.035051	3.1581e-08	0.0106485	0.9543	rs2836199	0.155353
ENSG00000069869.15	NEDD4	Artery_Tibial	6.0321	1.15796	0.191966	3.18343	2.18519	4.63767	1.61845e-09	0.0102314	0.0980357	1.12799e-12	NA	25	25	28	277	4.08592e-15	5.75076e-06	3.38996e-11	0.0467589	0.953235	rs11633263	0.544161
ENSG00000069869.15	NEDD4	Artery_Tibial	6.0321	1.15796	0.191966	3.18343	2.18519	4.63767	1.61845e-09	0.0102314	0.0980357	1.12799e-12	NA	25	25	28	277	4.08592e-15	5.75076e-06	3.38996e-11	0.0467589	0.953235	rs11633263	0.544161
ENSG00000069869.15	NEDD4	Artery_Tibial	6.0321	1.15796	0.191966	3.18343	2.18519	4.63767	1.61845e-09	0.0102314	0.0980357	1.12799e-12	NA	25	25	28	277	4.08592e-15	5.75076e-06	3.38996e-11	0.0467589	0.953235	rs11633263	0.544161
ENSG00000157168.18	NRG1	Thyroid	-3.80449	-0.254809	0.0669757	0.775065	0.679715	0.88379	0.000142095	0.0985197	0.471251	1.72622e-73	NA	29	29	29	39	3.12737e-81	0.0439815	3.78875e-82	0.00437663	0.951642	rs9642727	0.323228
ENSG00000157551.17	KCNJ15	Adipose_Visceral_Omentum	2.83448	1.0894	0.384338	2.97249	1.39947	6.31356	0.00459001	0.00348512	0.0292798	0.000821748	NA	25	25	28	106	0.0333142	0.0156371	0.00535992	0.00157173	0.944117	rs2000457	0.790451
ENSG00000157551.17	KCNJ15	Adipose_Visceral_Omentum	2.83448	1.0894	0.384338	2.97249	1.39947	6.31356	0.00459001	0.00348512	0.0292798	0.000821748	NA	25	25	28	106	0.0333142	0.0156371	0.00535992	0.00157173	0.944117	rs2000457	0.790451
ENSG00000157551.17	KCNJ15	Adipose_Visceral_Omentum	2.83448	1.0894	0.384338	2.97249	1.39947	6.31356	0.00459001	0.00348512	0.0292798	0.000821748	NA	25	25	28	106	0.0333142	0.0156371	0.00535992	0.00157173	0.944117	rs2000457	0.790451
ENSG00000140598.13	EFL1	Esophagus_Mucosa	4.2482	1.88796	0.444414	6.60587	2.76463	15.7842	2.15499e-05	0.00193958	0.103396	2.63697e-11	NA	19	20	20	257	8.26737e-05	0.0562109	4.01441e-06	0.00178754	0.941915	rs17354185	0.953252
ENSG00000232855.6	AF131217.1	Brain_Hypothalamus	2.48552	0.417438	0.167948	1.51807	1.09227	2.10985	0.0129362	0.0163054	0.0901564	0.000211847	NA	42	48	48	106	0.00963831	0.00261836	0.0387196	0.00957922	0.939444	rs2831906	0.599054
ENSG00000232855.6	AF131217.1	Brain_Hypothalamus	2.48552	0.417438	0.167948	1.51807	1.09227	2.10985	0.0129362	0.0163054	0.0901564	0.000211847	NA	42	48	48	106	0.00963831	0.00261836	0.0387196	0.00957922	0.939444	rs2831906	0.599054
ENSG00000232855.6	AF131217.1	Brain_Hypothalamus	2.48552	0.417438	0.167948	1.51807	1.09227	2.10985	0.0129362	0.0163054	0.0901564	0.000211847	NA	42	48	48	106	0.00963831	0.00261836	0.0387196	0.00957922	0.939444	rs2831906	0.599054
ENSG00000157168.18	NRG1	Whole_Blood	2.71259	0.226648	0.0835541	1.25439	1.0649	1.47759	0.00667588	0.0616002	0.222391	3.33905e-33	NA	54	54	56	63	2.74538e-27	0.0598333	3.32359e-28	0.00630961	0.933857	rs9642727	0.300876
ENSG00000172349.17	IL16	Skin_Sun_Exposed_Lower_leg	-3.53368	-0.886078	0.250752	0.41227	0.252195	0.673947	0.000409817	0.00814541	0.0540588	1.12951e-07	NA	23	25	25	295	0.000435222	0.0464737	0.000271307	0.0280458	0.924774	rs7496452	0.622237
ENSG00000141279.15	NPEPPS	Nerve_Tibial	2.86435	0.605321	0.211329	1.83184	1.2106	2.77188	0.00417864	0.00913779	0.162242	8.48291e-19	NA	26	26	27	528	1.01256e-13	0.0736355	5.13145e-15	0.00280814	0.923556	rs8070463	0.999575
ENSG00000198933.9	TBKBP1	Muscle_Skeletal	3.24718	1.43657	0.442405	4.20623	1.7673	10.011	0.00116556	0.00202581	0.0171595	0.00151476	NA	20	22	24	433	0.0383154	0.0434424	0.00162247	0.000923874	0.915696	rs8070463	0.999246
ENSG00000278662.4	GOLGA6L10	Brain_Anterior_cingulate_cortex_BA24	-2.50814	-0.302413	0.120573	0.739033	0.583486	0.936046	0.0121368	0.0247276	0.232969	5.2786e-09	NA	11	11	11	95	9.74463e-07	0.0852605	3.73679e-08	0.00235712	0.912381	rs17354185	0.748942
ENSG00000278662.4	GOLGA6L10	Brain_Anterior_cingulate_cortex_BA24	-2.50814	-0.302413	0.120573	0.739033	0.583486	0.936046	0.0121368	0.0247276	0.232969	5.2786e-09	NA	11	11	11	95	9.74463e-07	0.0852605	3.73679e-08	0.00235712	0.912381	rs17354185	0.748942
ENSG00000278662.4	GOLGA6L10	Brain_Anterior_cingulate_cortex_BA24	-2.50814	-0.302413	0.120573	0.739033	0.583486	0.936046	0.0121368	0.0247276	0.232969	5.2786e-09	NA	11	11	11	95	9.74463e-07	0.0852605	3.73679e-08	0.00235712	0.912381	rs17354185	0.748942
ENSG00000197978.9	GOLGA6L9	Pituitary	2.56843	0.305352	0.118887	1.3571	1.07501	1.71321	0.010216	0.0278877	0.253229	2.86055e-16	NA	25	25	26	152	7.0364e-13	0.0866435	2.77035e-14	0.00250044	0.910856	rs17354185	0.623733
ENSG00000197978.9	GOLGA6L9	Prostate	3.2128	0.525475	0.163557	1.69126	1.22741	2.33042	0.00131447	0.0133994	0.234159	7.78759e-12	NA	23	23	23	122	2.04239e-07	0.0877902	8.01059e-09	0.0025336	0.909676	rs17354185	0.706542
ENSG00000271904.1	CTC-498M16.4	Brain_Cerebellum	-2.73365	-0.320193	0.11713	0.726009	0.577083	0.913367	0.00626374	0.032886	0.0625878	0.00060392	NA	47	51	52	175	0.00450392	0.0755544	0.000656832	0.0101093	0.909175	rs10044618	0.965308
ENSG00000271904.1	CTC-498M16.4	Brain_Cerebellum	-2.73365	-0.320193	0.11713	0.726009	0.577083	0.913367	0.00626374	0.032886	0.0625878	0.00060392	NA	47	51	52	175	0.00450392	0.0755544	0.000656832	0.0101093	0.909175	rs10044618	0.965308
ENSG00000271904.1	CTC-498M16.4	Brain_Cerebellum	-2.73365	-0.320193	0.11713	0.726009	0.577083	0.913367	0.00626374	0.032886	0.0625878	0.00060392	NA	47	51	52	175	0.00450392	0.0755544	0.000656832	0.0101093	0.909175	rs10044618	0.965308
ENSG00000171016.11	PYGO1	Artery_Tibial	3.50496	1.21872	0.347715	3.38287	1.71121	6.68753	0.000456683	0.00306888	0.0367561	2.61963e-05	NA	24	27	28	289	5.4339e-07	1.07714e-05	0.00451195	0.0885319	0.906945	rs8029247	0.786233
ENSG00000171016.11	PYGO1	Artery_Tibial	3.50496	1.21872	0.347715	3.38287	1.71121	6.68753	0.000456683	0.00306888	0.0367561	2.61963e-05	NA	24	27	28	289	5.4339e-07	1.07714e-05	0.00451195	0.0885319	0.906945	rs8029247	0.786233
ENSG00000171016.11	PYGO1	Artery_Tibial	3.50496	1.21872	0.347715	3.38287	1.71121	6.68753	0.000456683	0.00306888	0.0367561	2.61963e-05	NA	24	27	28	289	5.4339e-07	1.07714e-05	0.00451195	0.0885319	0.906945	rs8029247	0.786233
