# Supplementary material for: Multi-ancestry meta-analysis of keloids uncovers novel susceptibility loci in diverse populations
Source: Nat Commun. 2025 Aug 20;16:7770. doi: 10.1038/s41467-025-62945-x (PMC12368108; doi:10.1038/s41467-025-62945-x)
Supplement: Supplementary file 11 — Supplementary Data 9 [file 41467_2025_62945_MOESM11_ESM.xlsx]

## Sheet: SD9a. IPA Multi Network
SD9a. IPA results of significant network enrichment, multi-ancestry analysis. Hypergeometric distribution testing with righttailed Fisher’s Exact Test; p-value threshold used (0.05).
Top Diseases and Functions	Score	Focus Molecules	Molecules in Network
[Carbohydrate Metabolism, Cell Cycle, Molecular Transport]	33	34	ARMT1,BSG,C2CD6,CLYBL,CSTPP1,DMAC2,FAM118B,FILIP1,GATD1,HKDC1,KHDRBS2,KLHL6,KLHL7,LBH,LRRC56,MAP9,MAPK4,MGARP,POMP,PPP1R21,RAB29,RASSF3,RBM48,RHOD:GTP:RHOD Golgi membrane effectors,RTN2,SCFD2,SFXN2,SLC16A4,SLC25A25,SPG7,STK33,STRIP1,TBCK,TCP10L,TPGS2
[Developmental Disorder, Gene Expression, Hereditary Disorder]	33	34	BCAT2,BMP6,CHD6,CIC,CIZ1,Collagen type II,CRYBB2,FOXP4,FOXQ1,GSE1,HMG20A,IYD,KLF12,LLGL2,MBD1,MBD2,MKX,MXI1,NAT8,NFIB,NFIC,OGFR,PHIP,PSORS1C2,PUS7,RNF212,RREB1,SATB2,SMAD4,SMAD9,SOX6,TCF7,TRPS1,ZNF518B,ZNF66
[Cell Morphology, Cell-To-Cell Signaling and Interaction, RNA Post-Transcriptional Modification]	33	34	ADARB1,ALPK3,ARFGEF2,C12orf43,CCDC59,CDK12,CKMT2,CLN3,DDX28,DNTTIP2,GLB1,GLYR1,GNL2,GRSF1,H1-0,HNRNPAB,Integrin alpha 4 beta 1,MADCAM1,METAP2,NOL10,NPAT,NPM3,OBSL1,PDCD6IP,PSPC1,PURA,PYCR1,RAP1B,RAP1GAP,RC3H1,RC3H2,RPF2,RPL13,RPL18,SIPA1
[Cancer, Cellular Assembly and Organization, Organismal Injury and Abnormalities]	33	34	ADGRA3,ATG16L1,BICD2,BYSL,CEP170,DENND5B,FAM177B,G-protein beta-gamma:PLC beta 1/2/3,GAPDH,ITFG1,LASP1,LASP1NB,LGALS1,LRPPRC,PLCB1,PPP6C,PRC1,RIN3,RPL18A,RPS16,RPS2,RPSA,SASS6,SGMS1,STK4,TARDBP,TBCB,TFCP2,TRAF7,UFL1,YBX3,ZNF212,ZNF286A,ZNF554,ZNF71
[Antimicrobial Response, Cell Cycle, Inflammatory Response]	33	34	ABLIM1,ADGRB3,ATP13A2,BHLHE40,CARD8,EPSTI1,EXOSC5,FHL3,GBP1,GBP2,GBP4,GBP5,GBP6,GOLGA2,GPR135,IFI35,IFITM,IFITM10,IFITM3,IFNAR2,LRP6,N4BP1,PARP14,RCL1,RPE,SLC6A6,SMIM19,SNX17,STING1,SUZ12,TMEM200B,WDR43,ZCWPW2,ZDHHC17,ZFP30
[Auditory Disease, Carbohydrate Metabolism, Dermatological Diseases and Conditions]	31	33	ABCA5,ALG12,C3orf52,CD320,CEACAM,CEACAM16,CEACAM4,CLEC4F,COG complex:CUX1 dimer:GOLGA5 dimer:STX5:PalmC-YKT6:BET1L:GOSR1:intra-Golgi retrograde cargo,COLEC12,ENTREP3,ERGIC2,FXYD6,GOLIM4,IL2RA,KLRC3,LDAF1,LRP10,LRP12,MFNG,MTARC1,NDFIP1,PCNX3,RELCH,RELT,RNF150,SIDT1,SIDT2,SLC47A1,SVOP,TAMM41,TM2D3,TMEM39A,TPCN2,UXS1
[Cancer, Organismal Injury and Abnormalities, Reproductive System Disease]	31	33	Activator:PI3K,AIRIM,AVPI1,BACH1:FBXL17:SCF (SKP2),BICDL2,C14orf39,CCDC125,CCDC136,CFAP53,CINP,FAM161B,FBXL17,GAS8,GGPS1,GOLGA6L9 (includes others),MINAR1,OTOS,PIK3CB,PWWP2B,RCBTB1,RCBTB2,SRGAP2B,STK31,SYCE1,TRAT1,TSGA10,TSGA10IP,TSNAXIP1,TUSC1,ZBTB42,ZNF578,ZNF580,ZNF835,ZNF844,ZSCAN9
[Developmental Disorder, Hereditary Disorder, Skeletal and Muscular System Development and Function]	31	33	APBB1,ATP2A1,B3GAT1,CCL20,CDK5RAP3,CDKAL1,CNN2,CTSS,DHFR2,DOCK2,FAM131C,FKBP8,FLVCR1,FNDC3A,FTH1,HP,ITLN1,JPH1,NIT2,OSCAR,PCDHB3,PCDHB9,PREB,RHBDF2,Specific granule lumen proteins,SSR1,STT3B,SYNE2,Tertiary granule lumen proteins,TIMP2,TMEM9,TMT1A,TNFAIP6,TOLLIP,VSNL1
[Developmental Disorder, Hereditary Disorder, Metabolic Disease]	31	33	ARSA,ARSB,Aryl Sulfatase,BACH2,KRAB-ZNF / KAP,KRBOX5,SULF2,ZFP28,ZNF14,ZNF155,ZNF28,ZNF311,ZNF415,ZNF43,ZNF443,ZNF45,ZNF471,ZNF480,ZNF492/ZNF98,ZNF493,ZNF567,ZNF569,ZNF584,ZNF586,ZNF607,ZNF610,ZNF662,ZNF665,ZNF706,ZNF726,ZNF75A,ZNF761,ZNF772,ZNF774,ZNF839
[Cancer, Neurological Disease, Organismal Injury and Abnormalities]	31	33	AIM2,BRD3,CARM1,CHD8,CNTN6,CSL NICD coactivator,FOXO6,KAT2B,NOTCH2,RAB11FIP1,RUNX1:CBFB:SWI/SNF,SMARCB1,WDR4,ZKSCAN1,ZKSCAN2,ZKSCAN3,ZKSCAN5,ZKSCAN8,ZNF169,ZNF189,ZNF197,ZNF263,ZNF324,ZNF431,ZNF490,ZNF500,ZNF555,ZNF564,ZNF623,ZNF627,ZNF708,ZNF709,ZNF740,ZNF770,ZNF791
[Energy Production, Lipid Metabolism, Small Molecule Biochemistry]	29	32	ACOX2,ACOX3,C2orf16,C4BPB,Cargo proteins containing PTS1,CCDC134,CCDC7,CROT,CTTNBP2,CTTNBP2NL,DECR2,DNPEP,DUS1L,GAS2L2,HSDL2,JPT2,KIAA1191,LRRC3B,MPPED1,MTMR10,MTMR12,NSUN5,PAOX,PECR,PEX5S,L:Cargo protein,PEX5S,L:Cargo:PEX13:PEX14:PEX2:PEX10:PEX12,PHETA2,R3HDM4,SBF1,TDRP,TMCC3,TYSND1,ZNF653,ZNF805,ZRANB1
[Cellular Compromise, Hereditary Disorder, Post-Translational Modification]	29	32	AFAP1,ANKS6,ARL10,ATE1,BIN3,BMERB1,C15orf61,C1GALT1,CHRNB2,CTLA4,CTLA4 dimer:PP2A,CTXN3,EXT2,GCNT1,GLB1L2,GOLPH3L,INVS,KBTBD11,LETMD1,NDUFAF8,NTAN1,OSBPL1A,PACC1,PCTP,PI4K,PI4K2A,PP2A:CTLA4:B7-1/B7-2,PRXL2A,RBFA,SGPL1,SYPL1,TMEM106A,TMEM131L,TPPP,TTC19
[Cell Morphology, Cellular Assembly and Organization, Cellular Function and Maintenance]	29	32	AGR2,ATXN3,BAG3,BNIP1,COX5B,ERGIC1,FAM170A,glutathione peroxidase,HSCB,IMMT,MAIP1,MGST3,Mitochondrial respiratory transport chain,Nck,NCK2,PHGDH,PTRH2,RHBDD1,RHOT2,RMDN3,RTN4,SAR1A,SEC22B,SELENOI,SLC7A1,SMCR8,SOAT1,SOCS5,SPOP,STIM1,SYVN1,TFG,TMEM121,VAPA,WIPF1
[Cell-To-Cell Signaling and Interaction, Connective Tissue Disorders, Developmental Disorder]	27	31	ABHD6,AKNA,ANKRD46,CD40,CD80/CD86,CYREN,ELOVL4,FDCSP,FOCAD,GIMAP5,HEATR5A,KU,MEGF8,MS4A14,PVRIG,REEP4,RETREG3,RNF157,Sialyltransferases,SIGLEC12,SLC39A11,ST3GAL1,ST6GALNAC4,TMEM218,TMEM254,TMEM45B,TMEM60,TNFA:TNFR2,BAFF:BAFFR,TWEAK:Fn14,Lymphotoxin:LTBR,RANKL:RANK,CD40L:CD40,TSPAN18,TTI1,TTI2,TVP23B,VAMP1,WBP1,YIPF1
[Cell Signaling, Molecular Transport, Vitamin and Mineral Metabolism]	27	31	C1orf43,DISC (family),DNAJC18,FAM120AOS,FDXACB1,LRRN2,MCOLN2,MCOLN3,NAT8L,PCDHB12,PGBD1,REEP3,RIBC2,ST7L,TRAF2,TRAF2/3/5,TRAF2/TRAF3,TRPC1,TRPC4AP,TRPM3,TRPM7,TRPs,TRPV2,TRPV3,TRPV6,TYW1,UEVLD,VWA2,ZBTB26,ZMYM5,ZNF174,ZNF396,ZNF397,ZSCAN20,ZSCAN21
[Cell Morphology, Cellular Function and Maintenance, Connective Tissue Disorders]	27	31	39S ribosomal subunit,55S ribosome:mRNA:fMet-tRNA,55S ribosome:mRNA:fMet-tRNA:aminoacyl-tRNA:TUFM:GTP,55S ribosome:mRNA:tRNA:MRRF,CD81,CHRDL2,CMSS1,CYBRD1,DLGAP4,EEF1E1,EIF3CL,EPB41L4A,FAM171A2,FCGRT,GLIPR1L2,MFSD1,MRM2,MRPL33,MRPL34,MRPL35,MRPL4,MRPL54,MRPL57,NIBAN2,NINJ2,NPHS2,PCDH7,PI4KA,PRTG,RANBP10,RMND5A,TMEM30B,TTC7B,WDR26,ZZEF1
[Developmental Disorder, Hereditary Disorder, Neurological Disease]	27	31	ABCF3,AcG-ARFRP1:GTP:SYS1:MyrG-ARL1:GTP:TGN Golgin dimers,BRAP,C16orf96,CCDC9,CEP55,CLASRP,ESRP2,FAM149B1,FAM167A,FGFR2 IIIb-specific splicing,GCC1,GOLGA1,HAUS1,MAST3,METTL13,MHC II,MTUS1,N4BP2L2,NAV1,NPAS1,RCN2,SAV1,SPINDOC,SPPL2A,TFIP11,TFPT,TGN Golgin dimers,TMF1,TRIM66,TXN2,UBP1,VPS50,VPS52,WASHC3
[Endocrine System Disorders, Gastrointestinal Disease, Hereditary Disorder]	27	31	AMTN,ANO5,ANO8,ANOs,APOA1,carboxylic ester hydrolase,CETN3,CLEC12B,CST3,CTAGE9 (includes others),CTSF,DMRTA1,FAM20C:FAM20C substrates,GAS6,IGFBP4,MFGE8,MIA3,MLC1,NAXE,NOTUM,NT5C2,NUCB1,POGLUT3,PPM1A,PRKCSH,RCN1,SEMA6A,SPEF2,SYK/ZAP,TMEM131,TMEM132A,VWA1,WDFY4,WFS1,YIPF5
[Cell-To-Cell Signaling and Interaction, Hair and Skin Development and Function, Renal and Urological System Development and Function]	27	31	Alpha actin,BASP1,BTBD18,C1orf105,CD3,CKB,CPXM2,FAM72C/FAM72D,HIF3A,KCTD10,LIMD1,NACA,NPIPA5 (includes others),NTAQ1,ONECUT2,PCBD1,PCLAF,PMP2,SEZ6L,SLC26A5,SMYD2,TCAF1,TKT,TMX3,TRIM24,TRIM33,TRIM5,TRIM68,TRIM8,ub-hydroxyPro-HIF-alpha:VCB (with or without LIMD1),ub-hydroxyPro-HIF-alpha:VHL:EloB:EloC:CUL2:RBX1:LIMD1,AJUBA,WTIF:PHD2,3,UHRF2,WDR41,ZFP82,ZNF843
[Cancer, Cellular Assembly and Organization, Endocrine System Disorders]	27	31	BACH1,BBX,CALM1 (includes others),CENPV,Cleaved Cohesin:PDS5:WAPAL,Cohesin:PDS5:WAPAL:NIPBL:MAU2:Chromatin,CTNNA3,EPB41L2,GATM,GGA2,LRPAP1,MAP6D1,MAPKAP1,MAU2,MINK1,PDE4DIP,PDS5A,PDS5B,PHLDB2,POC5,PPP4R3B,PTPRN2,Rab5,RABGEF1,RAPGEFL1,Sister Centromeres:Ac-Cohesin:PDS5:CDCA5:WAPAL,SLC12A4,SORT1,TPD52,TRIM54,TSPEAR,TTC3,WAPL,WDR88,WNK1
[Endocrine System Disorders, Gastrointestinal Disease, Metabolic Disease]	27	31	AGTR1,AP3D1,CBX3,CCDC175,DNAJB6,ELP3,FBXW7,FHIT,GPR12,H1-2,HDL/cholesterol,HPX,IPO4,LBR,LCNL1,LTN1,MITF,MRTO4,NAALADL1,NUPR1,PCP4L1,PLEKHA4,PPA1,RAD51,RHOA endoplasmic reticulum effectors,RPTOR,Rsk,SQLE,SUCLG1,TIPARP,tubulin,UBE2QL1,VPS16,ZBTB7B,ZEB2
[Cellular Growth and Proliferation, Infectious Diseases, Organismal Injury and Abnormalities]	25	30	47S pre-rRNA:SSU processome,ANKRD54,ASH1L,C-C chemokine receptor,CCR7,CXCR/CCR,DCAF13,EMG1,FCF1,GRAP,H1-8,KRR1,LLPH,MAK16,MAPK1IP1L,NHLH1,NOL11,NOL6,NOP14,PAK1IP1,PUM3,RBM28,RBM34,RNF151,Rnr,RPF1,RSL24D1,SSU Processome,THAP7,TOX,UTP11,UTP23,WDR46,ZC3H3,ZCCHC9
[Developmental Disorder, Hereditary Disorder, Metabolic Disease]	25	30	ACSM5,ANGEL1,ASTN2,BAHCC1,C17orf80,cAMP-dependent protein kinase,CPNE7,EARS2,EDEM3,Fcgr3,GATC,GCAT,GTPBP10,GUF1,HOOK1,HOXB6,IC,ID4,IQCN,MCCC1,MCCC2,METTL2B,MPP2,MRRF,MTHFD1L,MTRES1,PDE12,PLC gamma,PLCXD3,PRMT7,pyruvate kinase,RALGPS1,RPUSD4,RTN4IP1,ZFHX4
[Cancer, Organismal Injury and Abnormalities, Tumor Morphology]	25	30	A2M,AATK,AJM1,BLK,CLCC1,CLK3,COCH,DDR1,DYRK1A,DYRK4,ECI1,FES,FLT4,FRK,Integrin,LMTK3,MAP2K5,MAP3K11,NOTCH4 coactivator complex:FLT4 gene,NTRK2,NTRK3,PDGFRA,Pkg,PTK,PTK7,SEL1L2,SORCS2,STYK1,TEK,Tie2:Grb7,TNK1,TNK2,TXK,TYRO3,VIT
[Lipid Metabolism, Small Molecule Biochemistry, Vitamin and Mineral Metabolism]	25	30	ADARB2,AGGF1,ANKRD13D,BCHE,BOLA2/BOLA2B,CCDC113,CERCAM,CIAPIN1,COP1,COPS6,COPS7A,DXO,EGLN,ERCC8:DDB1:CUL4:RBX1:COP9 Signalosome,FAM117B,GGT7,GLRX3,GOPC,IHO1,IKBIP,KLF11,LIN54,MALT1,MPI,NEAT1,NEDD8-STONs:TOR1 hexamer:COP9,NHERF1,NHERF2,NUBP2,NXN,PHLPP2,pL1 (S1152):p90rsk:clathrin-dynamin,RPS6KA4,RRM2B,UV-DDB:COP9 Signalosome

## Sheet: SD9b. IPA Multi Pathway
SD9b. IPA analysis of significant pathway enrichment, multi-ancestry analysis. Hypergeometric distribution testing with righttailed Fisher’s Exact Test; p-value threshold used (0.05).
Ingenuity Canonical Pathways	-log(p-value)	Ratio	Molecules
Generic Transcription Pathway	7.73	0.308	CDK8,ESR1,ESR2,HDAC10,HDAC5,KAT2B,KRBOX5,MAML2,MAML3,MED13,MED15,MED16,MED23,MED24,MED25,MED7,NCOR2,NOTCH2,NR1H3,NR1H4,NR1I3,NR2C1,NR2E3,NRBP1,RBPJ,RORA,RXRA,ZFP1,ZFP28,ZFP30,ZIK1,ZKSCAN1,ZKSCAN3,ZKSCAN5,ZKSCAN8,ZNF10,ZNF100,ZNF14,ZNF141,ZNF155,ZNF169,ZNF175,ZNF180,ZNF189,ZNF195,ZNF197,ZNF200,ZNF202,ZNF208,ZNF212,ZNF214,ZNF223,ZNF224,ZNF23,ZNF230,ZNF233,ZNF254,ZNF26,ZNF263,ZNF28,ZNF285,ZNF286A,ZN…
Axonal Guidance Signaling	7.27	0.291	ABLIM1,ABLIM2,ABLIM3,ACE,ADAM12,ADAM15,ADAM17,ADAM19,ADAM23,ADAM29,ADAM8,ADAM9,ADAMTS10,ADAMTS16,ADAMTS5,ADAMTS8,AKT1,ARHGEF11,ARHGEF7,ARPC4,ARPC5L,BCAR1,BMP6,BMP7,BMP8A,BMP8B,CFL1,CHMP1A,CRK,CXCL12,EFNA1,EFNA5,EPHA1,EPHA10,EPHA7,EPHB1,ERBB2,FARP2,FES,FZD10,FZD6,GDF7,GNA11,GNA12,GNA15,GNAL,GNB5,GNG10,GNG2,GNG5,GRB2,HRAS,ITGA1,ITGA11,ITGA2,ITGA6,ITGA7,ITGA8,ITGA9,ITGAD,ITGAM,ITGAV,ITGB2,ITGB4,ITGB…
Cardiac Hypertrophy Signaling (Enhanced)	5.64	0.274	ACE,ACVR1B,ADCY1,ADCY10,ADCY7,ADRA1D,ADRA2A,ADRA2C,ADRB1,AGT,AGTR1,AKAP13,AKT1,ATP,ATP2A1,BMPR2,CACNA2D3,CACNB1,CACNB2,CACNG6,CACNG7,CALM1 (includes others),CAMK2A,CNTF,CTNNB1,CXCR1,DLG1,DVL1,EDNRA,EDNRB,EIF2B1,EIF2B4,ENPP6,EP300,FGF12,FGF14,FGF18,FGF9,FGFR1,FZD10,FZD6,GDPD3,GNA11,GNA12,GNA15,GNB5,GNG10,GNG2,GNG5,HDAC10,HDAC5,HRAS,HSPB2,HSPB7,IFNLR1,IL11RA,IL12A,IL12RB1,IL17D,IL17RD,IL18R1,IL1F10…
Molecular Mechanisms of Cancer	5.43	0.251	ADCY1,ADCY10,ADCY7,ADGRA3,ADGRB2,ADGRB3,ADGRF5,ADGRL4,ADRA1D,ADRA2A,ADRA2C,ADRB1,ADRB3,AGTR1,AKT1,APAF1,APC,ARHGEF11,ARHGEF16,ARHGEF17,ARHGEF4,ARHGEF5,ARHGEF7,ATM,ATP,ATR,AXIN1,BAD,BCL2L11,BIRC3,BMP6,BMP7,BMP8A,BMP8B,BMPR1A,BMPR2,C5AR1,CALCRL,CAMK2A,CASP3,CASP8,CCKAR,CCND3,CCR4,CCR7,CDC25B,CDC25C,CDK4,CDKN2B,CDKN2D,CELSR2,CHEK2,CHRM5,CMKLR1,CNR1,CNR2,CRHR1,CRHR2,CRK,CTNNB1,CXCR1,DAXX,DVL1,E2F7,ED…
Integrin Signaling	4.88	0.329	ACTA2,ACTN3,ACTN4,AKT1,ARF3,ARHGAP5,ARHGEF7,ARPC4,ARPC5L,BCAR1,BCAR3,CAPN10,CAPN9,CRK,CTTN,GRB2,GRB7,GSN,HRAS,ITGA1,ITGA11,ITGA2,ITGA6,ITGA7,ITGA8,ITGA9,ITGAD,ITGAM,ITGAV,ITGB2,ITGB4,ITGB5,KRAS,LIMS1,MAP2K4,MAP3K11,MAPK1,MRAS,MYL5,MYL7,NCK2,PARVB,PIK3C2B,PIK3CB,PIK3R1,PIK3R4,PLCG1,PPP1CB,PPP1R12A,PPP1R12B,RAC1,RAC2,RAC3,RAF1,RAP1B,RASD2,RHOA,RHOBTB2,RHOD,RHOT2,RHOU,RND1,RND2,SOS1,TLN2,TNK2,TSPAN3…
Myelination Signaling Pathway	4.88	0.295	ADAM17,AKT1,AKT1S1,APC,ARHGAP12,ARHGAP5,ARHGAP8/PRR5-ARHGAP8,ASCL1,ATF4,ATP,AXIN1,BLK,BMP6,BMP7,BMP8A,BMP8B,BMPR1A,BMPR2,CALM1 (includes others),CHD8,CNTN6,CREB3L3,CTNNB1,CYTH1,DLC1,DTX1,EP300,ERBB2,FGFR1,FRK,FZD10,FZD6,GRB2,HDAC10,HDAC5,HRAS,ID4,IDI1,IGF2R,ITGA2,ITGA6,ITGB2,ITGB4,ITGB5,KRAS,LAMC3,LINGO1,MAPK1,MPZ,MRAS,MTOR,NFATC1,NFATC2,NFKB1,NFKB2,NOTCH2,NRG1,NTRK2,OPRK1,PDGFC,PDGFRA,PDK1,PIK3C…
Tight Junction Signaling	4.7	0.339	ACTA2,AKT1,BET1L,CDK4,CEBPA,CLDN11,CLDN12,CLDN16,CLDN18,CLDN4,CNKSR3,CTNNB1,GOSR2,JAM2,JAM3,LLGL1,MARK2,MPDZ,MYH10,MYH3,MYH7B,MYL1,MYL4,MYL5,MYL7,NAPB,NAPG,NFKB1,NFKB2,NSF,PARD3,PARD6A,PATJ,PPP2R1A,PPP2R1B,PPP2R2B,PPP2R2C,PPP2R3A,PPP2R5B,PPP2R5C,PPP2R5D,PRKACB,PRKAG2,PRKAR1A,RAB13,RAC1,RHOA,SMURF1,STX1A,STX1B,STX4,SYMPK,TGFB1,TIAM1,TJP3,TNFRSF1A,VAMP3,VAPA,VCL,YBX3,YKT6
RHOGDI Signaling	4.7	0.319	ACTA2,ARHGAP12,ARHGAP5,ARHGAP8/PRR5-ARHGAP8,ARHGDIA,ARHGDIB,ARHGDIG,ARHGEF11,ARHGEF16,ARHGEF17,ARHGEF4,ARHGEF5,ARHGEF7,ARPC4,ARPC5L,CDH17,CDH19,CDH23,CDH4,CDH5,CFL1,DLC1,EP300,ESR1,ESR2,EZR,GNA11,GNA12,GNA15,GNAL,GNB5,GNG10,GNG2,GNG5,GRIP1,ITGA1,ITGA11,ITGA2,ITGA6,ITGA7,ITGA8,ITGA9,ITGAD,ITGAM,ITGAV,ITGB2,ITGB4,ITGB5,MRAS,MYH10,MYH3,MYH7B,MYL1,MYL4,MYL5,MYL7,PI4KA,PIP4K2B,PIP5K1A,PIP5KL1,PPP1R12A…
RHO GTPase cycle	4.7	0.274	ABL2,ABR,AKAP13,AMIGO2,ANKLE2,ARHGAP12,ARHGAP15,ARHGAP19,ARHGAP27,ARHGAP32,ARHGAP40,ARHGAP42,ARHGAP5,ARHGAP8/PRR5-ARHGAP8,ARHGDIA,ARHGDIB,ARHGDIG,ARHGEF11,ARHGEF16,ARHGEF17,ARHGEF25,ARHGEF26,ARHGEF39,ARHGEF4,ARHGEF5,ARHGEF7,ATP,BAIAP2L2,BASP1,BCR,CCDC115,CCP110,CDC37,CDC42BPA,CDC42BPB,CHN2,CKB,CLTC,CPNE8,CSK,CYFIP2,DAAM1,DBT,DLC1,DOCK2,DOCK8,DSG2,ELMO2,EPSTI1,FAM83B,FARP1,FARP2,FGD2,FILIP1,FMNL1,…
ERK/MAPK Signaling	4.64	0.32	ATF4,BAD,BCAR1,CREB3L3,CRK,ESR1,ETS1,GRB2,HRAS,HSPB2,HSPB7,ITGA1,ITGA11,ITGA2,ITGA6,ITGA7,ITGA8,ITGA9,ITGAD,ITGAM,ITGAV,ITGB2,ITGB4,ITGB5,KRAS,KSR1,MAPK1,MKNK1,MRAS,NFATC1,PIK3C2B,PIK3CB,PIK3R1,PIK3R4,PLA2G2D,PLA2G4C,PLA2G4E,PLA2G5,PLA2G6,PLCG1,PPP1CB,PPP1R11,PPP1R12A,PPP1R14B,PPP1R3D,PPP1R7,PPP2R1A,PPP2R1B,PPP2R2B,PPP2R2C,PPP2R3A,PPP2R5B,PPP2R5C,PPP2R5D,PRKACB,PRKAG2,PRKAR1A,PRKCE,RAC1,RAC2,RAC3…
RAC Signaling	4.56	0.357	ANK1,ARPC4,ARPC5L,CDK5R1,CFL1,CYFIP2,ELK4,HRAS,IQGAP1,IQGAP2,ITGA1,ITGA11,ITGA2,ITGA6,ITGA7,ITGA8,ITGA9,ITGAD,ITGAM,ITGAV,ITGB2,ITGB4,ITGB5,KRAS,MAP2K4,MAP3K1,MAP3K11,MAPK1,MRAS,NFKB1,NFKB2,PARD3,PARD6A,PI4KA,PIK3C2B,PIK3CB,PIK3R1,PIK3R4,PIP4K2B,PIP5K1A,PIP5KL1,PLD1,RAC1,RAC2,RAC3,RAF1,RAP1B,RASD2,RHOA,TIAM1
Signaling by Rho Family GTPases	4.43	0.301	ACTA2,ARHGEF11,ARHGEF16,ARHGEF17,ARHGEF4,ARHGEF5,ARHGEF7,ARPC4,ARPC5L,CDH17,CDH19,CDH23,CDH4,CDH5,CFL1,DES,EZR,GNA11,GNA12,GNA15,GNAL,GNB5,GNG10,GNG2,GNG5,IQGAP1,ITGA1,ITGA11,ITGA2,ITGA6,ITGA7,ITGA8,ITGA9,ITGAD,ITGAM,ITGAV,ITGB2,ITGB4,ITGB5,MAP2K4,MAP3K11,MAPK1,MAPK12,MRAS,MYL1,MYL4,MYL5,MYL7,NEDD4,NFKB1,NFKB2,PARD3,PARD6A,PI4KA,PIK3C2B,PIK3CB,PIK3R1,PIK3R4,PIP4K2B,PIP5K1A,PIP5KL1,PKN1,PLD1,PPP1R…
Actin Nucleation by ARP-WASP Complex	4.4	0.398	ARPC4,ARPC5L,GNA12,GRB2,HRAS,ITGA1,ITGA11,ITGA2,ITGA6,ITGA7,ITGA8,ITGA9,ITGAD,ITGAM,ITGAV,ITGB2,ITGB4,ITGB5,KRAS,MRAS,NCK2,PPP1R12A,PPP1R12B,RAC1,RAC2,RAC3,RAP1B,RASD2,RHOA,RHOBTB2,RHOD,RHOT2,RHOU,RND1,RND2,SOS1,WIPF1
Sperm Motility	4.31	0.298	AATK,ABHD3,ABL2,ADCY10,ATP,BLK,CACNA1H,CALM1 (includes others),CATSPER1,CATSPER2,CLK3,CNGA4,CSK,DDR1,DSTYK,DYRK1A,DYRK4,EPHA1,EPHB1,ERBB2,FES,FGFR1,FLT4,FRK,GNA11,GNA12,GNA15,GNAL,GNB5,GNG10,GNG2,GNG5,JAK1,LCAT,LMTK3,MAP2K4,MAP2K5,MAP3K11,MRAS,NOTUM,NPR1,NTRK2,NTRK3,PDE1A,PDE1C,PDE4C,PDGFRA,PDIA3,PEAK1,PLA2G2D,PLA2G4C,PLA2G4E,PLA2G5,PLA2G6,PLA2R1,PLAAT1,PLAAT2,PLAAT3,PLB1,PLCB1,PLCB3,PLCD4,PLCG1,…
Cardiac Œ≤-adrenergic Signaling	4.31	0.324	ADCY1,ADCY10,ADCY7,ADRB1,AKAP10,AKAP11,AKAP13,AKAP3,AKAP6,ATP,ATP2A1,CACNA2D3,CACNB1,CACNB2,CACNG6,CACNG7,ENPP6,GDPD3,GNA11,GNA12,GNA15,GNAL,GNB5,GNG10,GNG2,GNG5,MRAS,PDE12,PDE1A,PDE1C,PDE4C,PDE6C,PDE6D,PDE6H,PDE7B,PDE8A,PDE8B,PDE9A,PKIA,PKIB,PLN,PPP1CB,PPP1R11,PPP1R12A,PPP1R14B,PPP1R3D,PPP1R7,PPP2R1A,PPP2R1B,PPP2R2B,PPP2R2C,PPP2R3A,PPP2R5B,PPP2R5C,PPP2R5D,PRKACB,PRKAG2,PRKAR1A,SMPDL3B,TDP2,TULP2
Estrogen Receptor Signaling	4.31	0.273	ADCY1,ADCY10,ADCY7,AGT,AKT1,ARG2,ATF4,ATP5F1A,ATP5F1B,ATP5F1E,ATP5MC1,BAD,CACNA2D3,CACNB1,CACNB2,CACNG6,CACNG7,CARM1,CDK8,CFL1,CREB3L3,DDX5,EIF2B1,EIF2B4,EP300,ESR1,ESR2,FBXO32,FOXG1,FOXO6,GNA11,GNA12,GNA15,GNAL,GNB5,GNG10,GNG2,GNG5,GRB2,HRAS,HSP90AA1,IGF2,IGF2R,JAK1,KRAS,LEPR,MAPK1,MED13,MED15,MED16,MED21,MED23,MED24,MMP12,MMP15,MMP16,MMP24,MMP28,MRAS,MTOR,MYL1,MYL4,MYL5,MYL7,NCOR2,NDUFA12,NDUFA…
Semaphorin Neuronal Repulsive Signaling Pathway	4.31	0.342	ACAN,AKT1,CFL1,DPYSL3,DPYSL4,ERBB2,FARP1,FARP2,FES,ITGA1,ITGA11,ITGA2,ITGA6,ITGA7,ITGA8,ITGA9,ITGAD,ITGAM,ITGAV,ITGB2,ITGB4,ITGB5,MAP2K4,MAP2K5,MAPT,MYL1,MYL4,MYL5,MYL7,NRP1,PDE4C,PIK3C2B,PIK3CB,PIK3R1,PIK3R4,PLCG1,PLXNA1,PLXNA2,PPP1CB,PPP1R12A,PPP1R12B,PRKACB,PRKAG2,PRKAR1A,PRKG1,RAC1,RHOA,RND1,SEMA3A,SEMA3F,SEMA6A,SEMA6C
Thrombin Signaling	4.26	0.307	ADCY1,ADCY10,ADCY7,AKT1,ARHGEF11,ARHGEF16,ARHGEF17,ARHGEF25,ARHGEF26,ARHGEF33,ARHGEF37,ARHGEF39,ARHGEF4,ARHGEF5,ARHGEF7,CAMK1D,CAMK1G,CAMK2A,CAMK4,F2R,GNA11,GNA12,GNA15,GNAL,GNB5,GNG10,GNG2,GNG5,GRB2,HRAS,KRAS,MAPK1,MAPK12,MRAS,MYL1,MYL4,MYL5,MYL7,NFKB1,NFKB2,NOTUM,OPN1SW,PDIA3,PIK3C2B,PIK3CB,PIK3R1,PIK3R4,PLCB1,PLCB3,PLCD4,PLCG1,PLCL1,PPP1CB,PPP1R12A,PPP1R12B,PRKCE,PRKCQ,RAC1,RAC2,RAC3,RAF1,RAP1…
HIPPO signaling	4.25	0.398	BTRC,CSNK1E,DLG1,DLG2,FAT4,FRMD6,ITCH,LATS1,LLGL1,MST1,NF2,PARD3,PATJ,PPP1CB,PPP1R11,PPP1R12A,PPP1R14B,PPP1R3D,PPP1R7,PPP2R1A,PPP2R1B,PPP2R2B,PPP2R2C,PPP2R3A,PPP2R5B,PPP2R5C,PPP2R5D,SAV1,SKP2,SMAD3,SMAD4,STK4,TP53BP2,WWTR1,YAP1
Protein Kinase A Signaling	4.16	0.27	ADCY1,ADCY10,ADCY7,ADD1,AKAP10,AKAP11,AKAP13,AKAP3,AKAP6,ANAPC1,ANAPC5,ATF4,ATP,BAD,CALM1 (includes others),CAMK2A,CDC14B,CDC25B,CDC25C,CDC27,CNGA4,CREB3L3,CTNNB1,DUSP10,DUSP12,DUSP16,DUSP22,ENPP6,EYA1,EYA2,EYA3,GDPD3,GNB5,GNG10,GNG2,GNG5,H1-0,H1-2,HHAT,IHH,MAP3K1,MAPK1,MTMR3,MTMR7,MYH10,MYL1,MYL4,MYL5,MYL7,NFATC1,NFATC2,NFKB1,NFKB2,NFKBIB,NFKBIE,NOTUM,OPN1SW,PDE12,PDE1A,PDE1C,PDE4C,PDE6C,PDE6D,P…
Hepatic Fibrosis Signaling Pathway	4.13	0.268	ACTA2,ACVR1B,AGT,AGTR1,AKT1,APC,ATF4,AXIN1,BMPR2,CACNA2D3,CACNB1,CACNB2,CACNG6,CACNG7,CALM1 (includes others),CASP3,CCL3,CD40,CNR1,COL11A2,COL18A1,CREB3L3,CSNK1E,CSNK1G3,CTNNB1,DVL1,EDNRA,FGFR1,FLT4,FTH1,FZD10,FZD6,HRAS,IL1F10,IL1RN,INS,ITGA1,ITGA11,ITGA2,ITGA6,ITGA7,ITGA8,ITGA9,ITGAD,ITGAM,ITGAV,ITGB2,ITGB4,ITGB5,JAK1,KRAS,LEPR,LRP6,MAP2K4,MAP2K5,MAPK1,MAPK12,MRAS,MTOR,MYD88,MYL1,MYL4,MYL5,MYL7,…
Regulation of the Epithelial-Mesenchymal Transition Pathway	3.86	0.313	ADAM17,AKT1,APC,AXIN1,CTNNB1,DVL1,ESRP2,ETS1,FGF12,FGF14,FGF18,FGF9,FGFR1,FZD10,FZD6,GAB1,GRB2,HGF,HRAS,JAG1,JAG2,JAK1,KRAS,MAP2K4,MAP2K5,MAPK1,MRAS,NFKB1,NFKB2,NOTCH2,PARD6A,PIK3C2B,PIK3CB,PIK3R1,PIK3R4,PSEN2,PTPN11,PYGO1,PYGO2,RAF1,RAP1B,RASD2,RBPJ,RHOA,SMAD3,SMAD4,SMURF1,SOS1,TCF4,TCF7,TGFB1,TWIST1,TYK2,WNT10B,WNT16,WNT2B,WNT3,WNT5A,WNT9B,ZEB1,ZEB2
Neutrophil degranulation	3.86	0.261	ACTR10,ACTR1B,ADAM8,AGL,ALAD,ALDH3B1,AP2A2,APAF1,APEH,ARG1,ARSA,ARSB,ATP11A,ATP6V0A1,ATP8A1,ATP8B4,BRI3,C5AR1,CCT8,CD177,CD33,CD58,CD93,CLEC12A,CNN2,CR1,CST3,CTSA,CTSC,CTSS,CXCR1,CYB5R3,DERA,DOCK2,DYNLL1,FABP5,FCAR,FCER1G,FCGR3A/FCGR3B,FCN1,FRK,FTH1,GLB1,GLIPR1,GSDMD,GSN,GSTP1,HMOX2,HP,HSP90AA1,IGF2R,IMPDH1,IQGAP1,IQGAP2,IST1,ITGAM,ITGAV,ITGB2,KCNAB2,LCN2,LPCAT1,LTA4H,MAPK1,MLEC,NFASC,NFKB1,NHLRC…
Paxillin Signaling	3.84	0.364	ACTA2,ACTN3,ACTN4,ARHGEF7,BCAR1,CRK,CSK,GRB2,HRAS,ITGA1,ITGA11,ITGA2,ITGA6,ITGA7,ITGA8,ITGA9,ITGAD,ITGAM,ITGAV,ITGB2,ITGB4,ITGB5,KRAS,MAP2K4,MAPK1,MAPK12,MRAS,NCK2,PIK3C2B,PIK3CB,PIK3R1,PIK3R4,PTPN12,RAC1,RAP1B,RASD2,SOS1,TLN2,VCL
CNTF Signaling	3.72	0.439	AKT1,CNTF,CNTFR,GRB2,HRAS,JAK1,KRAS,LIFR,MAPK1,MRAS,MTOR,PIK3C2B,PIK3CB,PIK3R1,PIK3R4,PTPN11,RAF1,RAP1B,RASD2,RPS6KA4,RPS6KA5,RPS6KB2,SOS1,STAT1,TYK2
Netrin Signaling	3.72	0.315	ABLIM1,ABLIM2,ABLIM3,AKT1,ARPC4,ARPC5L,BET1L,CACNA1H,CACNA2D3,CACNB1,CACNB2,CACNG6,CACNG7,CAMK2A,CATSPER1,CATSPER2,DPYSL3,DPYSL4,DRAXIN,FMO1,FMO2,FMO3,GOSR2,GRIA1,MAPK1,MTOR,NAPB,NAPG,NCK2,NFATC1,NFATC2,NFKB1,NFKB2,NSF,PIK3C2B,PIK3CB,PIK3R1,PIK3R4,PLCG1,PPP3R1,PRKACB,PRKAG2,PRKAR1A,PRKCE,PRKCQ,PRKG1,RAC1,RAC2,RAC3,RHOA,STX1A,STX1B,TIAM1,UNC5C,UNC5D,VAMP3,YKT6
RAF/MAP kinase cascade	3.72	0.286	ANGPT1,ARRB2,ATP,BRAP,BTC,CALM1 (includes others),CAMK2A,CSK,DLG1,DLG2,DUSP10,DUSP16,ERBB2,FGF18,FGF9,FGFR1,FLT3,GFRA1,GFRA2,GRB2,HGF,HRAS,IL17RD,IL2RA,IL2RB,IQGAP1,JAK1,KL,KRAS,KSR1,LAT,MAP3K11,MAPK1,MAPK12,MRAS,NCAM1,NF1,NRG1,PDGFRA,PEA15,PIK3CB,PIK3R1,PPP1CB,PPP2R1A,PPP2R1B,PPP2R5B,PPP2R5C,PPP2R5D,PPP5C,PSMA4,PSMA6,PSMB1,PSMB9,PSMC3,PSMD13,PSMD5,PSMD6,PSMD8,PSME4,PTPN3,RAF1,RAP1B,RASA1,RASA4,R…
G-Protein Coupled Receptor Signaling	3.72	0.242	ADCY1,ADCY10,ADCY7,ADGRA3,ADGRB2,ADGRB3,ADGRF5,ADGRL4,ADRA1D,ADRA2A,ADRA2C,ADRB1,ADRB3,AGTR1,AKT1,ARRB2,ATF4,ATP,C5AR1,CALCRL,CALM1 (includes others),CAMK2A,CAMK4,CARD10,CCKAR,CCR4,CCR7,CELSR2,CHRM5,CMKLR1,CNGA4,CNR1,CNR2,CREB3L3,CRHR1,CRHR2,CRK,CTNNB1,CXCR1,EDNRA,EDNRB,ENPP6,EYA2,F2R,F2RL1,FFAR4,FOXG1,FOXO6,FZD10,FZD6,GABBR1,GALR3,GCGR,GDPD3,GIPR,GNA11,GNA12,GNA15,GNAL,GNB5,GNG10,GNG2,GNG5,GPR12…
ILK Signaling	3.72	0.305	ACTA2,ACTN3,ACTN4,AKT1,ATF4,CASP3,CFL1,CREB3L3,CTNNB1,ITGB2,ITGB4,ITGB5,LIMS1,MAP2K4,MAPK1,MAPK12,MTOR,MYH10,MYH3,MYH7B,MYL1,MYL4,MYL5,MYL7,NACA,NCK2,NFKB1,NFKB2,PARVB,PDGFC,PIK3C2B,PIK3CB,PIK3R1,PIK3R4,PPP1R12A,PPP1R14B,PPP2R1A,PPP2R1B,PPP2R2B,PPP2R2C,PPP2R3A,PPP2R5B,PPP2R5C,PPP2R5D,RAC1,RAC2,RAC3,RHOA,RHOBTB2,RHOD,RHOT2,RHOU,RICTOR,RND1,RND2,RPS6KA4,RPS6KA5,TGFB1I1,TNFRSF1A,VCL,VEGFB,VIM
Huntington's Disease Signaling	3.72	0.283	AKT1,AP2A2,APAF1,ATF4,ATP5F1A,ATP5F1B,ATP5F1E,ATP5MC1,BET1L,CAPN10,CAPN9,CASP1,CASP2,CASP3,CASP4,CASP5,CASP8,CDK5R1,CLTC,CREB3L3,DNAJB1,DNM1,EP300,GNA11,GNA15,GNB5,GNG10,GNG2,GNG5,GOSR2,GRB2,HDAC10,HDAC5,HIP1,HRAS,HSPA4,IFT57,MAP2K4,MAPK1,MTOR,NAPB,NAPG,NCOR2,NSF,PIK3C2B,PIK3CB,PIK3R1,PIK3R4,PLCB1,PLCB3,POLR2I,POLR2J,POLR2J2/POLR2J3,POLR2K,POLR2L,PRKCE,PRKCQ,PSMA4,PSMA6,PSMB1,PSMB9,PSMC3,PSMD13,P…
Opioid Signaling Pathway	3.72	0.283	ADCY1,ADCY10,ADCY7,AKT1,AP2A1,AP2A2,ARRB2,ATF4,ATP,BAD,BLK,CACNA1H,CACNA2D3,CACNB1,CACNB2,CACNG6,CACNG7,CALM1 (includes others),CAMK1D,CAMK1G,CAMK2A,CAMK4,CATSPER1,CATSPER2,CLTC,CREB3L3,CTNNB1,EP300,FRK,GNA11,GNA12,GNA15,GNAL,GNB5,GNG10,GNG2,GNG5,GRK4,HRAS,KRAS,MAP2K4,MAP2K5,MAPK1,MAPK12,MAPK4,MRAS,NFKB1,NFKB2,OGFR,OPRK1,PDE1A,PDE1C,PDK1,PLCB1,POMC,PPP3R1,PRKACB,PRKAG2,PRKAR1A,PRKCE,PRKCQ,RAC1,RA…
Regulation of Actin-based Motility by Rho	3.72	0.35	ACTA2,ARHGDIA,ARPC4,ARPC5L,CFL1,GSN,ITGA1,ITGA11,ITGA2,ITGA6,ITGA7,ITGA8,ITGA9,ITGAD,ITGAM,ITGAV,ITGB2,ITGB4,ITGB5,MYL1,MYL4,MYL5,MYL7,PI4KA,PIP4K2B,PIP5K1A,PIP5KL1,PPP1CB,PPP1R12A,PPP1R12B,RAC1,RAC2,RAC3,RHOA,RHOBTB2,RHOD,RHOT2,RHOU,RND1,RND2,WIPF1
Reelin Signaling in Neurons	3.53	0.331	AKT1,APBB1,ARHGEF11,ARHGEF16,ARHGEF17,ARHGEF25,ARHGEF26,ARHGEF33,ARHGEF37,ARHGEF39,ARHGEF4,ARHGEF5,ARHGEF7,ARPC4,ARPC5L,BLK,CAMK2A,CDK5R1,CFL1,CNR1,CNR2,CRK,DNAH1,DNAH3,FRK,MAP2K4,MAP2K5,MAP3K11,MAPK1,MAPK12,MAPK8IP2,MAPT,MTOR,NDEL1,PAFAH1B1,PAFAH1B2,PDK1,PIK3C2B,PIK3CB,PIK3R1,PIK3R4,RAC1,RAP1B,RELN,RHOA,YES1
PTEN Signaling	3.39	0.32	AKT1,BAD,BCAR1,BCL2L11,BMPR1A,BMPR2,CASP3,CNKSR3,FGFR1,FLT4,FOXG1,FOXO6,GRB2,HRAS,IGF2R,INPP5B,INPP5F,ITGA1,ITGA11,ITGA2,ITGA6,ITGA7,ITGA8,ITGA9,ITGAD,ITGAM,ITGAV,ITGB2,ITGB4,ITGB5,KRAS,MAPK1,MAST2,MRAS,NFKB1,NFKB2,NTRK2,NTRK3,PDGFRA,PIK3CB,PIK3R1,RAC1,RAC2,RAC3,RAF1,RAP1B,RASD2,RPS6KB2,SOS1
Sumoylation Pathway	3.36	0.349	ARHGDIA,ARHGDIB,ARHGDIG,ATP,CEBPA,DAXX,EP300,ETS1,ISG20,MAP2K4,MAP3K5,MAPK12,NFKB1,NFKB2,PCNA,PIAS1,RAC1,RAC2,RAC3,RCOR1,RFC3,RHOA,RHOBTB2,RHOD,RHOT2,RHOU,RND1,RND2,RPA1,SENP3,SENP5,SLC19A1,SMAD4,SP3,STUB1,SUMO3,ZEB1,ZNF217
Glutaminergic Receptor Signaling Pathway (Enhanced)	3.28	0.268	ABHD3,ADCY1,ADCY10,ADCY7,AKT1,AKT1S1,ATF4,BAD,BET1L,CACNA1H,CACNA2D3,CACNB1,CACNB2,CACNG6,CACNG7,CALM1 (includes others),CAMK2A,CAMK4,CATSPER1,CATSPER2,CREB3L3,DGKA,DGKB,DGKE,DGKH,DGKQ,GABBR1,GABRB2,GABRB3,GABRR1,GNAL,GOSR2,GOT2,GRIA1,GRIA2,GRIK1,GRIK2,GRIK3,LCAT,MAPK1,MAPK12,MKNK1,MTOR,NAPB,NAPG,NFKB1,NFKB2,NOTUM,NSF,PDIA3,PIK3C2B,PIK3CB,PIK3R1,PIK3R4,PLA2G2D,PLA2G4C,PLA2G4E,PLA2G5,PLA2G6,PLA2R1…
Neuregulin Signaling	3.28	0.336	ADAM17,AKT1,BAD,BTC,CDK5R1,CRK,DCN,ERBB2,GRB2,GRB7,HRAS,HSP90AA1,ITGA1,ITGA11,ITGA2,ITGA6,ITGA7,ITGA8,ITGA9,ITGAD,ITGAM,ITGAV,ITGB2,ITGB4,ITGB5,KRAS,MAPK1,MRAS,MTOR,NRG1,PICK1,PIK3R1,PLCG1,PRKCE,PRKCQ,PTPN11,RAF1,RAP1B,RASD2,RPS6KB2,SOS1
Inflammasome pathway	3.28	0.591	AIM2,ATP,CASP1,CASP5,CASP8,MYD88,NAIP,NEK7,NFKB1,NFKB2,NLRC4,NOD2,P2RX7
CLEAR Signaling Pathway	3.27	0.276	AKT1,AKT1S1,ATF4,ATP6V0A1,ATP6V0D1,ATP6V0E2,ATP6V1B1,ATP6V1B2,ATP6V1F,BLOC1S3,BMP6,BMPR1A,BMPR2,CASTOR1,CLN3,CREB3L3,CRTC2,CTNS,CTSA,CTSF,EP300,FGFR1,FLT4,GLB1,GNPTG,HEXA,HGF,HPS1,HRAS,IGF2R,KRAS,LAMTOR4,M6PR,MAPK1,MAPK12,MAPK4,MIOS,MITF,MRAS,MTOR,NR1H4,NTRK2,NTRK3,PDGFRA,PLBD2,PLCG1,PPP2R1A,PPP2R1B,PPP2R2B,PPP2R2C,PPP2R3A,PPP2R5B,PPP2R5C,PPP2R5D,PPP3R1,PRKAB2,PRKAG2,PRKCE,PRKCQ,PSAP,RAP1B,RASD2,…
Signaling by PDGF	3.23	0.4	ATP,BCAR1,COL4A4,COL5A1,COL5A2,COL9A2,CRK,FURIN,GRB2,GRB7,HRAS,KRAS,NCK2,PDGFC,PDGFRA,PIK3CB,PIK3R1,PLCG1,PTPN11,PTPN12,RASA1,SOS1,SPP1,STAT1,THBS2,THBS3
PAK Signaling	3.22	0.336	ARHGEF7,CASP3,CFL1,GRB2,HRAS,ITGA1,ITGA11,ITGA2,ITGA6,ITGA7,ITGA8,ITGA9,ITGAD,ITGAM,ITGAV,ITGB2,ITGB4,ITGB5,KRAS,MAP2K4,MAPK1,MAPK12,MRAS,MYL1,MYL4,MYL5,MYL7,NCK2,PAK1IP1,PDGFC,PDGFRA,PIK3C2B,PIK3CB,PIK3R1,PIK3R4,RAC1,RAF1,RAP1B,RASD2,SOS1
3-phosphoinositide Biosynthesis	3.17	0.29	ATP,CDC25B,CDC25C,DOT1L,DUSP10,DUSP12,DUSP14,DUSP16,DUSP23,EPHX2,EYA4,G6PC3,HACD2,INPP5B,INPP5F,MTMR6,MTMR7,NUDT12,NUDT15,NUDT5,PDCD1,PGAM5,PI4K2A,PI4KA,PIK3C2B,PIK3CB,PIK3R1,PIK3R4,PIP4K2B,PIP5K1A,PIP5KL1,PLPP7,PPFIA3,PPFIBP2,PPP1CB,PPP1R11,PPP1R12A,PPP1R12B,PPP1R14B,PPP1R16B,PPP1R1B,PPP1R1C,PPP1R3D,PPP1R7,PPP2R1A,PPP2R1B,PPP2R2B,PPP2R2C,PPP2R3A,PPP2R5B,PPP2R5C,PPP2R5D,PPP3R1,PPP5C,PTPN11,PTPN12…
Cardiac Hypertrophy Signaling	3.17	0.278	ADCY1,ADCY10,ADCY7,ADRA1D,ADRA2A,ADRA2C,ADRB1,ADRB3,AKT1,ATP,CACNA2D3,CACNB1,CACNB2,CACNG6,CACNG7,CALM1 (includes others),EIF2B1,EIF2B4,EP300,GNA11,GNA12,GNA15,GNAL,GNB5,GNG10,GNG2,GNG5,GRB2,HRAS,KRAS,MAP2K4,MAP3K1,MAP3K11,MAP3K5,MAPK1,MAPK12,MEF2A,MEF2C,MRAS,MTOR,MYL1,MYL4,MYL5,MYL7,NOTUM,OPN1SW,PDIA3,PIK3C2B,PIK3CB,PIK3R1,PIK3R4,PLCB1,PLCB3,PLCD4,PLCG1,PLCL1,PPP3R1,PRKACB,PRKAG2,PRKAR1A,RAC1,RA…
Sphingosine-1-phosphate Signaling	3.17	0.331	ADCY1,ADCY10,ADCY7,AKT1,CASP1,CASP2,CASP3,CASP4,CASP5,CASP8,GNA12,MAPK1,NOTUM,OPN1SW,PDGFC,PDGFRA,PDIA3,PIK3C2B,PIK3CB,PIK3R1,PIK3R4,PLCB1,PLCB3,PLCD4,PLCG1,PLCL1,RAC1,RAC2,RAC3,RHOA,RHOBTB2,RHOD,RHOT2,RHOU,RND1,RND2,S1PR1,S1PR2,S1PR3,S1PR4,SMPD3
Actin Cytoskeleton Signaling	3.17	0.282	ACTA2,ACTN3,ACTN4,APC,ARHGEF4,ARHGEF7,ARPC4,ARPC5L,BCAR1,CFL1,CRK,CSK,CYFIP2,EZR,F2R,FGF12,FGF14,FGF18,FGF9,GNA12,GRB2,GSN,HRAS,INS,IQGAP1,IQGAP2,ITGA1,ITGA11,ITGA2,ITGA6,ITGA7,ITGA8,ITGA9,ITGAD,ITGAM,ITGAV,ITGB2,ITGB4,ITGB5,KRAS,MAPK1,MRAS,MYH10,MYH3,MYH7B,MYL1,MYL4,MYL5,MYL7,PDGFC,PIK3C2B,PIK3CB,PIK3R1,PIK3R4,PIP5K1A,PPP1CB,PPP1R12A,PPP1R12B,RAC1,RAC2,RAC3,RAF1,RAP1B,RASD2,RHOA,SOS1,TIAM1,TIAM2…
PIP3 activates AKT signaling	3.15	0.315	AKT1,AKT1S1,ARHGAP8/PRR5-ARHGAP8,ATP,BAD,BTC,ERBB2,ESR1,ESR2,FGF18,FGF9,FGFR1,FLT3,FOXO6,GAB1,GRB2,HGF,IER3,INS,KL,MAPK1,MAPKAP1,MTOR,MYD88,NRG1,PDGFRA,PHLPP1,PHLPP2,PIK3AP1,PIK3CB,PIK3R1,PIP4K2B,PIP5K1A,PPP2R1A,PPP2R1B,PPP2R5B,PPP2R5C,PPP2R5D,PRR5L,PTPN11,RAC1,RAC2,RICTOR,RPS6KB2,TRAT1,TRIB3,TSC2
Pancreatic Secretion Signaling Pathway	3.15	0.279	ADCY1,ADCY10,ADCY7,AKT1,AKT1S1,AQP1,AQP5,ARHGDIA,ARHGDIB,ARHGDIG,ARHGEF11,ARHGEF16,ARHGEF17,ARHGEF4,ARHGEF5,ARHGEF7,ATP,ATP2A1,BET1L,CA4,CCKAR,CLCA1,CLCA2,GNA12,GOSR2,LIPC,LIPG,LPL,MAPK1,MTOR,NAPB,NAPG,NOTUM,NSF,PDIA3,PIK3C2B,PIK3CB,PIK3R1,PIK3R4,PLCB1,PLCB3,PLCD4,PLCG1,PLCL1,PPP1CB,PPP1R11,PPP1R12A,PPP1R14B,PPP1R3D,PPP1R7,PRKACB,PRKAG2,PRKAR1A,PRKCE,PRKCQ,RAC1,RAP1B,RAPGEF3,RASGRP3,RHOA,RPS6KB2,…
D-myo-inositol-5-phosphate Metabolism	3.15	0.293	ATP,CDC25B,CDC25C,DOT1L,DUSP10,DUSP12,DUSP14,DUSP16,DUSP23,EPHX2,EYA4,G6PC3,HACD2,INPP5B,INPP5F,MTMR6,MTMR7,NUDT12,NUDT15,NUDT5,PDCD1,PGAM5,PIP4P2,PLCB1,PLCB3,PLCD4,PLCG1,PLPP7,PPFIA3,PPFIBP2,PPP1CB,PPP1R11,PPP1R12A,PPP1R12B,PPP1R14B,PPP1R16B,PPP1R1B,PPP1R1C,PPP1R3D,PPP1R7,PPP2R1A,PPP2R1B,PPP2R2B,PPP2R2C,PPP2R3A,PPP2R5B,PPP2R5C,PPP2R5D,PPP3R1,PPP5C,PTPN11,PTPN12,PTPRF,PTPRJ,PXYLP1,RASA1,SACM1L,SG…
PI3K/AKT Signaling	3.15	0.293	AKT1,BAD,CDC37,CTNNB1,CXCR1,GAB1,GRB2,HRAS,HSP90AA1,IFNLR1,IL11RA,IL12RB1,IL17RD,IL18R1,IL2RA,IL2RB,INPP5B,INPP5F,ITGA1,ITGA11,ITGA2,ITGA6,ITGA7,ITGA8,ITGA9,ITGAD,ITGAM,ITGAV,ITGB2,ITGB4,ITGB5,JAK1,KRAS,LIMS1,MAP3K5,MAPK1,MRAS,MTOR,NFKB1,NFKB2,NFKBIB,NFKBIE,PIK3CB,PIK3R1,PPP2R1A,PPP2R1B,PPP2R2B,PPP2R2C,PPP2R3A,PPP2R5B,PPP2R5C,PPP2R5D,RAF1,RAP1B,RASD2,RHEB,RPS6KB2,SOS1,TSC2,TYK2
Ephrin Receptor Signaling	3.15	0.293	AKT1,ANGPT1,ARPC4,ARPC5L,ATF4,AXIN1,BCAR1,CFL1,CREB3L3,CRK,CXCL12,EFNA1,EFNA5,EPHA1,EPHA10,EPHA7,EPHB1,GNA11,GNA12,GNA15,GNAL,GNB5,GNG10,GNG2,GNG5,GRB2,HRAS,ITGA1,ITGA11,ITGA2,ITGA6,ITGA7,ITGA8,ITGA9,ITGAD,ITGAM,ITGAV,ITGB2,ITGB4,ITGB5,ITSN1,KRAS,MAPK1,MRAS,NCK2,PDGFC,PTPN11,RAC1,RAC2,RAC3,RAF1,RAP1B,RASA1,RASD2,RGS3,RHOA,SDCBP,SOS1,VEGFB,WIPF1
Colorectal Cancer Metastasis Signaling	3.15	0.275	ADCY1,ADCY10,ADCY7,AKT1,APC,APPL1,ATP,AXIN1,BAD,CASP3,CTNNB1,DVL1,FZD10,FZD6,GNA11,GNA12,GNA15,GNAL,GNB5,GNG10,GNG2,GNG5,GRB2,HRAS,JAK1,KRAS,LRP6,MAP2K4,MAPK1,MAPK12,MMP12,MMP15,MMP16,MMP24,MMP28,MRAS,MSH3,NFKB1,NFKB2,PDGFC,PIK3C2B,PIK3CB,PIK3R1,PIK3R4,PRKACB,PRKAG2,PRKAR1A,RAC1,RAC2,RAC3,RAP1B,RASD2,RHOA,RHOBTB2,RHOD,RHOT2,RHOU,RND1,RND2,SMAD3,SMAD4,SOS1,STAT1,TCF4,TCF7,TGFB1,TLR6,TNFRSF1A,TYK2,…
CREB Signaling in Neurons	3.14	0.241	ADCY1,ADCY10,ADCY7,ADGRA3,ADGRB2,ADGRB3,ADGRF5,ADGRL4,ADRA1D,ADRA2A,ADRA2C,ADRB1,ADRB3,AGTR1,AKT1,ATF4,ATP,BMP6,BMPR1A,BMPR2,C5AR1,CACNA1H,CACNA2D3,CACNB1,CACNB2,CACNG6,CACNG7,CALCRL,CALM1 (includes others),CAMK2A,CAMK4,CATSPER1,CATSPER2,CCKAR,CCR4,CCR7,CELSR2,CHRM5,CMKLR1,CNR1,CNR2,CREB3L3,CRHR1,CRHR2,CXCR1,EDNRA,EDNRB,EP300,F2R,F2RL1,FFAR4,FGFR1,FLT4,FZD10,FZD6,GABBR1,GALR3,GCGR,GIPR,GNA11,GNA1…
Glioblastoma Multiforme Signaling	3.09	0.301	AKT1,APC,AXIN1,CCND3,CDK4,CTNNB1,E2F7,FZD10,FZD6,GRB2,HRAS,IGF2,KRAS,MAPK1,MRAS,MTOR,NF1,NF2,NOTUM,PDGFC,PDGFRA,PDIA3,PIK3C2B,PIK3CB,PIK3R1,PIK3R4,PLCB1,PLCB3,PLCD4,PLCG1,PLCL1,RAC1,RAC2,RAC3,RAF1,RAP1B,RASD2,RHOA,RHOBTB2,RHOD,RHOT2,RHOU,RND1,RND2,SHC2,SOS1,TSC2,WNT10B,WNT16,WNT2B,WNT3,WNT5A,WNT9B
Pyroptosis Signaling Pathway	3.05	0.347	AIM2,CASP1,CASP3,CASP4,CASP5,CASP8,GBP1,GBP2,GBP4,GBP5,GBP7,GSDMB,GSDMC,GSDMD,GSDME,MAPK1,MAPK12,MEFV,NAIP,NEK7,NFKB1,NFKB2,NLRC4,NLRP2,NLRP4,NLRP7,P2RX7,PRKACB,PRKAG2,PRKAR1A,RHOA,TLR6,TNFRSF1A,TRAF3
Role of Osteoclasts in Rheumatoid Arthritis Signaling Pathway	3	0.267	ADAM12,ADAM15,ADAM17,ADAM19,ADAM23,ADAM29,ADAM8,ADAM9,AKT1,ATF4,BAD,BIRC3,CALM1 (includes others),CAMK4,COL11A1,COL11A2,COL15A1,COL18A1,COL19A1,COL23A1,COL4A4,COL5A1,COL5A2,COL9A2,CREB3L3,CTNNA3,CTNNB1,FCGR2B,FCGR3A/FCGR3B,FOXG1,FOXO6,GRB2,GSN,HRAS,KRAS,LCP2,MAP2K4,MAP2K5,MAP3K5,MAPK1,MAPK12,MITF,MMP12,MMP15,MMP16,MMP24,MMP28,MRAS,NAIP,NFATC1,NFKB1,NFKBIB,NFKBIE,OSCAR,PIK3C2B,PIK3CB,PIK3R1,PIK3R4…
IL-15 Production	2.98	0.325	AATK,ABL2,BLK,CLK3,CSK,DDR1,DSTYK,DYRK1A,DYRK4,EPHA1,EPHB1,ERBB2,FES,FGFR1,FLT4,FRK,IRF3,JAK1,LMTK3,MAP2K4,MAP2K5,MAP3K11,NFKB1,NFKB2,NTRK2,NTRK3,PDGFRA,PEAK1,PTK7,STAT1,STYK1,TEC,TEK,TNK1,TNK2,TXK,TYK2,TYRO3,YES1,ZAP70
UVA-Induced MAPK Signaling	2.97	0.343	ATM,CASP3,HRAS,KRAS,MAP2K4,MAPK1,MAPK12,MRAS,MTOR,NOTUM,PARP1,PARP11,PARP14,PARP3,PARP8,PDIA3,PIK3C2B,PIK3CB,PIK3R1,PIK3R4,PLCB1,PLCB3,PLCD4,PLCG1,PLCL1,RAP1B,RASD2,RPS6KA4,RPS6KA5,RPS6KB2,SMPD3,STAT1,TIPARP,TNKS2
Breast Cancer Regulation by Stathmin1	2.95	0.24	ADGRA3,ADGRB2,ADGRB3,ADGRF5,ADGRL4,ADRA1D,ADRA2A,ADRA2C,ADRB1,ADRB3,AGTR1,ARHGEF11,ARHGEF16,ARHGEF17,ARHGEF4,ARHGEF5,ARHGEF7,ATF4,BMP6,C5AR1,CALCRL,CAMK1D,CAMK1G,CAMK2A,CAMK4,CCKAR,CCND3,CCR4,CCR7,CDK4,CELSR2,CHRM5,CMKLR1,CNR1,CNR2,CREB3L3,CRHR1,CRHR2,CXCR1,E2F7,EDNRA,EDNRB,F2R,F2RL1,FFAR4,FZD10,FZD6,GABBR1,GALR3,GCGR,GIPR,GNB5,GNG10,GNG2,GNG5,GPR12,GPR135,GPR146,GPR155,GPR157,GPR161,GPR19,GPR68,…
Iron homeostasis signaling pathway	2.94	0.307	ACO2,ATP,ATP6V0A1,ATP6V0D1,ATP6V0E2,ATP6V1B1,ATP6V1B2,ATP6V1F,BMP6,BMP7,BMP8A,BMP8B,BMPR1A,BMPR2,BTRC,CDC34,CIAO3,CREB3L3,CYBRD1,FECH,FLVCR1,FTH1,HBA1/HBA2,HBE1,HBQ1,HIF3A,HMOX2,HP,HPX,HSCB,IREB2,JAK1,LYRM4,MAPK1,NFS1,NUBP1,NUBP2,PDGFRA,SKP2,SLC11A1,SLC11A2,SMAD3,SMAD4,STEAP3,TCIRG1,TWSG1,TYK2
Role of NANOG in Mammalian Embryonic Stem Cell Pluripotency	2.93	0.323	AKT1,APC,AXIN1,BMP6,BMP7,BMP8A,BMP8B,BMPR1A,BMPR2,CTNNB1,DVL1,FZD10,FZD6,GAB1,GRB2,HRAS,JAK1,KRAS,LIFR,MAPK1,MRAS,PIK3C2B,PIK3CB,PIK3R1,PIK3R4,RAF1,RAP1B,RASD2,SALL4,SMAD4,SMAD9,SOS1,SOX2,TYK2,WNT10B,WNT16,WNT2B,WNT3,WNT5A,WNT9B
Regulation of the Epithelial Mesenchymal Transition by Growth Factors Pathway	2.93	0.292	AKT1,ERBB2,ESRP2,ETS1,FGF12,FGF14,FGF18,FGF9,FGFR1,GAB1,GRB2,HGF,HRAS,JAK1,KRAS,LATS1,LTA,MAP2K4,MAP2K5,MAP3K1,MAPK1,MAPK12,MEST,MRAS,MTOR,NFKB1,NFKB2,PARD6A,PDGFC,PDGFRA,PIK3C2B,PIK3CB,PIK3R1,PIK3R4,PTPN11,RAC1,RAF1,RAP1B,RASD2,RHOA,SHC2,SMAD3,SMAD4,SMURF1,SOS1,TGFB1,TNFRSF1A,TNFSF13,TNFSF4,TWIST1,TYK2,VIM,WWTR1,YAP1,ZEB1,ZEB2
Serotonin Receptor Signaling	2.93	0.245	ABHD3,ACAT1,ADCY1,ADCY10,ADCY7,ADRA1D,ADRA2A,ADRA2C,ADRB1,ADRB3,AKT1,ARFGEF2,ARRB2,ATF4,BLK,CACNA1H,CACNA2D3,CACNB1,CACNB2,CACNG6,CACNG7,CALM1 (includes others),CAMK2A,CASP3,CCR7,CPE,CREB3L3,FRK,G6PC3,GNA11,GNA12,GNA15,GNAL,GNB5,GNG10,GNG2,GNG5,HRAS,HTR2A,HTR2B,HTR5A,IL12A,IL4I1,KCNQ3,KRAS,LCAT,MAP1LC3B,MAP2K4,MAP2K5,MAP3K5,MAPK1,MAPK12,MAPT,MPDZ,MRAS,MTOR,NFKB1,NFKB2,NOTUM,PCBD1,PDIA3,PDK1,PIK3C…
Synaptogenesis Signaling Pathway	2.92	0.263	ADCY1,ADCY10,ADCY7,AKT1,AP2A1,AP2A2,ARHGEF7,ARPC4,ARPC5L,ATF4,ATP,BAD,BET1L,CACNB1,CACNB2,CALM1 (includes others),CAMK2A,CDH17,CDH19,CDH23,CDH4,CDH5,CFL1,CNTNAP2,CREB3L3,CRK,CTNNB1,EFNA1,EFNA5,EIF4EBP3,EPHA1,EPHA10,EPHA7,EPHB1,FARP1,GOSR2,GRB2,GRIA1,GRIA2,HRAS,ITSN1,KRAS,MAPK1,MAPT,MARCKS,MRAS,MTOR,NAP1L1,NAP1L4,NAPB,NAPG,NSF,NTRK2,PAFAH1B1,PIK3C2B,PIK3CB,PIK3R1,PIK3R4,PLCG1,PRKACB,PRKAG2,PRKAR1A…
D-myo-inositol (1,4,5,6)-Tetrakisphosphate Biosynthesis	2.87	0.291	ATP,CDC25B,CDC25C,DOT1L,DUSP10,DUSP12,DUSP14,DUSP16,DUSP23,EPHX2,EYA4,G6PC3,HACD2,INPP5B,INPP5F,MTMR6,MTMR7,NUDT12,NUDT15,NUDT5,PDCD1,PGAM5,PLPP7,PPFIA3,PPFIBP2,PPP1CB,PPP1R11,PPP1R12A,PPP1R12B,PPP1R14B,PPP1R16B,PPP1R1B,PPP1R1C,PPP1R3D,PPP1R7,PPP2R1A,PPP2R1B,PPP2R2B,PPP2R2C,PPP2R3A,PPP2R5B,PPP2R5C,PPP2R5D,PPP3R1,PPP5C,PTPN11,PTPN12,PTPRF,PTPRJ,PXYLP1,RASA1,SACM1L,SGPP2,TPTE2,UBLCP1
D-myo-inositol (3,4,5,6)-tetrakisphosphate Biosynthesis	2.87	0.291	ATP,CDC25B,CDC25C,DOT1L,DUSP10,DUSP12,DUSP14,DUSP16,DUSP23,EPHX2,EYA4,G6PC3,HACD2,INPP5B,INPP5F,MTMR6,MTMR7,NUDT12,NUDT15,NUDT5,PDCD1,PGAM5,PLPP7,PPFIA3,PPFIBP2,PPP1CB,PPP1R11,PPP1R12A,PPP1R12B,PPP1R14B,PPP1R16B,PPP1R1B,PPP1R1C,PPP1R3D,PPP1R7,PPP2R1A,PPP2R1B,PPP2R2B,PPP2R2C,PPP2R3A,PPP2R5B,PPP2R5C,PPP2R5D,PPP3R1,PPP5C,PTPN11,PTPN12,PTPRF,PTPRJ,PXYLP1,RASA1,SACM1L,SGPP2,TPTE2,UBLCP1
Superpathway of Inositol Phosphate Compounds	2.83	0.272	ATP,CDC25B,CDC25C,DOT1L,DUSP10,DUSP12,DUSP14,DUSP16,DUSP23,EPHX2,EYA4,G6PC3,HACD2,INPP5A,INPP5B,INPP5F,IPPK,MTMR6,MTMR7,NUDT12,NUDT15,NUDT5,PDCD1,PGAM5,PI4K2A,PI4KA,PIK3C2B,PIK3CB,PIK3R1,PIK3R4,PIP4K2B,PIP4P2,PIP5K1A,PIP5KL1,PLCB1,PLCB3,PLCD4,PLCG1,PLPP7,PPFIA3,PPFIBP2,PPP1CB,PPP1R11,PPP1R12A,PPP1R12B,PPP1R14B,PPP1R16B,PPP1R1B,PPP1R1C,PPP1R3D,PPP1R7,PPP2R1A,PPP2R1B,PPP2R2B,PPP2R2C,PPP2R3A,PPP2R5B…
Osteoarthritis Pathway	2.83	0.276	ACAN,ADAMTS5,AGER,ATF4,ATP,BMPR1A,BMPR2,C1QTNF4,CASP1,CASP2,CASP3,CASP4,CASP5,CASP8,CREB3L3,CTNNB1,DCN,FADD,FGF18,FGFR1,FZD10,FZD6,GDF2,GDF5,IHH,ITGA1,ITGA11,ITGA2,ITGA6,ITGA7,ITGA8,ITGA9,ITGAD,ITGAM,ITGAV,ITGB2,ITGB4,ITGB5,ITLN1,JAG1,MEF2C,MMP12,MTF1,MTOR,NFKB1,NFKB2,NKX3-2,P2RX7,PDGFC,PRKAB2,PRKAG2,PTHLH,RAC1,RBPJ,S1PR2,S1PR3,SIK3,SMAD3,SMAD4,SMAD9,SPP1,TCF4,TCF7,TGFB1,TNFRSF1A,VEGFB,WNT16
Insulin Secretion Signaling Pathway	2.81	0.265	ABCC9,ADCY1,ADCY10,ADCY7,ASIC3,ATF4,ATP,BET1L,CACNA1H,CACNA2D3,CACNB1,CACNB2,CACNG6,CACNG7,CAMK2A,CCKAR,CPE,CREB3L3,CRTC2,DLAT,EIF2B1,EIF2B4,EIF2S2,EIF4A1,EIF4EBP3,FURIN,GCGR,GCK,GIPR,GNA11,GNA15,GOSR2,INS,JAK1,KCNA4,KLF11,MAPK1,MAPK12,MTOR,NADPH,NALCN,NAPB,NAPG,NOTUM,NSF,PDHB,PDIA3,PIK3C2B,PIK3CB,PIK3R1,PIK3R4,PLCB1,PLCB3,PLCD4,PLCG1,PLCL1,PRKACB,PRKAG2,PRKAR1A,PRKCE,PRKCQ,RAP1B,RPS6KA5,RPS6KB2,…
Gap Junction Signaling	2.8	0.259	ACTA2,ADCY1,ADCY10,ADCY7,ADRB1,AGER,AKT1,ATF4,ATP,CALM1 (includes others),CASP3,CREB3L3,CSNK1E,CSNK1G3,CTNNB1,CTTN,DLG1,GAD1,GJA5,GJB2,GJC3,GRB2,GRIA1,GRIA2,GRIK1,GRIK2,GRIK3,GZMB,HRAS,HTR2A,HTR2B,KCNQ3,KRAS,LRP6,MAP2K4,MAP2K5,MAP3K5,MAPK1,MAPK12,MRAS,NFKB1,NFKB2,NOTUM,NPR1,NPR3,OPN1SW,P2RY1,P2RY14,P2RY2,P2RY6,PDGFRA,PDIA3,PIK3C2B,PIK3CB,PIK3R1,PIK3R4,PLA2G2D,PLA2G4C,PLA2G4E,PLA2G5,PLA2G6,PLCB1,P…
Phagosome Formation	2.79	0.232	ABHD3,ADGRA3,ADGRB2,ADGRB3,ADGRF5,ADGRL4,ADRA1D,ADRA2A,ADRA2C,ADRB1,ADRB3,AGTR1,AKT1,AP1B1,AP1S3,ARPC4,ARPC5L,BCAR1,BCL10,C5AR1,CALCRL,CCKAR,CCR4,CCR7,CELSR2,CFL1,CHRM5,CMKLR1,CNR1,CNR2,COLEC12,CR1,CRHR1,CRHR2,CXCR1,EDNRA,EDNRB,ELMO2,F2R,F2RL1,FCAR,FCER1G,FCGR2B,FCGR3A/FCGR3B,FFAR4,FZD10,FZD6,GABBR1,GALR3,GCGR,GIPR,GPR12,GPR135,GPR146,GPR155,GPR157,GPR161,GPR19,GPR68,GPR75,GPR83,GRB2,HRAS,HRH2,HT…
AMPK Signaling	2.77	0.271	ACACA,ADRA1D,ADRA2A,ADRA2C,ADRB1,ADRB3,AK1,AK3,AK5,AKT1,AKT1S1,ATF4,CAMKK2,CHRFAM7A,CHRM5,CHRNA7,CHRNB2,CHRNG,CKM,CPT1C,CREB3L3,CRTC2,EP300,FOXG1,FOXO6,GNA11,GNA12,GNA15,GNAL,GNB5,GNG10,GNG2,GNG5,INS,KAT2B,MAPK1,MAPK12,MRAS,MTOR,NAD ,PFKP,PHLPP1,PHLPP2,PIK3C2B,PIK3CB,PIK3R1,PIK3R4,PPM1A,PPP2R1A,PPP2R1B,PPP2R2B,PPP2R2C,PPP2R3A,PPP2R5B,PPP2R5C,PPP2R5D,PRKAB2,PRKACB,PRKAG2,PRKAR1A,RAB22A,RAB27A,RAB2…
Endothelin-1 Signaling	2.75	0.282	ABHD3,ADCY1,ADCY10,ADCY7,ATP,CASP1,CASP2,CASP3,CASP4,CASP5,CASP8,ECE1,EDNRA,EDNRB,GAB1,GNA11,GNA12,GNA15,GNAL,GRB2,HRAS,KRAS,LCAT,MAPK1,MAPK12,MAPK4,MRAS,NOTUM,NPR1,OPN1SW,PDIA3,PIK3C2B,PIK3CB,PIK3R1,PIK3R4,PLA2G2D,PLA2G4C,PLA2G4E,PLA2G5,PLA2G6,PLA2R1,PLAAT1,PLAAT2,PLAAT3,PLB1,PLCB1,PLCB3,PLCD4,PLCG1,PLCL1,PLD1,PRKCE,PRKCQ,RAF1,RAP1B,RASD2,SHC2,SHF,SOS1
Human Embryonic Stem Cell Pluripotency	2.73	0.283	AKT1,APC,AXIN1,BMP6,BMP7,BMP8A,BMP8B,BMPR1A,BMPR2,CTNNB1,DVL1,FGFR1,FUT4,FZD10,FZD6,GRB2,HRAS,HSP90AA1,ID4,INHBA,JAK1,KRAS,LIFR,MAP2K4,MAP2K5,MAPK1,MRAS,NFYC,NTRK2,NTRK3,PDGFC,PDGFRA,PIK3C2B,PIK3CB,PIK3R1,PIK3R4,PRKCE,PRKCQ,RAF1,RAP1B,RASD2,S1PR2,SALL4,SMAD3,SMAD4,SMAD9,SOS1,SOX2,TBX3,TERT,TGFB1,TYK2,WNT10B,WNT16,WNT2B,WNT3,WNT5A,WNT9B
Pulmonary Healing Signaling Pathway	2.71	0.284	BLK,BMPR1A,BMPR2,CDC25C,CFL1,CHRNA7,CTNNB1,CXCL12,EP300,FGFR1,FRK,FZD10,FZD6,GRB2,HRAS,JAG1,KRAS,MAP2K4,MAPK1,MAPK12,MMP12,MMP15,MMP16,MMP24,MMP28,MRAS,MYD88,NFATC1,NFKB1,NFKB2,NOTCH2,PDGFC,PRKAB2,PRKAG2,PRKCE,PRKCQ,RAC1,RAF1,RAP1B,RASD2,RBPJ,SMAD9,SOS1,TCF4,TCF7,TGFB1,TNFRSF1A,VEGFB,WNT10B,WNT16,WNT2B,WNT3,WNT5A,WNT9B,WWTR1,YAP1,YES1
Autophagy	2.7	0.276	AKT1,AKT1S1,ATF4,ATG10,ATG13,ATG16L1,ATG5,ATG9B,ATM,ATR,BAD,BMP6,CALM1 (includes others),CAMKK2,CREB3L3,DAPK2,EPG5,ERN1,GCGR,HGF,INS,MAP1LC3A,MAP1LC3B,MAP2K4,MAPK1,MAPK12,MTOR,MYD88,NFKB1,NFKB2,NOD2,OPTN,PI4K2A,PIK3C2B,PIK3CB,PIK3R1,PIK3R4,PLEKHM1,PPP2R1A,PPP2R1B,PPP2R2B,PPP2R2C,PPP2R3A,PPP2R5B,PPP2R5C,PPP2R5D,PPP3R1,PRKAB2,PRKACB,PRKAG2,PRKAR1A,PRKCQ,RAB7B,RAF1,RPTOR,STX17,TGFB1,TNFRSF1A,TRAF3,T…
Ceramide Signaling	2.7	0.337	AKT1,BAD,HRAS,KRAS,KSR1,MAP2K4,MAP3K1,MRAS,NFKB1,NFKB2,NSMAF,PIK3C2B,PIK3CB,PIK3R1,PIK3R4,PPP2R1A,PPP2R1B,PPP2R2B,PPP2R2C,PPP2R3A,PPP2R5B,PPP2R5C,PPP2R5D,RAF1,RAP1B,RASD2,S1PR1,S1PR2,S1PR3,S1PR4,SMPD3,TNFRSF1A
Endocannabinoid Developing Neuron Pathway	2.7	0.312	ADCY1,ADCY10,ADCY7,AKT1,AKT1S1,ATF4,CNR1,CNR2,CREB3L3,CTNNB1,GNAL,GNB5,GNG10,GNG2,GNG5,HRAS,KRAS,MAP2K4,MAP2K5,MAPK1,MAPK12,MAPK4,MRAS,MTOR,PIK3C2B,PIK3CB,PIK3R1,PIK3R4,PRKACB,PRKAG2,PRKAR1A,RAC1,RAC2,RAC3,RAF1,RAP1B,RAP1GAP,RASD2,RHOA,RPTOR
Acetylcholine Receptor Signaling Pathway	2.7	0.282	ACHE,ADAM17,ADAM19,ADAM9,ADCY1,ADCY10,ADCY7,AKT1,ATF4,CACNA1H,CACNA2D3,CACNB1,CACNB2,CACNG6,CACNG7,CALM1 (includes others),CAMK2A,CASP1,CASP2,CASP3,CASP4,CASP5,CASP8,CATSPER1,CATSPER2,CHRFAM7A,CHRM5,CHRNA7,CHRNB2,CHRNG,CREB3L3,GNA11,GNA15,GNAL,KCNJ2,KEAP1,MAPK1,NFKB1,NFKB2,NOTUM,OPN1SW,PDIA3,PIK3C2B,PIK3CB,PIK3R1,PIK3R4,PLCB1,PLCB3,PLCD4,PLCG1,PLCL1,PRKACB,PRKAG2,PRKAR1A,PRKCE,PRKCQ,PSEN2,TH
mTOR Signaling	2.67	0.277	AKT1,AKT1S1,ARHGAP8/PRR5-ARHGAP8,ATG13,EIF3C,EIF4A1,EIF4EBP3,HRAS,INS,KRAS,MAPK1,MAPKAP1,MRAS,MTOR,PDGFC,PIK3C2B,PIK3CB,PIK3R1,PIK3R4,PLD1,PPP2R1A,PPP2R1B,PPP2R2B,PPP2R2C,PPP2R3A,PPP2R5B,PPP2R5C,PPP2R5D,PRKAB2,PRKAG2,PRKCE,PRKCQ,PRR5L,RAC1,RAC2,RAC3,RAP1B,RASD2,RHEB,RHOA,RHOBTB2,RHOD,RHOT2,RHOU,RICTOR,RND1,RND2,RPS12,RPS15A,RPS16,RPS17,RPS18,RPS2,RPS27L,RPS6KA4,RPS6KA5,RPS6KB2,RPSA,RPTOR,TSC2,VEG…
Endocannabinoid Cancer Inhibition Pathway	2.67	0.299	ADCY1,ADCY10,ADCY7,AKT1,AKT1S1,ATF4,BAD,CAMKK2,CASP1,CASP2,CASP3,CASP4,CASP5,CASP8,CCND3,CNR1,CNR2,CREB3L3,CTNNB1,GNAL,MAP2K4,MAP2K5,MAPK1,MTOR,NSMAF,NUPR1,PDGFC,PIK3C2B,PIK3CB,PIK3R1,PIK3R4,PRKAB2,PRKACB,PRKAG2,PRKAR1A,RAF1,RHOA,RPTOR,SMPD3,SPTLC1,TCF4,TCF7,TRIB3,TWIST1,VEGFB,VIM
Protein Sorting Signaling Pathway	2.64	0.286	ADCY1,ADCY10,ADCY7,AP1B1,AP1S3,AP3B1,AP3B2,AP3D1,AP3M1,AP3S1,AP4B1,AP4E1,AP4M1,ARFGEF2,BLK,CLTC,COPA,COPB2,COPE,COPG2,COPZ2,FRK,GCC1,GGA2,GOLGA1,IGF2R,M6PR,MIA3,PI4K2A,PLD1,PREB,PRKACB,PRKAG2,PRKAR1A,RAB11B,RAB11FIP1,SACM1L,SAR1A,SEC24D,SNX1,SNX10,SNX15,SNX17,SNX18,SNX20,SNX21,SNX25,SNX31,SORT1,TBC1D23,TMED2,WASHC3,YES1
PPARŒ±/RXRŒ± Activation	2.6	0.281	ACADL,ACOX1,ACVR1B,ADCY1,ADCY10,ADCY7,AIP,AP2A2,APOA1,ATP,BMPR2,CHD5,CLOCK,CYP2C19,EP300,GNA11,GNA15,GOT2,GRB2,HRAS,HSP90AA1,INS,ITGB5,KRAS,LPL,MAP2K4,MAPK1,MED23,MED24,MEF2C,MRAS,NCOA6,NCOR2,NFKB1,NFKB2,NFKBIB,NFKBIE,NOTUM,PDIA3,PLCB1,PLCB3,PLCD4,PLCG1,PLCL1,PRKAB2,PRKACB,PRKAG2,PRKAR1A,RAF1,RAP1B,RASD2,RXRA,SMAD3,SMAD4,SOS1,TGFB1
Oxytocin Signaling Pathway	2.6	0.262	ABCB8,ABCC9,AKT1,ARRB2,ATF4,CACNA2D3,CACNB1,CACNB2,CACNG6,CACNG7,CALM1 (includes others),CAMKK1,CAMKK2,CREB3L3,GAD1,GNA11,GNA12,GNAL,GNB5,GNG10,GNG2,GNG5,GRB2,HRAS,HSPB2,HSPB7,KRAS,LPL,MAP2K4,MAP2K5,MAPK1,MAPK12,MAPK4,MEF2C,MRAS,MYH10,MYH3,MYH7B,MYL1,MYL4,MYL5,MYL7,NFATC1,NFKB1,NFKB2,NPR1,NPR3,PIK3C2B,PIK3CB,PIK3R1,PIK3R4,PLA2G2D,PLA2G4C,PLA2G4E,PLA2G5,PLA2G6,PLCB1,PLCB3,PPP1CB,PPP1R12A,PPP1R12B,…
p75 NTR receptor-mediated signalling	2.58	0.321	ABR,ADAM17,AKAP13,ARHGDIA,ARHGEF11,ARHGEF16,ARHGEF17,ARHGEF26,ARHGEF33,ARHGEF35,ARHGEF37,ARHGEF39,ARHGEF4,ARHGEF5,ARHGEF7,ATP,BAD,BCL2L11,CASP2,CASP3,FGD2,ITSN1,LINGO1,MYD88,NFKB1,PRDM4,PSEN2,RAC1,RASGRF2,RHOA,RTN4,SOS1,TIAM1,TIAM2,UBA52
3-phosphoinositide Degradation	2.56	0.28	CDC25B,CDC25C,DOT1L,DUSP10,DUSP12,DUSP14,DUSP16,DUSP23,EPHX2,EYA4,G6PC3,HACD2,INPP5B,INPP5F,MTMR3,MTMR6,MTMR7,NUDT12,NUDT15,NUDT5,PDCD1,PGAM5,PIP4P2,PLPP7,PPFIA3,PPFIBP2,PPP1CB,PPP1R11,PPP1R12A,PPP1R12B,PPP1R14B,PPP1R16B,PPP1R1B,PPP1R1C,PPP1R3D,PPP1R7,PPP2R1A,PPP2R1B,PPP2R2B,PPP2R2C,PPP2R3A,PPP2R5B,PPP2R5C,PPP2R5D,PPP3R1,PPP5C,PTPN11,PTPN12,PTPRF,PTPRJ,PXYLP1,RASA1,SACM1L,SGPP2,TPTE2,UBLCP1
COPII-mediated vesicle transport	2.56	0.351	ANKRD44,ATP,CNIH1,CNIH3,CTSC,F5,GOLGA2,GOSR2,GRIA1,LMAN2,LMAN2L,MCFD2,NAPB,NAPG,NSF,PPP6C,PREB,RAB1B,SEC22B,SEC23IP,SEC24D,STX17,TFG,TMED2,TRAPPC6B,USO1,YKT6
Signaling by NOTCH1	2.56	0.346	ADAM17,ARRB2,ATP,CDK8,DTX1,DTX2,DTX4,EP300,FBXW7,HDAC10,HDAC5,HEY2,HEYL,ITCH,JAG1,JAG2,KAT2B,MAML2,MAML3,MIB1,MIB2,NCOR2,NEURL1,NEURL1B,PSEN2,RBPJ,TLE3,UBA52
Relaxin Signaling	2.55	0.291	ADCY1,ADCY10,ADCY7,AKT1,ATP,ENPP6,GAD1,GDPD3,GNA11,GNA12,GNA15,GNAL,GNB5,GNG10,GNG2,GNG5,MAPK1,MRAS,NFKB1,NFKB2,NFKBIB,NFKBIE,NPR1,NPR3,PDE12,PDE1A,PDE1C,PDE4C,PDE6C,PDE6D,PDE6H,PDE7B,PDE8A,PDE8B,PDE9A,PIK3C2B,PIK3CB,PIK3R1,PIK3R4,PRKACB,PRKAG2,PRKAR1A,RAP1B,RXFP1,SMARCC2,SMPDL3B,TDP2,TULP2
Xenobiotic Metabolism Signaling	2.51	0.259	AHRR,AIP,ALDH1A3,ALDH1B1,ALDH2,ALDH3B1,ANKRA2,CAMK1D,CAMK1G,CAMK2A,CAMK4,CES4A,CYP1A1,CYP2C19,EP300,FMO1,FMO2,FMO3,GAL3ST2,GRIP1,GSTA1,GSTA2,GSTA4,GSTA5,GSTO1,GSTO2,GSTP1,HDAC5,HRAS,HS3ST5,HSP90AA1,IL4I1,KEAP1,KRAS,MAF,MAP2K4,MAP2K5,MAP3K1,MAP3K11,MAP3K5,MAPK1,MAPK12,MGST3,MRAS,NCOR2,NFKB1,NFKB2,NQO2,NR1I3,NRIP1,PIK3C2B,PIK3CB,PIK3R1,PIK3R4,PPP2R1A,PPP2R1B,PPP2R2B,PPP2R2C,PPP2R3A,PPP2R5B,PPP2R5C,…
Glioma Invasiveness Signaling	2.48	0.351	F2R,HRAS,ITGAV,KRAS,MAPK1,MRAS,PIK3C2B,PIK3CB,PIK3R1,PIK3R4,PLAU,PLAUR,RAC1,RAC2,RAC3,RAP1B,RASD2,RHOA,RHOBTB2,RHOD,RHOT2,RHOU,RND1,RND2,TIMP2,TIMP4
CDK5 Signaling	2.47	0.311	ADCY1,ADCY10,ADCY7,ATP,CDK5R1,GNAL,HRAS,ITGA2,ITGA6,KRAS,MAPK1,MAPK12,MAPK4,MAPT,MRAS,NTRK2,PPP1CB,PPP1R11,PPP1R12A,PPP1R14B,PPP1R1B,PPP1R3D,PPP1R7,PPP2R1A,PPP2R1B,PPP2R2B,PPP2R2C,PPP2R3A,PPP2R5B,PPP2R5C,PPP2R5D,PRKACB,PRKAG2,PRKAR1A,RAF1,RAP1B,RASD2
TWEAK Signaling	2.46	0.432	APAF1,BAG4,BIRC3,CASP3,CASP8,FADD,NAIP,NFKB1,NFKB2,NFKBIB,NFKBIE,TNFRSF12A,TNFRSF25,TRAF1,TRAF2,TRAF3
Ion channel transport	2.44	0.278	ANO3,ANO5,ANO8,ASIC3,ASIC4,ATP,ATP10A,ATP10D,ATP11A,ATP13A2,ATP2A1,ATP6V0A1,ATP6V0D1,ATP6V0E2,ATP6V1B1,ATP6V1B2,ATP6V1F,ATP7B,ATP8A1,ATP8B3,ATP8B4,ATP9A,BSND,CALM1 (includes others),CAMK2A,CLCA1,CLCA2,CLCN6,CLCNKA,CLCNKB,FKBP1B,FXYD6,MCOLN2,MCOLN3,NALCN,NEDD4L,PLN,RAF1,SCNN1G,SLC17A3,SRI,STOM,TCIRG1,TPCN2,TRPC1,TRPC4AP,TRPM3,TRPM5,TRPM7,TRPV2,TRPV3,TRPV6,TTYH2,UBA52,WNK1
CXCR4 Signaling	2.43	0.284	ADCY1,ADCY10,ADCY7,AKT1,ARHGEF11,ATP,BCAR1,CRK,CXCL12,ELMO2,GNA11,GNA12,GNA15,GNAL,GNB5,GNG10,GNG2,GNG5,HRAS,KRAS,MAP2K4,MAPK1,MAPK12,MRAS,MYL1,MYL4,MYL5,MYL7,OPN1SW,PIK3C2B,PIK3CB,PIK3R1,PIK3R4,PLCB1,PLCB3,PRKCE,PRKCQ,RAC1,RAC2,RAC3,RAF1,RAP1B,RASD2,RHOA,RHOBTB2,RHOD,RHOT2,RHOU,RND1,RND2
S100 Family Signaling Pathway	2.43	0.225	ADGRA3,ADGRB2,ADGRB3,ADGRF5,ADGRL4,ADRA1D,ADRA2A,ADRA2C,ADRB1,ADRB3,AGER,AGTR1,AKT1,ATF4,ATP5F1A,ATP5F1B,ATP5F1E,ATP5PO,BSG,BTC,C5AR1,CACNA1H,CACNA2D3,CACNB1,CACNB2,CACNG6,CACNG7,CALCRL,CALM1 (includes others),CAMK2A,CASP3,CATSPER1,CATSPER2,CCKAR,CCL20,CCL3,CCL4,CCR4,CCR7,CELSR2,CHRM5,CMKLR1,CNR1,CNR2,CREB3L3,CRHR1,CRHR2,CTNNB1,CXCR1,DLC1,EDNRA,EDNRB,ERBB2,ESR1,ESR2,EZR,F2R,F2RL1,FCGR2B,FCGR3A/FC…
Antioxidant Action of Vitamin C	2.42	0.308	ABHD3,GLRX,GSTO1,GSTO2,LCAT,MAP2K4,MAPK1,MAPK12,NADPH,NFKB1,NFKB2,NFKBIB,NFKBIE,NOTUM,NXN,PDIA3,PLA2G2D,PLA2G4C,PLA2G4E,PLA2G5,PLA2G6,PLA2R1,PLAAT1,PLAAT2,PLAAT3,PLB1,PLCB1,PLCB3,PLCD4,PLCG1,PLCL1,PLD1,SLC23A1,SLC23A2,SLC23A3,SLC2A5,SLC2A8
Regulation of Cellular Mechanics by Calpain Protease	2.41	0.33	ACTN3,ACTN4,CAPN10,CAPN9,CCND3,CDK4,CNGA4,EZR,GRB2,HRAS,ITGA1,ITGA11,ITGA2,ITGA6,ITGA7,ITGA8,ITGA9,ITGAD,ITGAM,ITGAV,ITGB2,ITGB4,ITGB5,KRAS,MAPK1,MRAS,RAP1B,RASD2,TLN2,VCL
Orexin Signaling Pathway	2.41	0.265	ADCY1,ADCY10,ADCY7,AKT1,AKT1S1,ATP6V0A1,ATP6V0D1,ATP6V0E2,ATP6V1B1,ATP6V1B2,ATP6V1F,BMPR1A,CACNA1H,CACNA2D3,CACNB1,CACNB2,CACNG6,CACNG7,CALM1 (includes others),CASP3,CATSPER1,CATSPER2,CNR1,CYP21A2,GNB5,GNG10,GNG2,GNG5,MAPK1,MAPK12,MTOR,NFKB1,NFKB2,NOTUM,PDIA3,PI4KA,PIK3C2B,PIK3CB,PIK3R1,PIK3R4,PIP4K2B,PIP5K1A,PIP5KL1,PLA2G2D,PLA2G4C,PLA2G4E,PLA2G5,PLA2G6,PLCB1,PLCB3,PLCD4,PLCG1,PLCL1,PLD1,PRKAB2,…
Leukocyte Extravasation Signaling	2.41	0.276	ACTA2,ACTN3,ACTN4,ARHGAP12,ARHGAP5,ARHGAP8/PRR5-ARHGAP8,BCAR1,CDH5,CLDN11,CLDN12,CLDN16,CLDN18,CLDN4,CRK,CTNNA3,CTNNB1,CTTN,CXCL12,DLC1,EZR,ITGA2,ITGAM,ITGB2,JAM2,JAM3,MAP2K4,MAPK1,MAPK12,MMP12,MMP15,MMP16,MMP24,MMP28,OPN1SW,PIK3C2B,PIK3CB,PIK3R1,PIK3R4,PLCG1,PRKCE,PRKCQ,PTPN11,RAC1,RAC2,RAP1B,RAP1GAP,RAPGEF3,RHOA,SIPA1,TEC,TIMP2,TIMP4,TXK,VCL,WIPF1
cAMP-mediated signaling	2.41	0.267	ADCY1,ADCY10,ADCY7,ADRA2A,ADRA2C,ADRB1,ADRB3,AGTR1,AKAP10,AKAP11,AKAP13,AKAP3,AKAP6,ATF4,ATP,CALM1 (includes others),CAMK1D,CAMK1G,CAMK2A,CAMK4,CCR4,CHRM5,CNGA4,CNR1,CNR2,CREB3L3,CRHR1,ENPP6,GABBR1,GDPD3,GNAL,GRK4,HRH2,HTR5A,LHCGR,MAPK1,NPR3,OPRK1,P2RY14,PDE12,PDE1A,PDE1C,PDE4C,PDE6C,PDE6D,PDE6H,PDE7B,PDE8A,PDE8B,PDE9A,PKIA,PKIB,PPP3R1,PRKACB,PRKAR1A,RAF1,RAP1GAP,RAPGEF3,S1PR1,S1PR3,SMPDL3B,TDP2,…
Eicosanoid Signaling	2.4	0.255	ABCB8,ABCC4,ABCC9,ABHD3,ADCY1,ADCY10,ADCY7,AKT1,ALOX15,AP1B1,AP1S3,ARRB2,ATF4,ATP2A1,BAD,CREB3L3,CTNNB1,ETS1,GNA11,GNA15,GNAL,GNB5,GNG10,GNG2,GNG5,HPGD,HPGDS,HRAS,HSPB2,HSPB7,KCNMB4,KRAS,LCAT,LRRC38,LTA4H,MAPK1,MAPK12,MAPKAP1,MRAS,NAD ,NFATC1,NFKB1,NFKB2,NOTUM,PDGFC,PDIA3,PIK3C2B,PIK3CB,PIK3R1,PIK3R4,PLA2G2D,PLA2G4C,PLA2G4E,PLA2G5,PLA2G6,PLA2R1,PLAAT1,PLAAT2,PLAAT3,PLB1,PLCB1,PLCB3,PLCD4,PLCG1,PL…
Intra-Golgi and retrograde Golgi-to-ER traffic	2.4	0.272	ACTR10,ACTR1A,AGPAT3,ARF3,ATP,BET1L,BICD2,BNIP1,CAPZA1,COG2,COPA,COPB2,COPE,COPG2,COPZ2,CYTH1,CYTH3,CYTH4,DCTN2,DYNLL1,GCC1,GOLGA1,GOLIM4,GOSR2,IGF2R,KIF13B,KIF1C,KIF21A,KIF3C,KIF5B,KIF6,KIFAP3,KIFC1,KLC2,KLC4,M6PR,NAA38,NAPB,NAPG,NSF,PAFAH1B1,PAFAH1B2,PLA2G6,RAB1B,RAB30,RAB6B,RIC1,SEC22B,STX10,TMED2,TMF1,TRIP11,TUBA1B,TUBA3C/TUBA3D,VAMP3,VPS52,VPS54,YKT6
Oxytocin in Brain Signaling Pathway	2.4	0.275	ABHD3,AKT1,ATF4,CACNA1H,CACNA2D3,CACNB1,CACNB2,CACNG6,CACNG7,CALM1 (includes others),CAMKK1,CAMKK2,CASP1,CASP5,CATSPER1,CATSPER2,CREB3L3,GNA11,GNAL,GNB5,GNG10,GNG2,GNG5,HRAS,KRAS,LCAT,MAPK1,MEF2A,MEF2C,MRAS,MTOR,NFKB1,NFKB2,NLRP2,NLRP4,NLRP7,PIK3C2B,PIK3CB,PIK3R1,PIK3R4,PLA2G2D,PLA2G4C,PLA2G4E,PLA2G5,PLA2G6,PLA2R1,PLAAT1,PLAAT2,PLAAT3,PLB1,PLCB3,PRKCE,PRKCQ,RAF1,RAP1B,RASD2
Mouse Embryonic Stem Cell Pluripotency	2.39	0.317	AKT1,APC,AXIN1,BMPR1A,BMPR2,CTNNB1,DVL1,FZD10,FZD6,GRB2,HRAS,ID4,JAK1,KRAS,LIFR,MAPK1,MAPK12,MRAS,PIK3C2B,PIK3CB,PIK3R1,PIK3R4,PTPN11,RAF1,RAP1B,RASD2,SMAD4,SMAD9,SOS1,SOX2,TCF4,TCF7,TYK2
Melanocyte Development and Pigmentation Signaling	2.38	0.32	ADCY1,ADCY10,ADCY7,ATF4,ATP,CREB3L3,CRK,DCT,EP300,GRB2,HRAS,KRAS,MAPK1,MITF,MRAS,PIK3C2B,PIK3CB,PIK3R1,PIK3R4,PLCG1,POMC,PRKACB,PRKAG2,PRKAR1A,PTPN11,RAF1,RAP1B,RASD2,RPS6KA4,RPS6KA5,RPS6KB2,SOS1
Death Receptor Signaling	2.37	0.323	ACTA2,APAF1,ARHGDIB,BIRC3,CASP2,CASP3,CASP8,DAXX,FADD,GAS2,HSPB2,HSPB7,HTRA2,MAP2K4,MAP3K5,NAIP,NFKB1,NFKB2,NFKBIB,NFKBIE,PARP1,PARP11,PARP14,PARP3,PARP8,TIPARP,TNFRSF10B,TNFRSF1A,TNFRSF25,TNKS2,TRAF2
HER-2 Signaling in Breast Cancer	2.34	0.268	AKT1,AKT1S1,ARF3,BAD,BCL2L11,BLK,CASP3,CDK4,COPS6,COX11,COX5B,COX6A1,CYB5A,ERBB2,ETS1,FCER1G,FRK,GRB2,HRAS,ITGB2,ITGB4,ITGB5,KRAS,MAPK1,MRAS,MTCL1,MTOR,NFKB1,NFKB2,NFKBIB,NFKBIE,NRG1,NUP160,NUP188,NUP37,NUP43,NUP50,NUP62,PARD3,PARD6A,PDK1,PIK3C2B,PIK3CB,PIK3R1,PIK3R4,PLCG1,POM121/POM121C,PRKCE,PRKCQ,RAF1,RAP1B,RASD2,RHEB,RPS6KB2,RPTOR,SMAD3,SMAD4,SOS1,TPR,TSC2,YES1
Dilated Cardiomyopathy Signaling Pathway	2.33	0.289	ABCC9,ACTA2,ADCY1,ADCY10,ADCY7,ADRB1,AKT1,BAD,BAG3,CACNA1H,CACNA2D3,CACNB1,CACNB2,CACNG6,CACNG7,CAMK1D,CAMK1G,CAMK2A,CAMK4,CATSPER1,CATSPER2,DES,DSG2,GAB1,MAPK1,MAPK12,MTOR,MYBPC3,MYH10,MYH3,MYH7B,MYL1,MYL4,MYL5,MYL7,PLN,PRKACB,PRKAG2,PRKAR1A,PRKCE,PTPN11,TNNC2,TNNT3,TPM1
tRNA Splicing	2.32	0.377	ATP,ENPP6,GDPD3,NAD ,PDE12,PDE1A,PDE1C,PDE4C,PDE6C,PDE6D,PDE6H,PDE7B,PDE8A,PDE8B,PDE9A,SMPDL3B,TDP2,TSEN15,TSEN54,TULP2
HGF Signaling	2.31	0.296	AKT1,ETS1,GAB1,GRB2,HGF,HRAS,ITGA1,ITGA11,ITGA2,ITGA6,ITGA7,ITGA8,ITGA9,ITGAD,ITGAM,ITGAV,ITGB2,ITGB4,ITGB5,KRAS,MAP2K4,MAP3K1,MAP3K11,MAP3K5,MAPK1,MAPK12,MRAS,PIK3C2B,PIK3CB,PIK3R1,PIK3R4,PLCG1,PRKCE,PRKCQ,PTPN11,RAC1,RAF1,RAP1B,RASD2,SOS1
Regulation of eIF4 and p70S6K Signaling	2.31	0.277	AKT1,EIF2B1,EIF2B4,EIF2S2,EIF3C,EIF4A1,EIF4EBP3,GRB2,HRAS,ITGA1,ITGA11,ITGA2,ITGA6,ITGA7,ITGA8,ITGA9,ITGAD,ITGAM,ITGAV,ITGB2,ITGB4,ITGB5,KRAS,MAPK1,MAPK12,MKNK1,MRAS,MTOR,PIK3C2B,PIK3CB,PIK3R1,PIK3R4,PPP2R1A,PPP2R1B,PPP2R2B,PPP2R2C,PPP2R3A,PPP2R5B,PPP2R5C,PPP2R5D,RAF1,RAP1B,RASD2,RPS12,RPS15A,RPS16,RPS17,RPS18,RPS2,RPS27L,RPSA,SOS1
Pulmonary Fibrosis Idiopathic Signaling Pathway	2.31	0.251	ACTA2,ACVR1B,AKT1,BMPR2,COL11A1,COL11A2,COL15A1,COL18A1,COL19A1,COL23A1,COL4A4,COL5A1,COL5A2,COL9A2,CTNNB1,CXCL12,EDNRA,EIF4EBP3,EP300,F2R,FGF18,FGF9,FGFR1,FOXG1,FOXO6,FZD10,FZD6,GNA12,GRB2,HRAS,IL11RA,ITGA2,ITGAV,JAG1,KRAS,LATS1,MAP2K4,MAPK1,MAPK12,MMP12,MMP15,MMP16,MMP24,MMP28,MRAS,MTOR,NFKB1,NFKB2,NOTCH2,PDGFC,PDGFRA,PIK3C2B,PIK3CB,PIK3R1,PIK3R4,PLAU,RAF1,RAP1B,RASD2,RBPJ,RHOA,RPS6KA4,RPS6KA5,…
Synaptic Long Term Depression	2.27	0.271	ABHD3,CACNA1H,CACNA2D3,CACNB1,CACNB2,CACNG6,CACNG7,CATSPER1,CATSPER2,CRHR1,GAD1,GNA11,GNA12,GNA15,GNAL,GRIA1,GRIA2,HRAS,KRAS,LCAT,MAPK1,MRAS,NOTUM,NPR1,NPR3,PDIA3,PLA2G2D,PLA2G4C,PLA2G4E,PLA2G5,PLA2G6,PLA2R1,PLAAT1,PLAAT2,PLAAT3,PLB1,PLCB1,PLCB3,PLCD4,PLCG1,PLCL1,PPP2R1A,PPP2R1B,PPP2R2B,PPP2R2C,PPP2R3A,PPP2R5B,PPP2R5C,PPP2R5D,PRKCE,PRKCQ,PRKG1,RAF1,RAP1B,RASD2,SMARCC2
Dopamine Receptor Signaling	2.21	0.319	ADCY1,ADCY10,ADCY7,ATP,COMT,IL4I1,NCS1,PCBD1,PPP1CB,PPP1R11,PPP1R12A,PPP1R14B,PPP1R1B,PPP1R3D,PPP1R7,PPP2R1A,PPP2R1B,PPP2R2B,PPP2R2C,PPP2R3A,PPP2R5B,PPP2R5C,PPP2R5D,PRKACB,PRKAG2,PRKAR1A,QDPR,SLC6A3,SMOX,TH
Virus Entry via Endocytic Pathways	2.19	0.298	ACTA2,AP1B1,AP1S3,AP2A1,AP2A2,AP3B1,AP3B2,AP3D1,AP3M1,AP3S1,AP4B1,AP4E1,AP4M1,AP5B1,AP5Z1,CLTC,DNM1,HRAS,ITGA2,ITGB2,ITGB4,ITGB5,ITSN1,KRAS,MRAS,PIK3C2B,PIK3CB,PIK3R1,PIK3R4,PLCG1,PRKCE,PRKCQ,RAC1,RAC2,RAC3,RAP1B,RASD2
Signaling by ERBB2	2.19	0.355	AKT1,ATP,BTC,CDC37,ERBB2,GAB1,GRB2,GRB7,HRAS,HSP90AA1,KRAS,MEMO1,NRG1,PIK3R1,PLCG1,PRKCE,PTPN12,RHOA,SOS1,STUB1,UBA52,YES1
Insulin Receptor Signaling	2.18	0.288	AKT1,ASIC3,ATP,BAD,CRK,EIF2B1,EIF2B4,GAB1,GRB2,HRAS,INPP5B,INPP5F,INS,JAK1,KRAS,MAPK1,MRAS,MTOR,PIK3C2B,PIK3CB,PIK3R1,PIK3R4,PPP1CB,PPP1R11,PPP1R12A,PPP1R14B,PPP1R3D,PPP1R7,PRKACB,PRKAG2,PRKAR1A,PTPN11,PTPRF,RAF1,RAP1B,RASD2,RPS6KB2,RPTOR,SCNN1G,SOS1,STX4,TSC2
14-3-3-mediated Signaling	2.15	0.295	AKT1,AKT1S1,BAD,EDC3,GRB2,HRAS,KRAS,MAP2K4,MAP3K5,MAPK1,MAPK12,MAPT,MRAS,NOTUM,PDCD6IP,PDIA3,PIK3C2B,PIK3CB,PIK3R1,PIK3R4,PLCB1,PLCB3,PLCD4,PLCG1,PLCL1,PRKCE,PRKCQ,RAF1,RAP1B,RASD2,STRADA,TNFRSF1A,TRAF2,TSC2,TUBA1B,TUBA3C/TUBA3D,VIM,YAP1
GŒ±12/13 Signaling	2.11	0.291	AKT1,CDH17,CDH19,CDH23,CDH4,CDH5,CTNNB1,F2R,F2RL1,GNA12,HRAS,KRAS,LPAR3,MAP2K4,MAP3K1,MAP3K5,MAPK1,MAPK12,MEF2A,MEF2C,MRAS,MYL1,MYL4,MYL5,MYL7,NFKB1,NFKB2,NFKBIB,NFKBIE,PIK3C2B,PIK3CB,PIK3R1,PIK3R4,RAF1,RAP1B,RASA1,RASD2,RHOA,TEC
Role of MAPK Signaling in Promoting the Pathogenesis of Influenza	2.09	0.299	ABHD3,ATP6V0A1,ATP6V0D1,ATP6V0E2,ATP6V1B1,ATP6V1B2,ATP6V1F,CASP3,HRAS,KRAS,LCAT,MAP2K4,MAP3K5,MAPK1,MAPK12,MRAS,NFKB1,NFKB2,NFKBIB,NFKBIE,PLA2G2D,PLA2G4C,PLA2G4E,PLA2G5,PLA2G6,PLA2R1,PLAAT1,PLAAT2,PLAAT3,PLB1,RABGEF1,RAF1,RAP1B,RASD2,TCIRG1
BER (Base Excision Repair) Pathway	2.08	0.386	ARL6IP5,MAP2K4,MAP2K5,MAPK1,MBD4,MPG,NF1,NTHL1,PARP1,PCNA,PNKP,POLE,POLG,RFC3,RPA1,SLC19A1,SMUG1
Role of Tissue Factor in Cancer	2.06	0.266	ACVR1B,AKT1,ARRB2,BLK,BMPR2,CASP3,CFL1,F2R,F2RL1,F7,FLT4,FRK,GNA11,GNA12,GNA15,HGF,HRAS,ITGA6,ITGAV,KRAS,MAP2K4,MAP2K5,MAPK1,MAPK12,MAPK4,MRAS,MTOR,NFKB1,NFKB2,PDIA2,PIK3C2B,PIK3CB,PIK3R1,PIK3R4,PLAUR,PLCB1,PPP2R1A,PPP2R3A,PPP2R5B,PPP2R5C,PPP2R5D,PRSS3,PTPN11,RAC1,RAF1,RAP1B,RASD2,RPS6KA4,RPS6KA5,RPS6KB2,TFPI,TGFB1,TNFRSF1A,YES1,ZEB1
Adrenomedullin signaling pathway	2.06	0.266	ADCY1,ADCY10,ADCY7,AKT1,BAD,CALCRL,CALM1 (includes others),CASP3,CSK,GAD1,GNA11,GNA15,GRB2,HRAS,IL1F10,IL1RN,KCNQ3,KRAS,LTA,MAP2K4,MAP2K5,MAPK1,MAPK12,MAPK4,MRAS,NFKB1,NFKB2,NOTUM,NPR1,NPR3,PDIA3,PIK3C2B,PIK3CB,PIK3R1,PIK3R4,PLCB1,PLCB3,PLCD4,PLCG1,PLCL1,PRKACB,PRKAG2,PRKAR1A,PRKG1,RAF1,RAMP2,RAMP3,RAP1B,RASD2,RXRA,SHC2,SHF,SMARCC2,SOS1,TFAP2C
Neddylation	2.05	0.257	ANKRD9,ASB14,ASB16,ASB5,ATP,BTBD1,BTRC,COMMD2,COMMD4,COP1,COPS6,COPS7A,CUL4A,DCAF10,DCAF13,DCAF16,DCAF6,DCAF8,DCUN1D2,DCUN1D3,DCUN1D4,DCUN1D5,DDA1,FBXL13,FBXL20,FBXL3,FBXO22,FBXO32,FBXO7,FBXO9,FBXW10,FBXW2,FBXW5,FBXW7,FBXW9,FEM1B,HIF3A,KEAP1,KLHL22,KLHL25,LMO7,LRR1,NPLOC4,OBSL1,PSMA4,PSMA6,PSMB1,PSMB9,PSMC3,PSMD13,PSMD5,PSMD6,PSMD8,PSME4,SEM1,SKP2,SOCS5,SPSB1,SPSB2,TULP4,UBA52,UCHL3,VCP,WDR5
Cellular response to heat stress	2.04	0.305	AKT1S1,ATM,ATP,ATR,BAG3,BAG4,BAG5,CAMK2A,CCAR2,CRYAB,DEDD2,DNAJB1,DNAJB6,EP300,HSP90AA1,HSPA12A,HSPA4,HSPA4L,HSPB2,MAPK1,MTOR,NAD ,NUP160,NUP188,NUP37,NUP43,NUP50,NUP62,POM121/POM121C,RPA1,RPTOR,TPR
BEX2 Signaling Pathway	2.04	0.321	AKT1,BAD,CTNNB1,ERBB2,LDB1,LGALS1,LMO2,MAP2K4,MAPK12,MTOR,NFKB1,NFKB2,PDGFC,PPP2R1A,PPP2R1B,PPP2R2B,PPP2R2C,PPP2R3A,PPP2R5B,PPP2R5C,PPP2R5D,SMARCB1,SPP1,TCF4,TCF7,TSC2,VEGFB
Leptin Signaling in Obesity	2.04	0.325	ADCY1,ADCY10,ADCY7,AGRP,AKT1,ATP,GRB2,INS,LEPR,MAPK1,NOTUM,PDIA3,PIK3C2B,PIK3CB,PIK3R1,PIK3R4,PLCB1,PLCB3,PLCD4,PLCG1,PLCL1,POMC,PRKACB,PRKAG2,PRKAR1A,PTPN11
Role of NFAT in Cardiac Hypertrophy	2.03	0.26	ADCY1,ADCY10,ADCY7,AKT1,ATP,CACNA1H,CACNA2D3,CACNB1,CACNB2,CACNG6,CACNG7,CALM1 (includes others),CAMK1D,CAMK1G,CAMK2A,CAMK4,CATSPER1,CATSPER2,EP300,GNB5,GNG10,GNG2,GNG5,GRB2,HDAC10,HDAC5,HRAS,KRAS,MAP2K4,MAP3K1,MAPK1,MAPK12,MEF2A,MEF2C,MRAS,NOTUM,OPN1SW,PDIA3,PIK3C2B,PIK3CB,PIK3R1,PIK3R4,PLCB1,PLCB3,PLCD4,PLCG1,PLCL1,PPP3R1,PRKACB,PRKAG2,PRKAR1A,PRKCE,PRKCQ,RAF1,RAP1B,RASD2,RCAN1,SHC2,SOS1,TGFB1
Apelin Endothelial Signaling Pathway	2.03	0.282	ADCY1,ADCY10,ADCY7,AKT1,ANGPT1,CALM1 (includes others),GNA11,GNA12,GNA15,GNAL,GNB5,GNG10,GNG2,GNG5,HDAC5,HRAS,KRAS,MAP2K4,MAPK1,MAPK12,MEF2A,MEF2C,MRAS,MTOR,NFKB1,NFKB2,PIK3C2B,PIK3CB,PIK3R1,PIK3R4,PLCB1,PLCB3,PRKAB2,PRKAG2,PRKCE,PRKCQ,RAF1,RAP1B,RASD2,RPS6KB2,SMAD3,TEK
TNF signaling	2.03	0.35	ADAM17,ATP,BAG4,BIRC3,CASP8,CLIP3,CYLD,FADD,MADD,MIB2,NSMAF,OPTN,SMPD3,SPPL2A,SPPL2B,STUB1,TAB2,TNFRSF1A,TRAF1,TRAF2,UBA52
Macroautophagy	2.03	0.333	ATG10,ATG13,ATG16L1,ATG4D,ATG5,ATG9B,ATP,CHMP3,CHMP4A,CHMP4B,DYNLL1,LAMTOR4,MAP1LC3A,MAP1LC3B,MTOR,PIK3R4,PRKAB2,PRKAG2,RHEB,RPTOR,RRAGA,TSC2,WDR45B,WIPI1
RAB GEFs exchange GTP for GDP on RABs	2.01	0.312	AKT1,ATP,DENND1C,DENND2B,DENND4B,DENND5B,DENND6A,GAPVD1,HPS1,MADD,MON1B,RAB13,RAB14,RAB1B,RAB21,RAB27A,RAB35,RAB38,RAB5C,RAB6B,RAB7B,RABGEF1,RIC1,RIN1,RIN3,RINL,SBF1,TRAPPC13,TRAPPC6B
G alpha (12/13) signalling events	1.98	0.318	ABR,ADRA1D,AKAP13,ARHGEF11,ARHGEF16,ARHGEF17,ARHGEF26,ARHGEF33,ARHGEF35,ARHGEF37,ARHGEF39,ARHGEF4,ARHGEF5,ARHGEF7,FGD2,GNA12,GNB5,GNG10,GNG2,GNG5,GNGT2,ITSN1,RASGRF2,RHOA,SOS1,TIAM1,TIAM2
TP53 Regulates Transcription of Cell Death Genes	1.97	0.367	AIFM2,APAF1,ATM,ATP,CASP1,CASP2,NADPH,NLRC4,PERP,PIDD1,RABGGTA,STEAP3,TNFRSF10B,TNFRSF10C,TP53BP2,TP53I3,TP63,TRIAP1
Chronic Myeloid Leukemia Signaling	1.96	0.25	ADAR,AKT1,AKT1S1,ALOX15,AXIN1,BAD,BCL2L11,BLK,CALM1 (includes others),CCND3,CDK4,CEBPA,CRK,CTNNB1,DVL1,E2F7,FZD10,FZD6,GRB2,HDAC10,HDAC5,HRAS,HSP90AA1,ITCH,KRAS,MAPK1,MRAS,MTOR,NFATC1,NFATC2,NFKB1,NFKB2,NOTCH2,NOTUM,PDIA3,PIK3C2B,PIK3CB,PIK3R1,PIK3R4,PLCB1,PLCB3,PLCD4,PLCG1,PLCL1,PPP3R1,PRKAB2,PRKAG2,PTPN11,RAC1,RAC2,RAC3,RAF1,RAP1B,RASD2,RPTOR,SKP2,SMAD3,SMAD4,SOS1,SPP1,TCF4,TCF7,TGFB1,TRIB2,WNT…
Germ Cell-Sertoli Cell Junction Signaling	1.96	0.272	A2M,ACTA2,ACTN3,ACTN4,AKT1,AXIN1,BCAR1,CFL1,CTNNB1,EPN3,GSN,HRAS,IQGAP1,ITGA2,ITGA6,KEAP1,KRAS,LAMC3,MAP2K4,MAP3K1,MAP3K11,MAP3K5,MAPK1,MAPK12,MRAS,MYO7A,PIK3C2B,PIK3CB,PIK3R1,PIK3R4,RAC1,RAC2,RAC3,RAP1B,RASD2,RHOA,RHOBTB2,RHOD,RHOT2,RHOU,RND1,RND2,TGFB1,TNFRSF1A,TUBA1B,TUBA3C/TUBA3D,VCL
Senescence Pathway	1.96	0.247	ACVR1B,AKT1,ANAPC1,ANAPC5,ATM,ATR,BHLHE40,BMPR2,CACNA2D3,CACNB1,CACNB2,CACNG6,CACNG7,CALM1 (includes others),CAPN10,CAPN9,CBX8,CCND3,CDC25B,CDC25C,CDC27,CDK4,CDKN2B,CHEK2,DLAT,E2F7,EP300,ETS1,HRAS,IRF3,KAT2B,KRAS,MAP2K4,MAP2K5,MAPK1,MAPK12,MAPK4,MRAS,MRE11,MTOR,NF1,NFATC1,NFATC2,NFKB1,NFKB2,PARP1,PCGF2,PDHB,PDK1,PHF19,PIK3C2B,PIK3CB,PIK3R1,PIK3R4,PPP2R1A,PPP2R1B,PPP2R2B,PPP2R2C,PPP2R3A,PPP2R5B,PP…
Notch Signaling	1.94	0.395	ADAM17,DTX1,DTX2,DTX4,FURIN,HEY2,JAG1,JAG2,LFNG,MAML2,MAML3,MFNG,NOTCH2,PSEN2,RBPJ
GŒ±q Signaling	1.94	0.27	ADRA1D,AGTR1,AKT1,ARHGEF25,CALM1 (includes others),CHRM5,CSK,GNA11,GNA12,GNA15,GNAL,GNB5,GNG10,GNG2,GNG5,HTR2A,HTR2B,MAPK1,MRAS,NFATC1,NFATC2,NFKB1,NFKB2,NFKBIB,NFKBIE,PIK3C2B,PIK3CB,PIK3R1,PIK3R4,PLCB1,PLCB3,PLCG1,PLD1,PPP3R1,PRKCE,PRKCQ,RAC1,RAC2,RAC3,RAF1,RGS16,RHOA,RHOBTB2,RHOD,RHOT2,RHOU,RND1,RND2
Hedgehog 'off' state	1.94	0.292	ADCY1,ADCY10,ADCY7,ATP,BTRC,FUZ,GPR161,IFT122,IFT140,IFT52,IFT57,IFT88,INTU,ITCH,KIF7,MKS1,PRKACB,PRKAR1A,PSMA4,PSMA6,PSMB1,PSMB9,PSMC3,PSMD13,PSMD5,PSMD6,PSMD8,PSME4,RPGRIP1L,SEM1,SKP2,SUFU,TUBA1B,TUBA3C/TUBA3D,UBA52
Circadian Rhythm Signaling	1.93	0.249	ADCY1,ADCY10,ADCY7,ADRB1,AKT1S1,ATF4,BHLHE40,BLK,BTRC,CACNA1H,CACNA2D3,CACNB1,CACNB2,CACNG6,CACNG7,CAMK2A,CATSPER1,CATSPER2,CLOCK,CREB3L3,CSNK1E,EIF4EBP3,FBXL3,FRK,GAD1,GNA11,GNA15,GNB5,GNG10,GNG2,GNG5,GRIA1,GRIA2,GRP,HLF,HRAS,KRAS,MAP2K4,MAP2K5,MAPK1,MKNK1,MRAS,MTOR,NFIL3,NOTUM,NPR1,NPR3,NTRK2,PDIA3,PLCB1,PLCB3,PLCD4,PLCG1,PLCL1,PRKAB2,PRKACB,PRKAG2,PRKAR1A,PRKCE,PRKCQ,PRKG1,PTGDS,RAF1,RAP1B,RAS…
Integrin cell surface interactions	1.93	0.314	AGRN,BSG,COL18A1,COL23A1,COL4A4,COL5A1,COL5A2,COL9A2,HSPG2,IBSP,ITGA1,ITGA11,ITGA2,ITGA6,ITGA7,ITGA8,ITGA9,ITGAD,ITGAM,ITGAV,ITGB2,ITGB5,JAM2,JAM3,LUM,MADCAM1,SPP1
Signaling by NTRK2 (TRKB)	1.93	0.419	ATP,CDK5R1,GAB1,GRB2,HRAS,KRAS,NTRK2,PIK3R1,PLCG1,PTPN11,RAC1,SOS1,TIAM1
JAK/STAT Signaling	1.91	0.317	AKT1,GRB2,HRAS,JAK1,KRAS,MAPK1,MRAS,MTOR,NFKB1,NFKB2,PIAS1,PIK3C2B,PIK3CB,PIK3R1,PIK3R4,PTPN11,RAF1,RAP1B,RASD2,SOCS1,SOCS4,SOCS5,SOS1,STAT1,STAT2,TYK2
Mitochondrial translation	1.91	0.303	AURKAIP1,MRPL1,MRPL10,MRPL12,MRPL14,MRPL21,MRPL23,MRPL28,MRPL33,MRPL34,MRPL35,MRPL38,MRPL39,MRPL4,MRPL47,MRPL51,MRPL54,MRPL55,MRPL57,MRPS22,MRPS25,MRPS26,MRPS31,MRPS33,MRPS34,MRPS6,MRPS9,MRRF,OXA1L,TUFM
P2Y Purigenic Receptor Signaling Pathway	1.9	0.28	ADCY1,ADCY10,ADCY7,AKT1,ATF4,ATP,CREB3L3,GNB5,GNG10,GNG2,GNG5,HRAS,KRAS,MAPK1,MRAS,NFKB1,NFKB2,NOTUM,OPN1SW,P2RY1,P2RY2,P2RY6,PDIA3,PIK3C2B,PIK3CB,PIK3R1,PIK3R4,PLCB1,PLCB3,PLCD4,PLCG1,PLCL1,PRKACB,PRKAG2,PRKAR1A,PRKCE,PRKCQ,RAF1,RAP1B,RASD2
Epithelial Adherens Junction Signaling	1.9	0.273	ACVR1B,AKT1,ARHGEF17,ARPC4,ARPC5L,BMPR2,CFL1,CRK,CTNNB1,FARP2,FGFR1,FRMD6,HGF,HRAS,IQGAP1,KRAS,LATS1,MRAS,MST1,MYH10,MYL7,NF2,NOTCH2,PPP2R1A,PPP2R1B,PPP2R2B,PPP2R2C,PPP2R3A,PPP2R5B,PPP2R5C,PPP2R5D,PRKAB2,PRKAG2,RAC1,RAP1B,RASD2,RHOA,STK4,TCF4,TCF7,TIAM1,TNS1,VCL,YAP1
Telomerase Signaling	1.9	0.296	AKT1,ETS1,GRB2,HDAC10,HDAC5,HRAS,HSP90AA1,IL2RA,IL2RB,KRAS,MAPK1,MRAS,PIK3C2B,PIK3CB,PIK3R1,PIK3R4,POT1,PPP2R1A,PPP2R1B,PPP2R2B,PPP2R2C,PPP2R3A,PPP2R5B,PPP2R5C,PPP2R5D,RAF1,RAP1B,RASD2,SOS1,TEP1,TERF1,TERT
NCAM signaling for neurite out-growth	1.9	0.333	AGRN,ATP,CACNA1H,CACNB1,CACNB2,COL4A4,COL5A1,COL5A2,COL9A2,FGFR1,GFRA1,GFRA2,GRB2,HRAS,KRAS,MAPK1,NCAM1,PRNP,RPS6KA5,SOS1,SPTBN1,SPTBN5
Regulation of lipid metabolism by PPARalpha	1.9	0.285	ACOX1,AGT,AHRR,APOA1,CARM1,CDK19,CDK8,CHD9,CLOCK,CYP1A1,CYP7A1,EP300,FAM120B,GLIPR1,HMGCS2,MED11,MED13,MED15,MED16,MED21,MED23,MED24,MED25,MED7,MED9,MTF1,NCOA6,NCOR2,NFYC,NR1H3,NR1H4,NRF1,RORA,RXRA,SULT2A1,TIAM2,TRIB3
Signaling by NOTCH2	1.9	0.4	EP300,GZMB,JAG1,JAG2,MAML2,MAML3,MIB1,MIB2,NEURL1,NEURL1B,NOTCH2,PSEN2,RBPJ,UBA52
Cargo concentration in the ER	1.9	0.4	CNIH1,CNIH3,CTSC,F5,GOSR2,GRIA1,LMAN2,LMAN2L,MCFD2,MIA3,PREB,SEC22B,SEC24D,TMED2
Signaling by FGFR1	1.9	0.345	ATP,FGF18,FGF9,FGFR1,FLRT2,FLRT3,GAB1,GRB2,HRAS,KL,KRAS,MAPK1,MKNK1,PIK3R1,PLCG1,PPP2R1A,PTPN11,SOS1,SPRED2,UBA52
Role of CHK Proteins in Cell Cycle Checkpoint Control	1.9	0.345	ATM,ATR,CDC25C,CHEK2,E2F7,MRE11,PCNA,PPP2R1A,PPP2R1B,PPP2R2B,PPP2R2C,PPP2R3A,PPP2R5B,PPP2R5C,PPP2R5D,RAD1,RAD50,RFC3,RPA1,SLC19A1
Apoptosis Signaling	1.89	0.298	APAF1,BAD,BCL2L11,BIRC3,CAPN10,CAPN9,CASP2,CASP3,CASP8,ENDOG,GAS2,HRAS,HTRA2,KRAS,MAP2K4,MAP3K5,MAPK1,MRAS,NAIP,NFKB1,NFKB2,NFKBIB,NFKBIE,PARP1,PLCG1,PRKCE,PRKCQ,RAF1,RAP1B,RASD2,TNFRSF1A
Natural Killer Cell Signaling	1.89	0.261	AKT1,CFL1,COL11A2,COL18A1,FCER1G,FCGR3A/FCGR3B,GRB2,HRAS,HSPA4,IL12A,IL12RB1,IL18R1,IL2RB,KIR2DL4,KIR3DL1,KLRC1,KLRC2,KLRC3,KLRC4-KLRK1/KLRK1,KLRD1,KRAS,LAT,LCP2,MAP3K1,MAP3K11,MAP3K5,MAPK1,MAPK12,MRAS,MTOR,MYD88,NFATC1,NFATC2,NFKB1,NFKB2,PIK3C2B,PIK3CB,PIK3R1,PIK3R4,PLCG1,PRKCQ,PTPN11,RAC1,RAC2,RAC3,RAF1,RAP1B,RASD2,SOS1,TYK2,ULBP2,WIPF1,ZAP70
Synaptic Long Term Potentiation	1.84	0.279	ADCY1,ATF4,ATP,CALM1 (includes others),CAMK2A,CAMK4,CREB3L3,EP300,GNA11,GNA15,GRIA1,GRIA2,HRAS,KRAS,MAPK1,MRAS,NOTUM,PDIA3,PLCB1,PLCB3,PLCD4,PLCG1,PLCL1,PPP1CB,PPP1R11,PPP1R12A,PPP1R14B,PPP1R3D,PPP1R7,PPP3R1,PRKACB,PRKAG2,PRKAR1A,PRKCE,PRKCQ,RAF1,RAP1B,RAPGEF3,RASD2
Regulation of TP53 Expression and Degradation	1.84	0.372	AKT1,ARHGAP8/PRR5-ARHGAP8,ATM,ATP,CCNG1,CHEK2,DAXX,MAPKAP1,MDM4,MTOR,PPP2R1A,PPP2R1B,PPP2R5C,PRR5L,RICTOR,UBA52
Transcriptional regulation of white adipocyte differentiation	1.83	0.304	CARM1,CCND3,CDK19,CDK4,CDK8,CEBPA,CEBPD,CHD9,EP300,FAM120B,LPL,MED11,MED13,MED15,MED16,MED21,MED23,MED24,MED25,MED7,MED9,NCOA6,NCOR2,NFKB1,PLIN1,RXRA,TGFB1,WNT10B
Androgen Signaling	1.83	0.267	CACNA1H,CACNA2D3,CACNB1,CACNB2,CACNG6,CACNG7,CALM1 (includes others),CATSPER1,CATSPER2,CDK7,DNAJB1,EP300,GNA11,GNA12,GNA15,GNAL,GNB5,GNG10,GNG2,GNG5,GTF2A1,GTF2H2,GTF2H4,HSP90AA1,HSPA4,KAT2B,MAPK1,MRAS,NFKB1,NFKB2,POLR2I,POLR2J,POLR2J2/POLR2J3,POLR2K,POLR2L,PRKACB,PRKAG2,PRKAR1A,PRKCE,PRKCQ,SMAD3,TAF12,TAF4B,TAF6,TAF9,TGFB1I1
RAR Activation	1.83	0.231	ACVR1B,ADAM17,ADCY1,ADCY10,ADCY7,AKT1,ALDH1A3,ATF4,BMPR2,CAMK2A,CARM1,CDK7,CDKN2B,CNGA4,CNTF,CRABP1,CREB3L3,CSK,DHRS9,ENPP6,EP300,FABP5,GDPD3,GNA11,GNA15,GNGT2,GRIA1,GTF2H2,GTF2H4,HOXA5,HOXC4,HSD17B6,IL12A,IL17D,IL1F10,IL25,KAT2B,LRAT,LTA,MAP2K4,MAP3K1,MAPK1,MAPK12,NCOR2,NFATC1,NFKB1,NFKB2,NR2C1,NRIP1,PARP1,PDE12,PDE1A,PDE1C,PDE4C,PDE6C,PDE6D,PDE6H,PDE7B,PDE8A,PDE8B,PDE9A,PIK3C2B,PIK3CB,PIK3R1,PI…
Factors Promoting Cardiogenesis in Vertebrates	1.83	0.273	ACVR1B,APC,ATF4,AXIN1,BMP6,BMP7,BMP8A,BMP8B,BMPR1A,BMPR2,CAMK2A,CREB3L3,CTNNB1,DVL1,FZD10,FZD6,GJA5,LRP6,MAP2K4,MAPK12,MEF2C,NOTUM,PDIA3,PLCB1,PLCB3,PLCD4,PLCG1,PLCL1,PRKCE,PRKCQ,RHOA,SMAD4,SMAD9,TCF4,TCF7,TGFB1,WNT10B,WNT16,WNT2B,WNT3,WNT5A,WNT9B
Dopamine-DARPP32 Feedback in cAMP Signaling	1.83	0.26	ADCY1,ADCY10,ADCY7,ATF4,ATP,ATP2A1,CACNA2D3,CACNB1,CACNB2,CACNG6,CACNG7,CALM1 (includes others),CAMK4,CAMKK1,CAMKK2,CREB3L3,CSNK1E,CSNK1G3,KCNJ12,KCNJ15,KCNJ16,KCNJ2,NOTUM,OPN1SW,PDIA3,PLCB1,PLCB3,PLCD4,PLCG1,PLCL1,PPP1CB,PPP1R11,PPP1R12A,PPP1R14B,PPP1R1B,PPP1R3D,PPP1R7,PPP2R1A,PPP2R1B,PPP2R2B,PPP2R2C,PPP2R3A,PPP2R5B,PPP2R5C,PPP2R5D,PPP3R1,PRKACB,PRKAG2,PRKAR1A,PRKCE,PRKCQ,PRKG1
IL-8 Signaling	1.83	0.257	AKT1,ANGPT1,ARRB2,CCND3,CXCR1,FLT4,GNA11,GNA12,GNA15,GNAL,GNB5,GNG10,GNG2,GNG5,HRAS,IL9,IQGAP1,ITGAM,ITGAV,ITGB2,KRAS,LASP1,MAP2K4,MAPK1,MAPK12,MRAS,MTOR,MYL7,NFKB1,NFKBIB,NFKBIE,OPN1SW,PDGFC,PIK3C2B,PIK3CB,PIK3R1,PIK3R4,PLD1,PRKCE,PRKCQ,RAC1,RAC2,RAC3,RAF1,RAP1B,RASD2,RHOA,RHOBTB2,RHOD,RHOT2,RHOU,RND1,RND2,TEK,VEGFB
Hedgehog 'on' state	1.83	0.307	ARRB2,ATP,EFCAB7,EVC,EVC2,GAS1,GAS8,GPR161,IHH,IQCE,ITCH,KIF7,PSMA4,PSMA6,PSMB1,PSMB9,PSMC3,PSMD13,PSMD5,PSMD6,PSMD8,PSME4,SEM1,SMURF1,SPOP,SUFU,UBA52
Cytosolic sensors of pathogen-associated DNA	1.83	0.345	AIM2,ATP,CTNNB1,DHX36,DTX4,EP300,IRF3,IRF7,MRE11,MYD88,NFKB1,NFKB2,NFKBIB,NLRC3,NLRP4,STING1,TRIM21,TRIM32,UBA52
Role of Macrophages, Fibroblasts and Endothelial Cells in Rheumatoid Arthritis	1.8	0.239	AKT1,APC,ATF4,AXIN1,C5AR1,CALM1 (includes others),CAMK2A,CEBPA,CEBPD,CEBPG,CREB3L3,CSNK1E,CSNK1G3,CTNNB1,CXCL12,DAAM1,DVL1,F2RL1,FCGR3A/FCGR3B,FZD10,FZD6,HRAS,IL16,IL18R1,IL1F10,IL1RN,KRAS,LRP6,LTA,LTBR,MAP2K4,MAPK1,MRAS,MYD88,NFATC1,NFATC2,NFKB1,NFKBIB,NFKBIE,NOTUM,PDGFC,PDIA3,PIK3C2B,PIK3CB,PIK3R1,PIK3R4,PLCB1,PLCB3,PLCD4,PLCG1,PLCL1,PPP3R1,PRKCE,PRKCQ,PRSS3,RAC1,RAF1,RAP1B,RASD2,RHOA,SELE,SFRP…
Class I MHC mediated antigen processing and presentation	1.8	0.235	ANAPC1,ANAPC5,ASB14,ASB16,ASB5,ATP,BLMH,BTBD1,BTRC,CDC27,CDC34,CTSL,CTSS,CTSV,DZIP3,ERAP1,FBXL13,FBXL20,FBXL3,FBXO22,FBXO32,FBXO7,FBXO9,FBXW10,FBXW2,FBXW5,FBXW7,FBXW9,HECW2,ITCH,KEAP1,KLHL22,KLHL25,LMO7,LRR1,LTN1,MGRN1,MIB2,MRC2,MYD88,NADPH,NEDD4,NEDD4L,PDIA3,PIK3R4,PSMA4,PSMA6,PSMB1,PSMB9,PSMC3,PSMD13,PSMD5,PSMD6,PSMD8,PSME4,RBBP6,RCHY1,RNF115,RNF126,RNF130,RNF144B,RNF217,RNF6,SEC22B,SEC24D,SEM1…
Th1 and Th2 Activation Pathway	1.8	0.266	ACVR1B,BMPR2,CCR4,CD40,GRB2,HAVCR1,HLA-DOA,HLA-DOB,HLA-DPA1,HLA-DRB5,IL12A,IL12RB1,IL18R1,IL24,IL25,IL27,IL2RA,IL2RB,IL9,ITGB2,JAG1,JAG2,JAK1,KLRC1,KLRD1,LTA,MAF,NFATC1,NFATC2,NFIL3,NFKB1,NOTCH2,PIK3C2B,PIK3CB,PIK3R1,PIK3R4,PRKCQ,PSEN2,PTGDR2,S1PR1,SOCS1,STAT1,TGFB1,TIMD4,TNFSF4,TYK2
Role of Osteoblasts, Osteoclasts and Chondrocytes in Rheumatoid Arthritis	1.79	0.252	ADAM17,ADAMTS5,AKT1,APC,AXIN1,BAD,BIRC3,BMP6,BMP7,BMP8A,BMP8B,BMPR1A,BMPR2,CALM1 (includes others),CSNK1E,CSNK1G3,CTNNB1,DVL1,FZD10,FZD6,GSN,IL18R1,IL1F10,IL1RN,LRP6,MAP2K4,MAP3K5,MAPK1,MAPK12,NAIP,NFATC1,NFATC2,NFKB1,NFKBIB,NFKBIE,PIK3C2B,PIK3CB,PIK3R1,PIK3R4,PPP3R1,SFRP1,SFRP2,SFRP4,SMAD4,SMAD9,SMURF1,SPP1,TAB2,TCF4,TCF7,TGFB1,TNFRSF1A,TRAF2,WNT10B,WNT16,WNT2B,WNT3,WNT5A,WNT9B
Cachexia Signaling Pathway	1.75	0.234	ACVR1B,ADCY1,ADCY10,ADCY7,ADRB1,ADRB3,AGT,AKT1,ATP,AZGP1,BMPR2,CAPN10,CAPN9,CASP1,CASP2,CASP3,CASP4,CASP5,CASP8,CEBPD,CNTF,EIF2B1,EIF2B4,EIF2S2,EP300,ERN1,FBXO32,FOXG1,FOXO6,HSP90AA1,HSPA4,IL12A,IL17D,IL1F10,IL1RN,IL25,INHBA,INHBB,INHBE,INS,LCN2,LIFR,LPL,LTA,MALAT1,MAP1LC3B,MAP2K4,MAPK1,MAPK12,MEF2C,MFN1,MSTN,MTOR,MYD88,NFKB1,NFKB2,PHGDH,PIK3C2B,PIK3CB,PIK3R1,PIK3R4,PLIN1,POMC,PRKAB2,PRKACB,PRKAG…
Signaling by Insulin receptor	1.75	0.354	ATP,ATP6V0A1,ATP6V0D1,ATP6V0E2,ATP6V1B1,ATP6V1B2,ATP6V1F,GRB2,HRAS,INS,KRAS,MAPK1,PIK3CB,PIK3R1,PTPRF,SOS1,TCIRG1
Extracellular matrix organization	1.75	0.288	ACAN,ADAM12,ADAM15,ADAM19,AGRN,COL11A1,COL11A2,COL18A1,COL4A4,COL5A1,COL5A2,COL9A2,DCN,DDR1,FMOD,HSPG2,IBSP,ITGA1,ITGA2,ITGA6,ITGA7,ITGA8,ITGA9,ITGAV,ITGB4,ITGB5,LAMC3,LUM,NCAM1,NTN4,SPARC,TGFB1
SUMOylation of chromatin organization proteins	1.75	0.339	CBX8,CHD3,L3MBTL2,NUP160,NUP188,NUP37,NUP43,NUP50,NUP62,PCGF2,PHC1,PIAS1,POM121/POM121C,RING1,SATB2,SCMH1,SUMO3,SUZ12,TPR
DNA Damage Bypass	1.75	0.339	ATP,CUL4A,NPLOC4,PCLAF,PCNA,POLD3,POLD4,POLE,POLE3,POLI,POLK,RCHY1,REV3L,RFC3,RPA1,UBA52,UBE2B,USP10,VCP
GŒ±i Signaling	1.71	0.273	ADCY1,ADCY10,ADCY7,ADRA2A,ADRA2C,AGTR1,ATP,CCR4,CNR1,CNR2,GABBR1,GNA11,GNA12,GNA15,GNAL,GNB5,GNG10,GNG2,GNG5,GRB2,HRAS,KRAS,MAPK1,MRAS,NPR3,OPN1SW,OPRK1,P2RY14,PRKACB,PRKAG2,PRKAR1A,RAF1,RAP1B,RAP1GAP,RASD2,S1PR1,S1PR3,SHC2,SOS1
NAFLD Signaling Pathway	1.7	0.249	ACACA,AKT1,AKT1S1,ATF4,ATP,BCL2L11,CASP1,CASP3,CASP8,CNTF,CPT1C,ERN1,G6PC3,IL12A,IL17D,IL1F10,IL25,INS,JAK1,LPCAT1,LTA,MAP2K4,MAP3K5,MAPK12,MLXIPL,MTOR,MYD88,NFKB1,NFKB2,NR1H3,P2RX7,PIK3C2B,PIK3CB,PIK3R1,PIK3R4,PPP2R1A,PPP2R1B,PPP2R2B,PPP2R2C,PPP2R3A,PPP2R5B,PPP2R5C,PPP2R5D,PRKAB2,PRKAG2,PRKCE,PRKCQ,RPTOR,SOCS1,SOCS4,SOCS5,TGFB1,TLR6,TM6SF2,TNFRSF10B,TNFRSF1A,TNFSF13,TNFSF4,TRAF2,TYK2
FGF Signaling	1.7	0.3	AKT1,ATF4,CREB3L3,CRK,FGF12,FGF14,FGF18,FGF9,FGFR1,GAB1,GRB2,HGF,HRAS,MAP3K1,MAP3K5,MAPK1,MAPK12,PIK3C2B,PIK3CB,PIK3R1,PIK3R4,PLCG1,PTPN11,RAC1,RAF1,RPS6KA5,SOS1
WNT/Ca+ pathway	1.69	0.319	ATF4,AXIN1,CAMK2A,CREB3L3,DVL1,FZD10,FZD6,NFATC1,NFATC2,NFKB1,NFKB2,NOTUM,PDE6C,PDE6D,PDE6H,PDIA3,PLCB1,PLCB3,PLCD4,PLCG1,PLCL1,WNT5A
Signaling by VEGF	1.69	0.277	AKT1,ARHGAP8/PRR5-ARHGAP8,ATP,BCAR1,CALM1 (includes others),CDH5,CRK,CTNNB1,CYFIP2,ELMO2,FLT4,HRAS,HSP90AA1,ITGAV,KRAS,MAPK12,MAPKAP1,MTOR,NAD ,NADPH,NCK2,NRP1,PIK3CB,PIK3R1,PLCG1,PRKACB,PRR5L,RAC1,RASA1,RHOA,RICTOR,SHB,SHC2,TRIB3,VEGFB,WASF3
Signaling by NOTCH4	1.69	0.302	ACTA2,AKT1,ATP,EP300,FBXW7,FLT4,HEY2,JAG1,KAT2B,MAML2,MAML3,NOTCH2,PSEN2,PSMA4,PSMA6,PSMB1,PSMB9,PSMC3,PSMD13,PSMD5,PSMD6,PSMD8,RBPJ,SEM1,SMAD3,UBA52
FLT3 Signaling in Hematopoietic Progenitor Cells	1.67	0.305	AKT1,ATF4,BAD,CREB3L3,FLT3,GRB2,HRAS,KRAS,MAPK1,MAPK12,MRAS,MTOR,PIK3C2B,PIK3CB,PIK3R1,PIK3R4,PTPN11,RAF1,RAP1B,RASD2,RPS6KA4,RPS6KA5,SOS1,STAT1,STAT2
Elastic fibre formation	1.67	0.356	BMP7,EFEMP1,EFEMP2,EMILIN1,EMILIN3,FBLN1,FBLN2,FBLN5,FBN3,FURIN,GDF5,ITGA8,ITGAV,ITGB5,LOXL2,TGFB1
Hereditary Breast Cancer Signaling	1.67	0.271	AKT1,ATM,ATR,BARD1,CCND3,CDC25C,CDK4,CHEK2,EP300,FAAP100,FANCA,FANCM,HDAC10,HDAC5,HRAS,KRAS,MRAS,MRE11,PIK3C2B,PIK3CB,PIK3R1,PIK3R4,PMS2,POLR2I,POLR2J,POLR2J2/POLR2J3,POLR2K,POLR2L,RAD50,RAD51,RAP1B,RASD2,RFC3,RPA1,SLC19A1,SMARCB1,SMARCC2,SMARCD1,UBA52
Angiopoietin Signaling	1.66	0.308	AKT1,ANGPT1,BAD,CRK,GRB2,GRB7,HRAS,KRAS,MRAS,NFKB1,NFKB2,NFKBIB,NFKBIE,PIK3C2B,PIK3CB,PIK3R1,PIK3R4,PTPN11,RAP1B,RASA1,RASD2,SOS1,TEK,TNIP1
Adrenergic Receptor Signaling Pathway (Enhanced)	1.65	0.251	ADCY1,ADCY10,ADCY7,ADRA1D,ADRA2A,ADRA2C,ADRB1,ADRB3,ATP,ATP6V0A1,ATP6V0D1,ATP6V0E2,ATP6V1B1,ATP6V1B2,ATP6V1F,CACNA1H,CACNA2D3,CACNB1,CACNB2,CACNG6,CACNG7,CATSPER1,CATSPER2,CNTF,COMT,DBH,GNAL,IL12A,IL17D,IL1F10,IL25,IL4I1,LTA,NOTUM,PAH,PDIA3,PLCB1,PLCB3,PLCD4,PLCG1,PLCL1,PNMT,PRKACB,PRKAG2,PRKAR1A,PRKCE,PRKCQ,SLC1A2,SLC6A2,SMOX,TCIRG1,TGFB1,TH,TNFSF13,TNFSF4
Ephrin B Signaling	1.64	0.311	AXIN1,CFL1,CTNNB1,CXCL12,EPHB1,GNA11,GNA12,GNA15,GNAL,GNB5,GNG10,GNG2,GNG5,HRAS,ITSN1,MAPK1,MRAS,NCK2,RAC1,RAC2,RAC3,RGS3,RHOA
Glycosaminoglycan metabolism	1.63	0.29	ACAN,AGRN,ATP,B3GALT6,B3GAT1,B3GAT2,B3GNT3,B4GALT4,B4GALT7,CHPF,CSGALNACT1,DCN,EXT2,FMOD,GLCE,GPC1,GPC5,HPSE2,HSPG2,LUM,PAPSS1,SDC1,SGSH,SLC26A1,SLC35B2,ST3GAL1,ST3GAL6,STAB2,UST
Autism Signaling Pathway	1.62	0.237	AKT1,AKT1S1,ALDH1A3,ALDH1B1,ALDH2,ALDH3B1,APC,ATP,ATP7B,AXIN1,BCKDHB,CACNA2D3,CACNB1,CACNB2,CACNG6,CACNG7,CAMK2A,CAMKK1,CAMKK2,CHD8,CNTF,CNTNAP2,CTNNB1,CYP27A1,DBT,DVL1,EP300,FZD10,FZD6,HGF,HRAS,IGF2,IGF2R,IL12A,IL17D,IL1F10,IL1RN,IL25,KRAS,LRP6,LTA,MAPK1,MRAS,MTHFR,MTOR,NF1,NTRK2,PAH,PIK3C2B,PIK3CB,PIK3R1,PIK3R4,PRKACB,PRKAG2,PRKAR1A,RAF1,RAP1B,RASD2,RELN,RHEB,RPTOR,RXRA,SOS1,TCF4,TCF7,TGFB1,TNF…
Activation of kainate receptors upon glutamate binding	1.62	0.382	CALM1 (includes others),DLG1,GNB5,GNG10,GNG2,GNG5,GNGT2,GRIK1,GRIK2,GRIK3,NCALD,PLCB1,PLCB3
Ribonucleotide Reductase Signaling Pathway	1.61	0.26	AKT1,AKT1S1,ATF4,ATM,ATP,ATR,BAD,BTRC,CASP3,CDC34,CDK4,CREB3L3,CTNNB1,E2F7,ERBB2,ESR1,HGF,KRAS,LINC00667,MAP2K4,MAPK1,MAPK12,MTOR,MYBL2,NFKB1,NFKB2,NFYC,PARP1,PARP11,PARP14,PARP3,PARP8,PIK3C2B,PIK3CB,PIK3R1,PIK3R4,RPTOR,RRM1,RRM2B,SKP2,SMARCB1,SMARCC2,SMARCD1,TIPARP,TNKS2
Aryl Hydrocarbon Receptor Signaling	1.6	0.262	AHRR,AIP,ALDH1A3,ALDH1B1,ALDH2,ALDH3B1,APAF1,ATM,ATR,CCND3,CDK4,CHEK2,CYP1A1,CYP2C19,DCT,EP300,ESR1,ESR2,GSTA1,GSTA2,GSTA4,GSTA5,GSTO1,GSTO2,GSTP1,HSP90AA1,HSPB2,HSPB7,MAPK1,MCM7,MGST3,NCOA7,NCOR2,NFIB,NFIC,NFKB1,NFKB2,NQO2,NRIP1,RXRA,TGFB1,TGM2,TRIP11
Signaling by EGFR	1.6	0.328	ADAM12,ADAM17,ARHGEF7,ATP,BTC,CSK,EPS15L1,GAB1,GRB2,HRAS,KRAS,PAG1,PIK3R1,PLCG1,PTPN11,PTPN12,PTPN3,SOS1,UBA52
NF-Œ∫B Activation by Viruses	1.6	0.304	AKT1,HRAS,ITGA2,ITGA6,ITGAV,KRAS,MAP3K1,MAPK1,MRAS,NFKB1,NFKB2,NFKBIB,NFKBIE,PIK3C2B,PIK3CB,PIK3R1,PIK3R4,PRKCE,PRKCQ,RAF1,RAP1B,RASD2,TNFRSF14,TRAF2
Phospholipases	1.6	0.304	ABHD3,LCAT,LIPC,LIPG,LPL,NOTUM,PDIA3,PLA2G15,PLA2G2D,PLA2G4C,PLA2G4E,PLA2G5,PLA2G6,PLA2R1,PLAAT1,PLAAT2,PLAAT3,PLB1,PLCB1,PLCB3,PLCD4,PLCG1,PLCL1,PLD1
BMP signaling pathway	1.6	0.293	BMP6,BMP7,BMP8A,BMP8B,BMPR1A,BMPR2,CAMK4,GRB2,HOXC9,HRAS,KRAS,MAP2K4,MAPK1,MAPK12,MRAS,NFKB1,NFKB2,PRKACB,PRKAG2,PRKAR1A,RAF1,RAP1B,RASD2,SMAD4,SMAD9,SMURF1,SOS1
Transcriptional activity of SMAD2/SMAD3:SMAD4 heterotrimer	1.6	0.333	ATP,CCNT1,CDK8,CDKN2B,EP300,FURIN,MAPK1,NAD ,NCOR2,NEDD4L,PARP1,PPM1A,SMAD3,SMAD4,STAT1,TRIM33,UBA52,WWTR1
Th2 Pathway	1.58	0.27	ACVR1B,BMPR2,CCR4,CD40,GRB2,HAVCR1,HLA-DOA,HLA-DOB,HLA-DPA1,HLA-DRB5,IL12A,IL12RB1,IL24,IL25,IL2RA,IL2RB,IL9,ITGB2,JAG1,JAG2,JAK1,MAF,NFATC2,NFKB1,NOTCH2,PIK3C2B,PIK3CB,PIK3R1,PIK3R4,PRKCQ,PSEN2,PTGDR2,S1PR1,TGFB1,TIMD4,TNFSF4,TYK2
Role of Osteoblasts in Rheumatoid Arthritis Signaling Pathway	1.58	0.245	AKT1,APC,AXIN1,BMP7,BMPR1A,BMPR2,CNTF,CSNK1E,CSNK1G3,CTNNB1,CTSA,CTSC,CTSF,CTSL,CTSS,CTSV,CXCL12,DVL1,FZD10,FZD6,IGF2R,IL12A,IL17D,IL1F10,IL25,JAK1,LRP6,LTA,MAPK1,MMP12,MMP15,MMP16,MMP24,MMP28,PDGFC,PIK3C2B,PIK3CB,PIK3R1,PIK3R4,SFRP1,SFRP2,SFRP4,SMAD4,SMAD9,SMURF1,STAT1,STAT2,TCF4,TCF7,TGFB1,TNFSF13,TNFSF4,TYK2,VEGFB,WNT10B,WNT16,WNT2B,WNT3,WNT5A,WNT9B
Kinetochore Metaphase Signaling Pathway	1.58	0.282	ANAPC1,ANAPC5,ARPP19,BOD1,CDC27,CDCA8,CENPC,CENPH,DNAH1,DNAH3,H2AZ1,KNL1,KNTC1,MACROH2A1,MAD2L1,MIS12,PPP1CB,PPP1R11,PPP1R12A,PPP1R14B,PPP1R3D,PPP1R7,PPP2R5B,PPP2R5C,PPP2R5D,SKA1,SKA2,SMC1B,SPDL1,STAG3,TTK
Interferon gamma signaling	1.57	0.289	ATP,CAMK2A,FCGR1BP,GBP1,GBP2,GBP4,GBP5,GBP6,GBP7,HLA-DPA1,HLA-DRB5,IRF3,IRF4,IRF7,IRF9,JAK1,MT2A,NCAM1,PIAS1,PTPN11,SOCS1,STAT1,TRIM21,TRIM38,TRIM45,TRIM5,TRIM68,TRIM8
Signaling by ERBB4	1.56	0.313	ADAM17,ATP,BTC,CXCL12,ESR1,GABRB2,GABRB3,GRB2,HRAS,ITCH,KRAS,NEDD4,NRG1,PIK3R1,PSEN2,SOS1,SPARC,TAB2,UBA52,WWOX,YAP1
Fc Epsilon RI Signaling	1.56	0.274	AKT1,FCER1G,GAB1,GRB2,HRAS,INPP5B,INPP5F,KRAS,LAT,LCP2,MAP2K4,MAPK1,MAPK12,MRAS,PIK3C2B,PIK3CB,PIK3R1,PIK3R4,PLA2G2D,PLA2G4C,PLA2G4E,PLA2G5,PLA2G6,PLCG1,PRKCE,PRKCQ,PTPN11,RAC1,RAC2,RAC3,RAF1,RAP1B,RASD2,SOS1
fMLP Signaling in Neutrophils	1.54	0.268	ARPC4,ARPC5L,CALM1 (includes others),GNA11,GNA12,GNA15,GNAL,GNB5,GNG10,GNG2,GNG5,HRAS,KRAS,MAPK1,MRAS,NFATC1,NFATC2,NFKB1,NFKB2,NFKBIB,NFKBIE,OPN1SW,PIK3C2B,PIK3CB,PIK3R1,PIK3R4,PLCB1,PLCB3,PPP3R1,PRKCE,PRKCQ,RAC1,RAC2,RAC3,RAF1,RAP1B,RASD2
Transcriptional regulation by RUNX3	1.54	0.284	ATP,BCL2L11,CTNNB1,EP300,JAG1,KAT2B,KRAS,MAML2,MAML3,PSMA4,PSMA6,PSMB1,PSMB9,PSMC3,PSMD13,PSMD5,PSMD6,PSMD8,RBPJ,SEM1,SMAD3,SMAD4,SMURF1,SPP1,TCF7,TGFB1,UBA52,WWTR1,YAP1
Intrinsic Pathway for Apoptosis	1.53	0.322	AKT1,APAF1,ATP,AVEN,BAD,BCL2L11,CARD8,CASP3,CASP8,DYNLL1,GSDMD,GSDME,GZMB,MAPK1,PPP3R1,SEPTIN4,TP53BP2,TP63,UACA
Opioid Signalling	1.53	0.279	ADCY1,ADCY7,ATP,CALM1 (includes others),CAMK2A,CAMK4,CAMKK1,CAMKK2,GNA11,GNA15,GNAL,GNB5,GNG10,GNG2,GNG5,GNGT2,MAPK1,NAD ,PDE1A,PDE1C,PDE4C,PLCB1,PLCB3,POMC,PPP1R1B,PPP2R1A,PPP2R1B,PPP2R5D,PPP3R1,PRKACB,PRKAR1A
Docosahexaenoic Acid (DHA) Signaling	1.53	0.241	ABHD3,ADCY1,ADCY10,ADCY7,AKT1,AKT1S1,ALOX15,APAF1,ATF4,BAD,BIRC3,BMP6,CASP3,CASP8,CCL20,CREB3L3,FABP5,FADD,HGF,LCAT,MAPK1,MTOR,NOTUM,NTRK2,PDIA3,PIK3C2B,PIK3CB,PIK3R1,PIK3R4,PLA2G2D,PLA2G4C,PLA2G4E,PLA2G5,PLA2G6,PLA2R1,PLAAT1,PLAAT2,PLAAT3,PLB1,PLCB1,PLCB3,PLCD4,PLCG1,PLCL1,PRKAB2,PRKACB,PRKAG2,PRKAR1A,PRKCE,PRKCQ,PSEN2,RAF1,RPS6KB2,RPTOR,RXRA,SERPINF1,SPTBN1,SPTBN5,STX1A,STXBP1,SYT15,TGFB1,TNFAI…
Signaling by Activin	1.53	0.471	ACVR1B,ATP,DRAP1,INHBA,INHBB,MAPK1,SMAD3,SMAD4
Other interleukin signaling	1.52	0.417	CASP3,CSF3,CSF3R,IFNLR1,IL16,JAK1,SDC1,STX1A,STX4,TYK2
Prolactin Signaling	1.52	0.286	ABCB8,ABCC9,EP300,GRB2,HRAS,KCNMB4,KRAS,LRRC38,MAPK1,MRAS,NMI,PIK3C2B,PIK3CB,PIK3R1,PIK3R4,PLCG1,PRKCE,PRKCQ,PTPN11,RAF1,RAP1B,RASD2,SOCS1,SOCS4,SOCS5,SOS1,STAT1,TCF7
Neutrophil Extracellular Trap Signaling Pathway	1.51	0.227	ABHD3,AGER,AKT1,ARG2,ATP5F1A,ATP5F1B,ATP5F1E,ATP5MC1,BLK,C1QA,C1QC,CASP1,CASP2,CASP3,CASP4,CASP5,CASP8,COL11A1,COL11A2,COL15A1,COL18A1,COL19A1,COL23A1,COL4A4,COL5A1,COL5A2,COL9A2,DNASE1,FCAR,FCGR3A/FCGR3B,FRK,GSDMD,IFNE,ITGA2,ITGAM,ITGB2,LCAT,MAP2K4,MAP2K5,MAPK1,MAPK12,MTOR,NDUFA12,NDUFA7,NDUFA9,NDUFB10,NDUFB2,NDUFB4,NDUFS2,NDUFS3,NDUFV1,NFKB1,NFKB2,NOTUM,PAM16,PDIA3,PIK3C2B,PIK3CB,PIK3R1,PIK3R4,…
CCR3 Signaling in Eosinophils	1.5	0.266	CALM1 (includes others),CFL1,GNA11,GNA12,GNA15,GNAL,GNB5,GNG10,GNG2,GNG5,HRAS,KRAS,MAPK1,MAPK12,MRAS,OPN1SW,PIK3C2B,PIK3CB,PIK3R1,PIK3R4,PLA2G2D,PLA2G4C,PLA2G4E,PLA2G5,PLA2G6,PLCB1,PLCB3,PPP1CB,PPP1R12A,PPP1R12B,PRKCE,PRKCQ,RAC1,RAF1,RAP1B,RASD2,RHOA
RAB geranylgeranylation	1.5	0.309	RAB11B,RAB13,RAB14,RAB17,RAB1B,RAB21,RAB22A,RAB24,RAB27A,RAB29,RAB2A,RAB2B,RAB30,RAB35,RAB37,RAB38,RAB40C,RAB5C,RAB6B,RAB7B,RABGGTA
Degradation of beta-catenin by the destruction complex	1.5	0.287	APC,ATP,AXIN1,BTRC,CTNNB1,PPP2R1A,PPP2R1B,PPP2R5B,PPP2R5C,PPP2R5D,PSMA4,PSMA6,PSMB1,PSMB9,PSMC3,PSMD13,PSMD5,PSMD6,PSMD8,PSME4,SEM1,SKP2,TCF4,TCF7,TLE3,UBA52,ZRANB1
Renin-Angiotensin Signaling	1.5	0.269	ACE,ADCY1,ADCY10,ADCY7,AGT,AGTR1,ATP,GRB2,HRAS,KRAS,MAP2K4,MAP3K1,MAPK1,MAPK12,MRAS,NFKB1,NFKB2,PIK3C2B,PIK3CB,PIK3R1,PIK3R4,PLCG1,PRKACB,PRKAG2,PRKAR1A,PRKCE,PRKCQ,RAC1,RAF1,RAP1B,RASD2,SHC2,SHF,SOS1,STAT1
RHOA Signaling	1.47	0.27	ABL2,ACTA2,ARHGAP12,ARHGAP5,ARHGAP8/PRR5-ARHGAP8,ARHGEF11,ARPC4,ARPC5L,CFL1,DLC1,EPHA1,EZR,GNA12,LPAR3,MYL1,MYL4,MYL5,MYL7,NEDD4,PI4KA,PIP4K2B,PIP5K1A,PIP5KL1,PKN1,PLD1,PLXNA1,PPP1CB,PPP1R12A,PPP1R12B,RHOA,RHPN1,SEMA3F,SEPTIN4,SEPTIN5
NGF Signaling	1.47	0.27	AKT1,ATF4,CREB3L3,CRK,GAB1,GRB2,HRAS,KRAS,MAP2K4,MAP3K1,MAP3K11,MAP3K5,MAPK1,MAPK12,MRAS,NFKB1,NFKB2,PIK3C2B,PIK3CB,PIK3R1,PIK3R4,PLCG1,PTPN11,RAC1,RAF1,RAP1B,RASD2,RHOA,RPS6KA4,RPS6KA5,RPS6KB2,SHC2,SMPD3,SOS1
Endocannabinoid Neuronal Synapse Pathway	1.47	0.258	ABHD6,ADCY1,ADCY10,ADCY7,CACNA1H,CACNA2D3,CACNB1,CACNB2,CACNG6,CACNG7,CATSPER1,CATSPER2,CNR1,CNR2,DNAH1,DNAH3,GNA11,GNA15,GNAL,GNB5,GNG10,GNG2,GNG5,GRIA1,GRIA2,MAPK1,MAPK12,MAPK4,NDUFS2,NOTUM,OPN1SW,PDIA3,PLCB1,PLCB3,PLCD4,PLCG1,PLCL1,PPP3R1,PRKACB,PRKAG2,PRKAR1A,RIMS1
PI Metabolism	1.47	0.283	ARF3,ATP,ENPP6,GDPD3,INPP5F,MTMR10,MTMR12,MTMR3,MTMR6,MTMR7,PI4K2A,PI4KA,PIK3C2B,PIK3CB,PIK3R1,PIK3R4,PIP4K2B,PIP5K1A,PLEKHA2,PLEKHA4,PLEKHA6,RAB14,RUFY1,SACM1L,SBF1,TNFAIP8,TNFAIP8L3,TPTE2
Beta-catenin independent WNT signaling	1.47	0.274	AP2A1,AP2A2,ARRB2,ATP,CALM1 (includes others),CAMK2A,CLTC,CTNNB1,DAAM1,DVL1,FZD6,GNB5,GNG10,GNG2,GNG5,GNGT2,KRAS,NFATC1,PARD6A,PLCB1,PLCB3,PPP3R1,PRKG1,RAC1,RAC2,RAC3,RHOA,SMURF1,TCF7,UBA52,VANGL2,WNT5A
Cell Cycle Control of Chromosomal Replication	1.46	0.321	CDK10,CDK12,CDK14,CDK18,CDK19,CDK3,CDK4,CDK7,CDK8,CHEK2,MCM7,ORC3,ORC4,ORC5,PCNA,POLE,RPA1,TOP2B
Pexophagy	1.46	0.545	ATM,MAP1LC3B,NBR1,PEX5,UBA52,USP30
SUMOylation of transcription cofactors	1.44	0.341	CBX8,DAXX,DDX5,EP300,MBD1,NCOR2,NRIP1,PARK7,PCGF2,PHC1,PIAS1,RING1,SCMH1,SUMO3,UHRF2
Production of Nitric Oxide and Reactive Oxygen Species in Macrophages	1.44	0.249	AKT1,APOA1,ARG2,JAK1,MAP2K4,MAP3K1,MAP3K11,MAP3K5,MAPK1,MAPK12,NFKB1,NFKB2,NFKBIB,NFKBIE,PIK3C2B,PIK3CB,PIK3R1,PIK3R4,PLCG1,PPP1CB,PPP1R11,PPP1R12A,PPP1R14B,PPP1R3D,PPP1R7,PPP2R1A,PPP2R1B,PPP2R2B,PPP2R2C,PPP2R3A,PPP2R5B,PPP2R5C,PPP2R5D,PRKCE,PRKCQ,RAC1,RAC2,RAC3,RAP1B,RHOA,RHOBTB2,RHOD,RHOT2,RHOU,RND1,RND2,STAT1,TNFRSF1A,TYK2
Semaphorin interactions	1.44	0.304	ARHGEF11,ATP,CDK5R1,CFL1,DPYSL3,DPYSL4,ERBB2,FARP2,FES,HSP90AA1,ITGA1,MYH10,NRP1,PLXNA1,PLXNA2,RAC1,RHOA,RND1,SEMA3A,SEMA4A,SEMA6A
ID1 Signaling Pathway	1.43	0.248	ACVR1B,AKT1,BHLHA15,BHLHE22,BHLHE40,BLK,BMPR1A,BMPR2,CDK4,CHRFAM7A,CHRM5,CHRNA7,CHRNB2,CHRNG,CTNNB1,EP300,ETS1,FGFR1,FRK,GDF2,HRAS,IGF2,KRAS,LIFR,MAPK1,MAPK12,MRAS,NFKB1,NFKB2,PARK7,PDGFC,PIK3C2B,PIK3CB,PIK3R1,PIK3R4,PTK7,RAF1,RAP1B,RAP1GAP,RASD2,SMAD3,SMAD4,SMAD9,TGFB1,TGM2,TNFRSF1A,TYMS,VEGFB,VIM,YES1
Signaling by NTRK1 (TRKA)	1.43	0.286	AP2A1,AP2A2,ATP,CLTC,CRK,DNM1,GRB2,HRAS,KIDINS220,KRAS,MAP2K5,MAPK1,MAPK12,MEF2A,MEF2C,NTRK2,PIK3CB,PIK3R1,PLCG1,PPP2R1A,PPP2R1B,PPP2R5D,RHOA,RPS6KA5,SHC2,SOS1
Mitotic G2-G2/M phases	1.43	0.246	ACTR1A,ATP,BTRC,CCP110,CDC25B,CDC25C,CDK7,CENPF,CEP63,CEP70,CEP78,CNTRL,CSNK1E,DCTN2,DYNLL1,EP300,HAUS1,HSP90AA1,LIN54,MYBL2,MZT2A,NINL,OPTN,PAFAH1B1,PCM1,PPP1CB,PPP1R12A,PPP1R12B,PPP2R1A,PPP2R1B,PSMA4,PSMA6,PSMB1,PSMB9,PSMC3,PSMD13,PSMD5,PSMD6,PSMD8,PSME4,SDCCAG8,SEM1,SFI1,TUBA1B,TUBA3C/TUBA3D,TUBGCP2,TUBGCP3,TUBGCP4,TUBGCP5,TUBGCP6,UBA52
BBSome Signaling Pathway	1.41	0.22	ADGRA3,ADGRB2,ADGRB3,ADGRF5,ADGRL4,ADRA1D,ADRA2A,ADRA2C,ADRB1,ADRB3,AGTR1,ARRB2,C5AR1,CALCRL,CBX8,CCDC66,CCKAR,CCR4,CCR7,CCT6B,CCT8,CELSR2,CHRM5,CLUAP1,CMKLR1,CNR1,CNR2,CRHR1,CRHR2,CXCL12,CXCR1,DVL1,EDNRA,EDNRB,ERN1,F2R,F2RL1,FFAR4,FZD10,FZD6,GABBR1,GALR3,GCGR,GIPR,GPR12,GPR135,GPR146,GPR155,GPR157,GPR161,GPR19,GPR68,GPR75,GPR83,HRH2,HTR2A,HTR2B,HTR5A,IFT122,IFT140,IFT52,IFT57,IFT70B,IFT88,INVS,L…
Ovarian Cancer Signaling	1.41	0.256	AKT1,APC,AXIN1,CDK4,CTNNB1,DVL1,EDNRA,FGF9,FZD10,FZD6,HDAC10,HDAC5,HRAS,KRAS,LHCGR,MAPK1,MRAS,MTOR,PDGFC,PIK3C2B,PIK3CB,PIK3R1,PIK3R4,PMS2,PRKACB,PRKAG2,PRKAR1A,RAD51,RAF1,RAP1B,RASD2,RPS6KB2,TCF4,TCF7,VEGFB,WNT10B,WNT16,WNT2B,WNT3,WNT5A,WNT9B
NLR signaling pathways	1.41	0.311	AIM2,ATP,BIRC3,CASP1,CASP2,CASP4,CASP8,CYLD,ITCH,MAPK12,MEFV,NFKB1,NFKB2,NLRC4,NOD2,P2RX7,PSTPIP1,TAB2,UBA52
Semaphorin Signaling in Neurons	1.41	0.311	CFL1,DPYSL3,DPYSL4,FES,MAPK1,NRP1,PLXNA1,PLXNA2,RAC1,RAC2,RAC3,RHOA,RHOBTB2,RHOD,RHOT2,RHOU,RND1,RND2,SEMA3A
Role of MAPK Signaling in the Pathogenesis of Influenza	1.41	0.287	ABHD3,AKT1,CASP3,HRAS,KRAS,LCAT,MAP2K4,MAP3K5,MAPK1,MAPK12,MRAS,PLA2G2D,PLA2G4C,PLA2G4E,PLA2G5,PLA2G6,PLA2R1,PLAAT1,PLAAT2,PLAAT3,PLB1,RABGEF1,RAF1,RAP1B,RASD2
Regulation of the Epithelial Mesenchymal Transition in Development Pathway	1.41	0.287	ADAM17,APC,AXIN1,CTNNB1,DVL1,FZD10,FZD6,JAG1,JAG2,NFKB1,NFKB2,PSEN2,PYGO1,PYGO2,RBPJ,SUFU,TCF4,TCF7,TWIST1,WNT10B,WNT16,WNT2B,WNT3,WNT5A,WNT9B
Nucleotide Excision Repair	1.41	0.276	AQR,ATP,CDK7,CHD1L,COPS6,COPS7A,CUL4A,EP300,GTF2H2,GTF2H4,HMGN1,NAD ,PARP1,PCNA,PIAS1,POLD3,POLD4,POLE,POLE3,POLK,POLR2I,POLR2J,POLR2K,POLR2L,RFC3,RPA1,SUMO3,UBA52,UVSSA
Neurotrophin/TRK Signaling	1.39	0.289	AKT1,ATF4,CREB3L3,GAB1,GRB2,HRAS,KRAS,MAP2K4,MAP2K5,MAP3K5,MAPK1,MRAS,NTRK2,NTRK3,PIK3C2B,PIK3CB,PIK3R1,PIK3R4,PLCG1,PTPN11,RAF1,RAP1B,RASD2,SOS1
GPCR-Mediated Integration of Enteroendocrine Signaling Exemplified by an L Cell	1.39	0.289	ADCY1,ADCY10,ADCY7,ADRB1,ADRB3,ATP,CCKAR,GAL,GIPR,GNA11,GNA15,GRP,NOTUM,OPN1SW,PDIA3,PLCB1,PLCB3,PLCD4,PLCG1,PLCL1,PRKACB,PRKAG2,PRKAR1A,VIPR1
Signaling by NOTCH3	1.39	0.321	ATP,EP300,HEY2,HEYL,JAG1,JAG2,KAT2B,MAML2,MAML3,MIB1,MIB2,NEURL1,NEURL1B,PSEN2,RBPJ,STAT1,UBA52
ERBB4 Signaling	1.39	0.3	ADAM17,AKT1,GRB2,HRAS,KRAS,MAPK1,MRAS,NRG1,PIK3C2B,PIK3CB,PIK3R1,PIK3R4,PLCG1,PRKCE,PRKCQ,PSEN2,RAF1,RAP1B,RASD2,SOS1,YAP1
Microautophagy Signaling Pathway	1.38	0.255	BAG6,CHMP3,CHMP4A,CHMP4B,COL11A1,COL11A2,COL15A1,COL18A1,COL19A1,COL23A1,COL4A4,COL5A1,COL5A2,COL9A2,MAP1LC3A,MAP1LC3B,MIEF1,MIEF2,PRKAB2,PRKAG2,PSMA4,PSMA6,PSMB1,PSMB9,PSMC3,PSMD13,PSMD5,PSMD6,PSMD8,PSME4,RAB7B,RHOT2,SEC24D,SIDT2,SNF8,STX17,VPS11,VPS16,VPS36,VPS37A,VTA1
Signaling by SCF-KIT	1.38	0.327	ATP,FES,GRAP,GRB2,GRB7,HRAS,KRAS,PIK3R1,PTPN11,PTPRU,RAC1,SOCS1,SOS1,STAT1,TEC,YES1
Calcium Signaling	1.38	0.241	ACTA2,ATF4,ATP,ATP2A1,CACNA1H,CACNA2D3,CACNB1,CACNB2,CACNG6,CACNG7,CALM1 (includes others),CAMK1D,CAMK1G,CAMK2A,CAMK4,CAMKK1,CAMKK2,CATSPER1,CATSPER2,CHRFAM7A,CHRM5,CHRNA7,CHRNB2,CHRNG,CREB3L3,EP300,GRIA1,GRIA2,GRIK1,HDAC10,HDAC5,MAPK1,MEF2A,MEF2C,MYH10,MYH3,MYH7B,MYL1,MYL4,MYL5,MYL7,NFATC1,NFATC2,PPP3R1,PRKACB,PRKAG2,PRKAR1A,RAP1B,RCAN1,TNNC2,TNNT3,TP63,TPM1,TRPC1,TRPV6
Vitamin-C Transport	1.38	0.364	GJB2,GLRX,GSTO1,GSTO2,LRRC8A,LRRC8B,LRRC8D,NADPH,NXN,SLC23A1,SLC23A2,STOM
trans-Golgi Network Vesicle Budding	1.38	0.291	ACBD3,AP1B1,AP1S3,AP3B1,AP3S1,AP4B1,AP4E1,AP4M1,ATP,BLOC1S2,BLOC1S3,CLTC,CLVS1,DTNBP1,FTH1,GAK,HIP1R,IGF2R,M6PR,RAB5C,SORT1,STX4,TPD52
TCF dependent signaling in response to WNT	1.37	0.244	AKT1,APC,ATP,AXIN1,BTRC,CHD8,CSNK1E,CTNNB1,DVL1,EP300,FZD6,H2AJ,HECW1,KLHL12,KMT2D,KREMEN1,LGR4,LGR6,LRP6,NAD ,PPP2R1A,PPP2R1B,PPP2R5B,PPP2R5C,PPP2R5D,PSMA4,PSMA6,PSMB1,PSMB9,PSMC3,PSMD13,PSMD5,PSMD6,PSMD8,PSME4,PYGO1,PYGO2,RSPO4,SEM1,SFRP1,SFRP2,SOX2,SOX6,TCF4,TCF7,TERT,TLE3,TNKS2,UBA52,WNT3,WNT5A
p38 MAPK Signaling	1.35	0.267	ATF4,CDC25B,CREB3L3,DAXX,DUSP10,FADD,HMGN1,HSPB2,HSPB7,IL1F10,IL1RN,MAP2K4,MAP3K5,MAPK12,MAPT,MEF2A,MEF2C,MKNK1,PLA2G2D,PLA2G4C,PLA2G4E,PLA2G5,PLA2G6,RPS6KA4,RPS6KA5,RPS6KB2,STAT1,TAB2,TGFB1,TIFA,TNFRSF1A,TRAF2
PEDF Signaling	1.34	0.286	AKT1,CASP8,HRAS,KRAS,MAPK1,MAPK12,MRAS,NFKB1,NFKB2,NFKBIB,NFKBIE,PIK3C2B,PIK3CB,PIK3R1,PIK3R4,RAC1,RAF1,RAP1B,RASD2,RHOA,SERPINF1,TCF4,TCF7,ZEB1
Mitotic Prometaphase	1.34	0.243	ACTR1A,ATP,CCP110,CDCA8,CENPC,CENPF,CENPH,CEP63,CEP70,CEP78,CNTRL,CSNK1E,DCTN2,DYNLL1,HAUS1,HSP90AA1,KNL1,KNTC1,MAD2L1,MIS12,MZT2A,NDEL1,NEK6,NEK7,NINL,NUP160,NUP37,NUP43,PAFAH1B1,PCM1,PDS5A,PDS5B,PPP2R1A,PPP2R1B,PPP2R5B,PPP2R5C,PPP2R5D,RCC2,SDCCAG8,SFI1,SKA1,SKA2,SPDL1,TUBA1B,TUBA3C/TUBA3D,TUBGCP2,TUBGCP3,TUBGCP4,TUBGCP5,TUBGCP6,WAPL
PDGF Signaling	1.34	0.28	ABL2,CRK,GRB2,HRAS,INPP5B,INPP5F,JAK1,KRAS,MAP2K4,MAP3K1,MAPK1,MRAS,PDGFC,PDGFRA,PIK3C2B,PIK3CB,PIK3R1,PIK3R4,PLCG1,RAF1,RAP1B,RASA1,RASD2,SOS1,STAT1,TYK2
Hedgehog ligand biogenesis	1.34	0.296	ADAM17,ATP,GPC5,HHAT,IHH,NOTUM,PSMA4,PSMA6,PSMB1,PSMB9,PSMC3,PSMD13,PSMD5,PSMD6,PSMD8,PSME4,SCUBE2,SEM1,SYVN1,UBA52,VCP
GPCR-Mediated Nutrient Sensing in Enteroendocrine Cells	1.34	0.264	ADCY1,ADCY10,ADCY7,ATP,CACNA1H,CACNA2D3,CACNB1,CACNB2,CACNG6,CACNG7,CATSPER1,CATSPER2,FFAR4,GNA11,GNA15,GNG10,GNG2,GNG5,NOTUM,OPN1SW,PDIA3,PLCB1,PLCB3,PLCD4,PLCG1,PLCL1,PRKACB,PRKAG2,PRKAR1A,PRKCE,PRKCQ,TAS1R3,TRPM5
Potassium Channels	1.32	0.271	ABCC9,ATP,GABBR1,GNB5,GNG10,GNG2,GNG5,GNGT2,HCN1,KCNA4,KCNAB1,KCNAB2,KCNAB3,KCNB2,KCNC3,KCNC4,KCND3,KCNG1,KCNG2,KCNH4,KCNJ12,KCNJ15,KCNJ16,KCNJ2,KCNK4,KCNK7,KCNMB4,KCNQ3,KCNS3
COPI-mediated anterograde transport	1.32	0.271	ACTR10,ACTR1A,ANK1,ARF3,ATP,BET1L,CAPZA1,COG2,COPA,COPB2,COPE,COPG2,COPZ2,DCTN2,DYNLL1,GOLGA2,GOSR2,INS,NAPB,NAPG,NSF,RAB1B,SPTBN1,SPTBN5,TMED2,TUBA1B,TUBA3C/TUBA3D,USO1,YKT6
Interleukin-6 family signaling	1.32	0.385	ATP,CNTF,CNTFR,CRLF1,IL11RA,JAK1,LIFR,PTPN11,STAT1,TYK2
Aldosterone Signaling in Epithelial Cells	1.32	0.247	ABCB8,ABCC9,ASIC3,CRYAB,DNAJB1,DNAJB4,DNAJB5,DNAJB6,DNAJC18,DNAJC22,DNAJC4,HSCB,HSP90AA1,HSPA12A,HSPA4,HSPA4L,HSPB2,HSPB7,ICMT,KCNMB4,KRAS,LRRC38,MAPK1,NEDD4,NOTUM,PDIA3,PI4KA,PIK3C2B,PIK3CB,PIK3R1,PIK3R4,PIP4K2B,PIP5K1A,PIP5KL1,PLCB1,PLCB3,PLCD4,PLCG1,PLCL1,PRKCE,PRKCQ,RAF1,SASS6,SCNN1G,SOS1
DNA damage-induced 14-3-3œÉ Signaling	1.3	0.326	AKT1,APAF1,ATM,ATR,BAD,CASP1,CASP2,CASP3,CASP4,CASP5,CASP8,CDC25C,CHEK2,COP1,RAD1
FLT3 Signaling	1.3	0.333	ABL2,AKT1,ATP,BCL2L11,CSK,FLT3,GRB2,HRAS,KRAS,PIK3R1,PTPN11,PTPRJ,SOS1,UBA52
April Mediated Signaling	1.3	0.333	MAP2K4,MAP3K1,MAPK1,MAPK12,NFATC1,NFATC2,NFKB1,NFKB2,NFKBIB,NFKBIE,TNFSF13,TRAF1,TRAF2,TRAF3
GNRH Signaling	1.3	0.244	ADCY1,ADCY10,ADCY7,ATF4,ATP,CACNA1H,CACNA2D3,CACNB1,CACNB2,CACNG6,CACNG7,CALM1 (includes others),CAMK2A,CATSPER1,CATSPER2,CREB3L3,GNA11,GNA15,GNB5,GNG10,GNG2,GNG5,GNRH2,GRB2,HRAS,KRAS,MAP2K4,MAP3K1,MAP3K11,MAP3K5,MAPK1,MAPK12,MRAS,NFKB1,NFKB2,OPN1SW,PLCB1,PLCB3,PRKACB,PRKAG2,PRKAR1A,PRKCE,PRKCQ,RAC1,RAF1,RAP1B,RASD2,SOS1
Chemokine Signaling	1.3	0.282	CALM1 (includes others),CAMK1D,CAMK1G,CAMK2A,CAMK4,CCL4,CFL1,CXCL12,HRAS,KRAS,MAPK1,MAPK12,MRAS,OPN1SW,PLCB1,PLCB3,PLCG1,PPP1CB,PPP1R12A,PPP1R12B,RAF1,RAP1B,RASD2,RHOA
Acute Myeloid Leukemia Signaling	1.3	0.277	AKT1,BAD,CEBPA,CSF3R,FLT3,GRB2,HRAS,KRAS,MAP2K4,MAP2K5,MAPK1,MRAS,MTOR,NFKB1,NFKB2,PIK3C2B,PIK3CB,PIK3R1,PIK3R4,RAF1,RAP1B,RASD2,RPS6KB2,SOS1,TCF4,TCF7
Transcriptional Regulatory Network in Embryonic Stem Cells	1.28	0.25	ACVR1B,AKT1,ALKBH5,BMPR1A,BMPR2,CTNNB1,FGFR1,FZD10,FZD6,HRAS,IGF2,IGF2R,INHBA,INS,JAK1,KRAS,LIFR,MAPK1,MRAS,PIK3C2B,PIK3CB,PIK3R1,PIK3R4,RAP1B,RASD2,SALL4,SMAD3,SMAD4,SMAD9,SMARCAD1,SOX2,TBX3,TGFB1,TRIM24,TYK2,WNT10B,WNT16,WNT2B,WNT3,WNT5A,WNT9B
Gustation Pathway	1.27	0.239	ABCC9,ADCY1,ADCY10,ADCY7,ASIC3,ATP,CACNA1H,CACNA2D3,CACNB1,CACNB2,CACNG6,CACNG7,CALHM1,CALHM3,CATSPER1,CATSPER2,FFAR4,GABRB2,GABRB3,GABRR1,KCNJ12,KCNQ3,LIPC,LIPG,LPL,LRRC8A,LRRC8B,LRRC8D,NOTUM,P2RX2,P2RX5,P2RX7,P2RY1,P2RY14,P2RY2,P2RY6,PKD1L3,PRKACB,PRKAG2,PRKAR1A,SCN4B,SCN7A,SCN9A,SCNN1G,STIM1,TAS1R3,TAS2R10,TAS2R19,TAS2R30,TAS2R43,TAS2R46,TAS2R60,TRPM5
Renal Cell Carcinoma Signaling	1.27	0.284	AKT1,CRK,EP300,ETS1,GAB1,GRB2,HGF,HRAS,KRAS,MAPK1,MRAS,PIK3C2B,PIK3CB,PIK3R1,PIK3R4,PTPN11,RAC1,RAF1,RAP1B,RASD2,SOS1,TGFB1,UBA52
IL-1 Signaling	1.27	0.273	ADCY1,ADCY10,ADCY7,ATP,GNA11,GNA12,GNA15,GNAL,GNB5,GNG10,GNG2,GNG5,MAP2K4,MAP3K1,MAPK1,MAPK12,MRAS,MYD88,NFKB1,NFKB2,NFKBIB,NFKBIE,PRKACB,PRKAG2,PRKAR1A,TAB2,TOLLIP
VEGF Family Ligand-Receptor Interactions	1.27	0.278	AKT1,FLT4,GRB2,HRAS,KRAS,MAPK1,MRAS,NRP1,PIK3C2B,PIK3CB,PIK3R1,PIK3R4,PLA2G2D,PLA2G4C,PLA2G4E,PLA2G5,PLA2G6,PLCG1,PRKCE,PRKCQ,RAF1,RAP1B,RASD2,SOS1,VEGFB
STAT3 Pathway	1.27	0.257	BMP6,BMPR1A,BMPR2,CXCR1,FGFR1,FLT4,HGF,HRAS,IFNLR1,IGF2R,IL11RA,IL12RB1,IL17RD,IL18R1,IL2RA,IL2RB,IL9,KRAS,MAP2K4,MAP3K11,MAPK1,MAPK12,MRAS,NTRK2,NTRK3,PDGFRA,RAC1,RAF1,RAP1B,RASD2,SOCS1,SOCS4,SOCS5,TGFB1,TYK2
MicroRNA Biogenesis Signaling Pathway	1.27	0.242	ADAR,AKT1,ATM,ATP,BMP6,DBR1,DDX5,DNAJB1,ESR1,ESR2,EXOSC1,EXOSC5,HGF,HRAS,HSP90AA1,KRAS,MAPK1,MAPK12,MRAS,MTCL1,MTOR,NUP160,NUP188,NUP37,NUP43,NUP50,NUP62,PIK3C2B,PIK3CB,PIK3R1,PIK3R4,PIWIL4,POLR2I,POLR2J,POLR2J2/POLR2J3,POLR2K,POLR2L,POM121/POM121C,RAP1B,RASD2,SF3A1,SMAD3,SMAD9,TGFB1,TPR,TSN,XRN1,YAP1
WNT/Œ≤-catenin Signaling	1.27	0.247	ACVR1B,AKT1,APC,APPL1,APPL2,AXIN1,BMPR2,BTRC,CDH5,CSNK1E,CSNK1G3,CTNNB1,DVL1,EP300,FZD10,FZD6,KREMEN1,LRP6,MARK2,PPP2R1A,PPP2R1B,PPP2R2B,PPP2R2C,PPP2R3A,PPP2R5B,PPP2R5C,PPP2R5D,SFRP1,SFRP2,SFRP4,SOX2,SOX6,TCF4,TCF7,TGFB1,TLE3,UBA52,WNT10B,WNT16,WNT2B,WNT3,WNT5A,WNT9B
Sertoli Cell-Germ Cell Junction Signaling Pathway (Enhanced)	1.26	0.235	A2M,ACTA2,ADCY10,AKT1,ARPC4,ARPC5L,ATP,AXIN1,BCAR1,CLDN11,CLDN12,CLDN16,CLDN18,CLDN4,CTNNB1,HRAS,IQGAP1,ITGA2,ITGA6,JAM2,JAM3,KRAS,LAMC3,MAP2K4,MAP3K1,MAP3K11,MAP3K5,MAPK1,MAPK12,MRAS,NFKB1,NFKB2,PIK3C2B,PIK3CB,PIK3R1,PIK3R4,PPP2R1A,PPP2R1B,PPP2R2B,PPP2R2C,PPP2R3A,PPP2R5B,PPP2R5C,PPP2R5D,PRKAB2,PRKACB,PRKAG2,PRKAR1A,PRKG1,RAC1,RAC2,RAC3,RAP1B,RASD2,SMAD3,SP3,TGFB1,TNFRSF1A
TNFR1 Signaling	1.26	0.314	APAF1,BIRC3,CASP2,CASP3,CASP8,FADD,MADD,MAP2K4,MAP3K1,NAIP,NFKB1,NFKB2,NFKBIB,NFKBIE,TNFRSF1A,TRAF2
NER (Nucleotide Excision Repair, Enhanced Pathway)	1.26	0.274	ATP,CDK7,CHAF1B,COPS6,COPS7A,CUL4A,EP300,GTF2H2,GTF2H4,HMGN1,PCNA,POLD3,POLD4,POLE,POLE3,POLK,POLR2I,POLR2J,POLR2J2/POLR2J3,POLR2K,POLR2L,RFC3,RPA1,SLC19A1,TOP2B,UVSSA
Xenobiotic Metabolism General Signaling Pathway	1.26	0.253	ABCA2,AKT1,EP300,GSTA1,GSTA2,GSTA4,GSTA5,GSTO1,GSTO2,GSTP1,HRAS,KEAP1,KRAS,MAF,MAP2K4,MAP2K5,MAP3K1,MAP3K11,MAP3K5,MAPK1,MAPK12,MGST3,MRAS,NQO2,NR1H3,NR1H4,NR1I3,PIK3C2B,PIK3CB,PIK3R1,PIK3R4,PRKCE,PRKCQ,RAF1,RAP1B,RASD2,RXRA
Costimulation by the CD28 family	1.26	0.279	AKT1,ARHGAP8/PRR5-ARHGAP8,ATP,CSK,CTLA4,GRB2,HLA-DPA1,HLA-DRB5,MAPKAP1,MTOR,PDCD1,PIK3R1,PPP2R1A,PPP2R1B,PPP2R5B,PPP2R5C,PPP2R5D,PRR5L,PTPN11,RAC1,RICTOR,TNFRSF14,TRIB3,YES1
Cyclins and Cell Cycle Regulation	1.26	0.279	ATM,ATR,BTRC,CCND3,CDC34,CDK4,CDK7,CDKN2B,CDKN2D,E2F7,HDAC10,HDAC5,MYT1,PPP2R1A,PPP2R1B,PPP2R2B,PPP2R2C,PPP2R3A,PPP2R5B,PPP2R5C,PPP2R5D,RAF1,SKP2,TGFB1
IL-2 Signaling	1.25	0.297	AKT1,GRB2,HRAS,IL2RA,IL2RB,JAK1,KRAS,MAPK1,MRAS,PIK3C2B,PIK3CB,PIK3R1,PIK3R4,PTPN11,RAF1,RAP1B,RASD2,SOCS1,SOS1
WNT/SHH Axonal Guidance Signaling Pathway	1.25	0.252	ADCY1,ADCY10,ADCY7,CAMK2A,CTNNB1,DVL1,FZD10,FZD6,GPC1,MAP2K4,MAPK12,PARD6A,PIK3C2B,PIK3CB,PIK3R1,PIK3R4,PLXNA1,PLXNA2,PRKACB,PRKAG2,PRKAR1A,SEMA3A,SEMA3B,SEMA3F,SFRP1,TCF4,TCF7,TP63,TRPC1,TRPV6,VANGL2,WNT10B,WNT16,WNT2B,WNT3,WNT5A,WNT9B,YES1
Integration of energy metabolism	1.24	0.255	ADCY1,ADCY7,ADRA2A,ADRA2C,ATP,CACNB2,GCGR,GNA11,GNA15,GNB5,GNG10,GNG2,GNG5,GNGT2,INS,IQGAP1,KCNG2,KCNS3,MARCKS,MLX,MLXIPL,NAD ,PLCB1,PLCB3,PPP2R1A,PPP2R1B,PPP2R5D,PRKAB2,PRKACB,PRKAG2,PRKAR1A,RAPGEF3,STX1A,STXBP1,TKT
Coronavirus Pathogenesis Pathway	1.24	0.24	ACE,ADAM17,ADAM9,AGT,AGTR1,ATF4,BCL2L11,CASP1,CASP3,CASP8,CDK4,CTSL,DPP9,E2F7,EEF1A2,EP300,FURIN,HDAC10,HDAC5,IFNAR2,IRF3,IRF7,IRF9,JAK1,MAP2K4,MAPK1,MAPK12,NFKB1,NFKB2,NFKBIB,NFKBIE,RPS12,RPS15A,RPS16,RPS17,RPS18,RPS2,RPS27L,RPSA,SIGMAR1,SMAD3,SMAD4,STAT1,STAT2,STING1,TGFB1,TOMM70,TRAF3,TYK2
Basal Cell Carcinoma Signaling	1.24	0.288	APC,AXIN1,BMP6,BMP7,BMP8A,BMP8B,CTNNB1,DVL1,FZD10,FZD6,KIF7,STK36,SUFU,TCF4,TCF7,WNT10B,WNT16,WNT2B,WNT3,WNT5A,WNT9B
Cilium Assembly	1.24	0.239	ACTR1A,ARL3,B9D1,CC2D2A,CCP110,CCT6B,CCT8,CEP63,CEP70,CEP78,CLUAP1,CNGA4,CNTRL,CSNK1E,DCTN2,DYNLL1,EXOC2,EXOC3,EXOC4,FBF1,HAUS1,HSP90AA1,IFT122,IFT140,IFT52,IFT57,IFT70B,IFT88,KIF17,KIF24,KIF3C,KIFAP3,MARK4,MKS1,NINL,NPHP3,NPHP4,PAFAH1B1,PCM1,PDE6D,PPP2R1A,RAB11FIP3,RPGRIP1L,SDCCAG8,SFI1,TRAF3IP1,TRIP11,TTBK2,TUBA1B,TUBA3C/TUBA3D
Oncostatin M Signaling	1.24	0.326	GRB2,HRAS,JAK1,KRAS,MAPK1,MRAS,MT2A,PLAU,RAF1,RAP1B,RASD2,SOS1,STAT1,TYK2
Role of MAPK Signaling in Inhibiting the Pathogenesis of Influenza	1.24	0.28	ABHD3,CASP3,LCAT,MAP2K4,MAP3K5,MAPK1,MAPK12,MYD88,NFKB1,NFKB2,NFKBIB,NFKBIE,PLA2G2D,PLA2G4C,PLA2G4E,PLA2G5,PLA2G6,PLA2R1,PLAAT1,PLAAT2,PLAAT3,PLB1,RAF1
EGF Signaling	1.24	0.3	AKT1,GRB2,HRAS,JAK1,MAP2K4,MAP3K1,MAPK1,MAPK12,MTOR,PIK3C2B,PIK3CB,PIK3R1,PIK3R4,PLCG1,RAF1,RASA1,SOS1,STAT1
Glioma Signaling	1.22	0.256	AKT1,CALM1 (includes others),CAMK1D,CAMK1G,CAMK2A,CAMK4,CCND3,CDK4,CDKN2B,CDKN2D,E2F7,GRB2,HDAC10,HDAC5,HRAS,IGF2,IGF2R,KRAS,MAPK1,MRAS,MTOR,PDGFC,PDGFRA,PIK3C2B,PIK3CB,PIK3R1,PIK3R4,PLCG1,PRKCE,PRKCQ,RAF1,RAP1B,RASD2,SOS1
Œ±-Adrenergic Signaling	1.22	0.261	ADCY1,ADCY10,ADCY7,ADRA2A,ATP,CALM1 (includes others),CAMK4,GNA11,GNA12,GNA15,GNAL,GNB5,GNG10,GNG2,GNG5,HRAS,KRAS,MAPK1,MRAS,OPN1SW,PLCG1,PRKACB,PRKAG2,PRKAR1A,PRKCE,PRKCQ,PYGL,PYGM,RAF1,RAP1B,RASD2
Cholecystokinin/Gastrin-mediated Signaling	1.2	0.258	BCAR1,GNA12,GRB2,HRAS,IL1F10,IL1RN,KRAS,MAP2K4,MAP2K5,MAPK1,MAPK12,MEF2A,MEF2C,MRAS,PLCB1,PLCB3,PRKCE,PRKCQ,RAC1,RAC2,RAC3,RAF1,RAP1B,RASD2,RHOA,RHOBTB2,RHOD,RHOT2,RHOU,RND1,RND2,SOS1
Mitotic Metaphase and Anaphase	1.19	0.233	ANAPC1,ANAPC5,ANKLE2,ATP,BANF1,CDC27,CDCA8,CENPC,CENPF,CENPH,CHMP3,CHMP4A,CHMP4B,DYNLL1,IST1,KNL1,KNTC1,LBR,MAD2L1,MIS12,NAD ,NDEL1,NUP160,NUP188,NUP37,NUP43,NUP62,PAFAH1B1,PDS5A,PDS5B,POM121/POM121C,PPP2R1A,PPP2R1B,PPP2R5B,PPP2R5C,PPP2R5D,PSMA4,PSMA6,PSMB1,PSMB9,PSMC3,PSMD13,PSMD5,PSMD6,PSMD8,PSME4,RCC2,SEM1,SKA1,SKA2,SPAST,SPDL1,TUBA1B,TUBA3C/TUBA3D,UBA52,UBE2C,WAPL
RANK Signaling in Osteoclasts	1.19	0.272	AKT1,BIRC3,CALM1 (includes others),GSN,MAP2K4,MAP3K1,MAP3K11,MAP3K5,MAPK1,MAPK12,MITF,NFATC1,NFATC2,NFKB1,NFKB2,NFKBIB,NFKBIE,PIK3C2B,PIK3CB,PIK3R1,PIK3R4,PPP3R1,RAF1,TAB2,TRAF2
Iron uptake and transport	1.19	0.284	ALAD,ATP,ATP6V0A1,ATP6V0D1,ATP6V0E2,ATP6V1B1,ATP6V1B2,ATP6V1F,CYBRD1,FLVCR1,FTH1,GLRX3,HMOX2,IREB2,LCN2,NADPH,SLC11A2,STEAP2,STEAP3,TCIRG1,UBA52
DAP12 interactions	1.18	0.312	ATP,CD300E,GRB2,HRAS,KLRC2,KLRC4-KLRK1/KLRK1,KLRD1,KRAS,LAT,LCP2,PIK3CB,PIK3R1,PLCG1,RAC1,SOS1
Mitochondrial Dysfunction	1.17	0.221	ACADL,ACO2,ADCY10,ADRB3,ARG2,ATF4,ATP,ATP5F1A,ATP5F1B,ATP5F1E,ATP5MC1,ATP5MC2,ATP5MC3,ATP5MF,ATP5PO,BAD,CACNA1H,CACNA2D3,CACNB1,CACNB2,CACNG6,CACNG7,CALM1 (includes others),CAMK2A,CAPN10,CAPN9,CASP3,CATSPER1,CATSPER2,COX11,COX5B,COX6A1,CREB3L3,CYB5A,CYB5R3,DLAT,FBXW7,GPX3,GSTA1,GSTA5,GSTP1,HTRA2,MAP2K4,MAP3K5,MAPK12,MAPT,MFN1,MGST3,MTOR,NAD ,NADPH,NDUFA12,NDUFA7,NDUFA9,NDUFB10,NDUFB2,NDUFB4,NDUFS…
Acute Phase Response Signaling	1.17	0.241	A2M,AGT,AKT1,APOA1,C1QA,C1QC,C4BPB,CRABP1,GRB2,HMOX2,HP,HPX,HRAS,IL1F10,IL1RN,KRAS,MAP2K4,MAP3K1,MAP3K5,MAPK1,MAPK12,MRAS,MTOR,MYD88,NFKB1,NFKB2,NFKBIB,NFKBIE,PIK3CB,PIK3R1,PTPN11,RAF1,RAP1B,RASD2,RBP1,RBP3,RBP7,SERPINF1,SOCS1,SOCS4,SOCS5,SOS1,TCF4,TNFRSF1A,TRAF2
Inhibition of ARE-Mediated mRNA Degradation Pathway	1.16	0.245	AKT1,CNOT2,CNOT7,DCP2,EDC3,EXOSC1,EXOSC5,LTA,MAPK1,MAPK12,MAPK4,PAPOLG,PARN,POMC,PPP2R1A,PPP2R1B,PPP2R2B,PPP2R2C,PPP2R3A,PPP2R5B,PPP2R5C,PPP2R5D,PRKACB,PRKAG2,PRKAR1A,PSMA4,PSMA6,PSMB1,PSMB9,PSMC3,PSMD13,PSMD5,PSMD6,PSMD8,PSME4,SEM1,TNFRSF1A,TNFSF13,TNFSF4,XRN1
Role of JAK family kinases in IL-6-type Cytokine Signaling	1.16	0.278	ADAM17,CEBPD,CNTF,CNTFR,HSP90AA1,IL11RA,IL27,JAK1,LIFR,MAP2K4,MAPK1,MAPK12,PDGFC,PIAS1,POMC,PTPN11,SERPINA5,SOCS1,STAT1,TGFB1,TYK2,VEGFB
Striated Muscle Contraction	1.16	0.325	ACTN3,ATP,DES,MYBPC1,MYBPC3,MYH3,MYL1,MYL4,TCAP,TNNC2,TNNT3,TPM1,VIM
Fanconi Anemia Pathway	1.16	0.325	ATP,ATR,CENPX,DCLRE1B,FAAP100,FAN1,FANCA,FANCM,MUS81,RPA1,SLX1A/SLX1B,UBA52,UBE2T
Inhibition of Matrix Metalloproteases	1.16	0.325	A2M,ADAM12,ADAM17,HSPG2,MMP12,MMP15,MMP16,MMP24,MMP28,SDC1,THBS2,TIMP2,TIMP4
Rap1 signalling	1.16	0.375	ATP,PRKACB,PRKG1,RAF1,RAP1B,RAP1GAP,RAP1GAP2,RAPGEF3,SIPA1
Signaling by NTRK3 (TRKC)	1.16	0.375	ATP,GRB2,HRAS,KRAS,NELFB,NTRK3,PIK3R1,PLCG1,SOS1
Pyroptosis	1.14	0.344	CASP1,CASP3,CASP4,CASP5,CHMP3,CHMP4A,CHMP4B,GSDMD,GSDME,GZMB,TP63
TNFR2 Signaling	1.14	0.344	BIRC3,LTA,MAP2K4,MAP3K1,NAIP,NFKB1,NFKB2,NFKBIB,NFKBIE,TRAF1,TRAF2
IGF-1 Signaling	1.14	0.262	AKT1,BAD,GRB2,HRAS,IGFBP2,IGFBP4,JAK1,KRAS,MAPK1,MRAS,NEDD4,PIK3C2B,PIK3CB,PIK3R1,PIK3R4,PRKACB,PRKAG2,PRKAR1A,PTPN11,RAF1,RAP1B,RASA1,RASD2,RPS6KB2,SOCS1,SOCS4,SOCS5,SOS1
Endometrial Cancer Signaling	1.12	0.29	AKT1,AXIN1,BAD,CTNNB1,ERBB2,GRB2,HRAS,KRAS,MAPK1,MRAS,PIK3C2B,PIK3CB,PIK3R1,PIK3R4,RAF1,RAP1B,RASD2,SOS1
Signaling by FGFR4	1.12	0.306	ATP,FGF18,FGF9,GAB1,GRB2,HRAS,KRAS,MAPK1,MKNK1,PIK3R1,PLCG1,PPP2R1A,PTPN11,SOS1,UBA52
Xenobiotic Metabolism CAR Signaling Pathway	1.1	0.237	ALDH1A3,ALDH1B1,ALDH2,ALDH3B1,CYP1A1,CYP2C19,EP300,FMO1,FMO2,FMO3,GAL3ST2,GRIP1,GSTA1,GSTA2,GSTA4,GSTA5,GSTO1,GSTO2,GSTP1,HS3ST5,HSP90AA1,MAP2K4,MAP2K5,MAPK1,MGST3,NR1I3,NRIP1,PPP2R1A,PPP2R1B,PPP2R2B,PPP2R2C,PPP2R3A,PPP2R5B,PPP2R5C,PPP2R5D,PRKCE,PRKCQ,RXRA,SOD3,SULT1A1,SULT1A2,SULT1B1,SULT1C2,SULT1E1,SULT2A1,UST
HEY1 Signaling Pathway	1.1	0.242	ACVR1B,AKT1,ASCL1,BMP6,BMP7,BMP8A,BMP8B,BMPR1A,BMPR2,E2F7,ERBB2,GAB1,GRB2,JAG1,JAG2,MEF2C,MMP12,MMP15,MMP16,MMP24,MMP28,NCOR2,NELFB,NFATC1,NOTCH2,NTRK3,PDGFC,PIK3C2B,PIK3CB,PIK3R1,PIK3R4,PRKAB2,PRKAG2,PSEN2,RBPJ,SMAD3,SMAD4,SMAD9,TGFB1,VEGFB
O-linked glycosylation	1.1	0.254	ADAMTS10,ADAMTS16,ADAMTS5,ADAMTS8,ATP,B3GALNT2,B3GNT3,B3GNT5,B3GNTL1,C1GALT1,GALNT10,GALNT12,GALNT15,GALNT18,GALNT5,GALNT6,GALNT8,GCNT1,GCNT4,MUC15,MUC21,MUC6,POMK,SBSPON,SEMA5B,SPON1,SPON2,ST3GAL1,ST6GAL1,ST6GALNAC4,THBS2
PD-1, PD-L1 cancer immunotherapy pathway	1.1	0.259	AKT1,CSK,HLA-DOA,HLA-DOB,HLA-DPA1,HLA-DRB5,IL12A,IL2RA,IL2RB,JAK1,LAT,LATS1,LCP2,PDCD1,PIK3C2B,PIK3CB,PIK3R1,PIK3R4,PLCG1,PRKCQ,PTPN11,SKP2,SMAD3,TGFB1,TNFRSF1A,TYK2,YAP1,ZAP70
Mitochondrial protein import	1.09	0.284	ACO2,ATP,ATP5F1A,ATP5F1B,ATP5MC1,BCS1L,CHCHD2,CHCHD5,CHCHD7,COA6,GRPEL1,HSCB,LDHD,PAM16,TIMM10,TIMM13,TIMM23,TOMM7,TOMM70
Mitotic Roles of Polo-Like Kinase	1.09	0.284	ANAPC1,ANAPC5,CDC25B,CDC25C,CDC27,CHEK2,HSP90AA1,PLK2,PPP2R1A,PPP2R1B,PPP2R2B,PPP2R2C,PPP2R3A,PPP2R5B,PPP2R5C,PPP2R5D,PRC1,SLK,TGFB1
Macropinocytosis Signaling	1.09	0.276	ACTN4,HGF,HRAS,INS,ITGB2,ITGB4,ITGB5,KRAS,MRAS,PDGFC,PIK3C2B,PIK3CB,PIK3R1,PIK3R4,PLCG1,PRKCE,PRKCQ,RAC1,RAP1B,RASD2,RHOA
RIPK1-mediated regulated necrosis	1.09	0.317	ATP,BIRC3,CASP8,CDC37,FADD,HSP90AA1,ITCH,PDCD6IP,SDCBP,STUB1,TNFRSF10B,TRAF2,UBA52
Role of PKR in Interferon Induction and Antiviral Response	1.07	0.248	APAF1,CASP1,CASP3,CASP5,CASP8,COLEC12,FADD,HSP90AA1,HSPA4,IFNAR2,IL24,IRF3,IRF9,JAK1,MAP2K4,MAPK1,MAPK12,MARCO,METAP2,MYD88,NFKB1,NFKB2,NFKBIB,NFKBIE,NLRP2,NLRP4,NLRP7,PDGFC,STAT1,STAT2,TAB2,TNFRSF1A,TRAF3,TYK2
Signaling by Type 1 Insulin-like Growth Factor 1 Receptor (IGF1R)	1.07	0.381	ATP,GRB2,HRAS,IGF2,KRAS,PIK3CB,PIK3R1,SOS1
HIF1Œ± Signaling	1.07	0.233	AKT1,BMP6,CAMK1D,CAMK1G,CAMK2A,CAMK4,EGLN2,EP300,FLT4,GCK,HGF,HKDC1,HRAS,HSP90AA1,HSPA4,IGF2,KRAS,MAP2K4,MAP2K5,MAPK1,MKNK1,MMP12,MMP15,MMP16,MMP24,MMP28,MRAS,MTOR,PDGFC,PIK3C2B,PIK3CB,PIK3R1,PIK3R4,PLCG1,PPP3R1,PRKCE,PRKCQ,RAC1,RAC2,RAC3,RAF1,RAP1B,RASD2,RPS6KB2,SLC2A5,SLC2A8,STUB1,TGFB1,VEGFB,VIM
TP53 Regulates Transcription of DNA Repair Genes	1.06	0.278	AP1B1,AP1S3,ATM,ATP,ATR,CCNT1,CDK12,CDK7,CTDP1,GTF2H2,GTF2H4,NELFB,NELFE,PMS2,POLR2I,POLR2J,POLR2K,POLR2L,SUPT16H,SUPT5H
Signaling by CSF3 (G-CSF)	1.06	0.333	ATP,CSF3,CSF3R,GRB2,JAK1,KRAS,PTPN11,SOCS1,STAT1,TYK2,UBA52
Nephrin family interactions	1.06	0.36	ACTN3,ACTN4,ATP,IQGAP1,NCK2,NPHS2,PIK3CB,PIK3R1,SPTBN1
Insertion of tail-anchored proteins into the endoplasmic reticulum membrane	1.06	0.36	ATP,BAG6,CYB5A,GET4,OTOF,PRNP,SERP1,STX1A,VAPA
Signaling by FGFR3	1.06	0.3	ATP,FGF18,FGF9,GAB1,GRB2,HRAS,KRAS,MAPK1,MKNK1,PIK3R1,PLCG1,PPP2R1A,PTPN11,SOS1,UBA52
FcŒ≥ Receptor-mediated Phagocytosis in Macrophages and Monocytes	1.04	0.26	ACTA2,AKT1,ARPC4,ARPC5L,CRK,DGKB,EZR,FCGR3A/FCGR3B,LCP2,MAPK1,NCK2,PIK3R1,PIP5K1A,PLA2G6,PLCG1,PLD1,PRKCE,PRKCQ,RAB11B,RAC1,RAC2,RAC3,RPS6KB2,TLN2,VAMP3,YES1
Caveolar-mediated Endocytosis Signaling	1.04	0.273	ACTA2,COPA,COPB2,COPE,COPG2,INS,ITGA1,ITGA11,ITGA2,ITGA6,ITGA7,ITGA8,ITGA9,ITGAD,ITGAM,ITGAV,ITGB2,ITGB4,ITGB5,ITSN1,RAB5C
TNFR2 non-canonical NF-kB pathway	1.04	0.279	BIRC3,CD40,LTA,LTBR,PSMA4,PSMA6,PSMB1,PSMB9,PSMC3,PSMD13,PSMD5,PSMD6,PSMD8,PSME4,SEM1,TNFRSF12A,TRAF2,TRAF3,UBA52
Polyamine Regulation in Colon Cancer	1.04	0.279	AKT1,AKT1S1,ALOX15,APC,ARG1,BCL2L11,CTNNB1,KRAS,MAP2K4,MAP2K5,MAPK1,MTOR,RAF1,RHOA,RPTOR,SMOX,STIM1,TCF4,TRPC1
Sertoli Cell-Sertoli Cell Junction Signaling	1.04	0.228	A2M,ACTA2,ACTN3,ACTN4,AKT1,ATF4,AXIN1,CDH17,CDH19,CDH23,CDH4,CDH5,CLDN11,CLDN12,CLDN16,CLDN18,CLDN4,CREB3L3,CTNNB1,DLG1,EPN3,GRB2,HRAS,ITGA2,ITGA6,JAM2,JAM3,KEAP1,KRAS,LAMC3,MAP2K4,MAP3K1,MAP3K11,MAP3K5,MAPK1,MAPK12,MRAS,MYO7A,NFKB1,NFKB2,PIK3C2B,PIK3CB,PIK3R1,PIK3R4,RAC1,RAF1,RAP1B,RASD2,SPTBN1,SYMPK,TJP3,TNFRSF1A,TUBA1B,TUBA3C/TUBA3D,VCL,YBX3
Resolution of Abasic Sites (AP sites)	1.04	0.304	MBD4,MPG,NAD ,NTHL1,PARP1,PCNA,PNKP,POLD3,POLD4,POLE,POLE3,RFC3,RPA1,SMUG1
VEGF Signaling	1.04	0.257	ACTA2,ACTN3,ACTN4,AKT1,BAD,EIF2B1,EIF2B4,EIF2S2,FLT4,GRB2,HRAS,KRAS,MAPK1,MRAS,PDGFC,PIK3C2B,PIK3CB,PIK3R1,PIK3R4,PLCG1,PTPN11,RAF1,RAP1B,RASD2,SOS1,VCL,VEGFB
DNA Double-Strand Break Repair by Homologous Recombination	1.03	0.429	ATM,MRE11,RAD50,RAD51,RAD52,RPA1
Formation of WDR5-containing histone-modifying complexes	1.02	0.31	BOD1,CXXC1,DPY30,DR1,KANSL2,KAT2B,KMT2D,NCOA6,PAGR1,SETD1A,SGF29,TADA2A,WDR5
TGF-Œ≤ Signaling	1.02	0.26	ACVR1B,BMP7,BMPR1A,BMPR2,EP300,GRB2,HOXC9,HRAS,INHBA,INHBB,IRF7,KRAS,MAP2K4,MAPK1,MAPK12,MRAS,RAF1,RAP1B,RASD2,SMAD3,SMAD4,SMAD9,SMURF1,SOS1,TGFB1
Signaling by PTK6	1.02	0.281	AKT1,ATP,BCAR1,BTC,CDK4,CRK,ELMO2,ERBB2,HRAS,KHDRBS2,KRAS,LINC01139,NRG1,PELP1,RAC1,RASA1,RHOA,UBA52
NRF2-mediated Oxidative Stress Response	1.02	0.228	ABCC4,ACTA2,AKT1,ATF4,BACH1,CDC34,CYP1A1,CYP2C19,DNAJA4,DNAJB1,DNAJB4,DNAJB5,DNAJB6,DNAJC18,DNAJC4,EP300,ERP29,FMO1,FTH1,GCLM,GSTA1,GSTA2,GSTA4,GSTA5,GSTO1,GSTO2,GSTP1,HACD3,HRAS,HSP90AA1,KEAP1,KRAS,MAF,MAFF,MAP2K4,MAP2K5,MAP3K1,MAP3K5,MAPK1,MGST3,MRAS,NQO2,PIK3C2B,PIK3CB,PIK3R1,PIK3R4,PRKCE,PRKCQ,RAF1,RAP1B,RASD2,SOD1,SOD3,VCP
G Beta Gamma Signaling	1.01	0.245	ADCY1,AKT1,ATP,CACNA1H,CACNA2D3,CACNB1,CACNB2,CACNG6,CACNG7,CATSPER1,CATSPER2,GNA11,GNA12,GNA15,GNAL,GNB5,GNG10,GNG2,GNG5,GRB2,HRAS,KRAS,MAPK1,MRAS,PLCG1,PRKACB,PRKAG2,PRKAR1A,PRKCE,PRKCQ,RAF1,RAP1B,RASD2,SOS1
BAG2 Signaling Pathway	1.01	0.264	ATP,ATXN3,CASP3,CHRNA7,HSP90AA1,HSPA4,MAPK1,MAPT,NFKB1,NFKB2,PSMA4,PSMA6,PSMB1,PSMB9,PSMC3,PSMD13,PSMD5,PSMD6,PSMD8,PSME4,SEM1,SIRT3,STUB1
Role of Chondrocytes in Rheumatoid Arthritis Signaling Pathway	1.01	0.243	ADAMTS5,AKT1S1,CAMKK2,CASP1,CASP3,CASP8,CEBPA,CEBPD,CEBPG,CXCL12,FADD,IL18R1,IL1F10,IL1RN,LTA,MAP2K4,MAPK1,MAPK12,MMP12,MMP15,MMP16,MMP24,MMP28,MTOR,NFKB1,NFKB2,PDGFC,PGAM5,PLAU,PPP3R1,PRKAB2,PRKAG2,RPTOR,TNFRSF1A,VEGFB
MYC Mediated Apoptosis Signaling	1	0.294	ADRB1,ADRB3,APAF1,BCL2L11,CASP2,CASP3,CASP8,FADD,NFKB1,NFKB2,PRKACB,PRKAG2,PRKAR1A,TNFRSF1A,TRAF2
Melatonin Signaling	1	0.269	CALM1 (includes others),CAMK2A,GNRH2,MAP2K4,MAP2K5,MAPK1,NOTUM,OPN1SW,PDIA3,PLCB1,PLCB3,PLCD4,PLCG1,PLCL1,PRKACB,PRKAG2,PRKAR1A,PRKCE,PRKCQ,RAF1,RORA
Role of JAK1 and JAK3 in Œ≥c Cytokine Signaling	0.997	0.275	FES,GRB2,HRAS,IL2RA,IL2RB,IL9,JAK1,KRAS,MAPK1,MRAS,PIK3C2B,PIK3CB,PIK3R1,PIK3R4,PTPN11,RAP1B,RASD2,SOCS1,STAT1
Response of EIF2AK1 (HRI) to heme deficiency	0.996	0.389	ATF4,ATF5,ATP,CEBPG,CHAC1,EIF2S2,TRIB3
Sirtuin Signaling Pathway	0.992	0.219	ACADL,ACSS2,AGTRAP,AKT1,ARG2,ATG10,ATG13,ATG16L1,ATG16L2,ATG4D,ATG5,ATG9B,ATP,ATP5F1A,ATP5F1B,ATP5F1E,ATP5MC1,BCL2L11,BPGM,CLOCK,CPT1C,CRTC2,DOT1L,GOT2,H1-0,H1-2,HMGCS2,LDHD,MAP1LC3A,MAP1LC3B,MAPK1,MAPK12,MAPK4,MTOR,NAD ,NDUFA12,NDUFA7,NDUFA9,NDUFB10,NDUFB2,NDUFB4,NDUFS2,NDUFS3,NDUFV1,NEDD4,NFKB1,NFKB2,NR1H3,NR1H4,PAM16,PARP1,PDK1,PGAM1,POLR1B,RPTOR,SDHC,SDHD,SF3A1,SIRT3,SOD1,SOD3,TIMM10,TIMM13,T…
TCR signaling	0.991	0.244	ATP,BCL10,BTRC,CDC34,CSK,EVL,HLA-DPA1,HLA-DRB5,LAT,LCP2,MALT1,NFKB1,PAG1,PIK3CB,PIK3R1,PLCG1,PRKCQ,PSMA4,PSMA6,PSMB1,PSMB9,PSMC3,PSMD13,PSMD5,PSMD6,PSMD8,PSME4,PTPRJ,SEM1,TAB2,TRAT1,UBA52,ZAP70
TBC/RABGAPs	0.991	0.298	GGA2,MAP1LC3B,OPTN,RAB11B,RAB35,RAB5C,RAB6B,RAB7B,RABGAP1,RABGEF1,TBC1D17,TBC1D2,TBC1D7,TSC2
Apelin Pancreas Signaling Pathway	0.991	0.298	ERN1,INS,MAP2K4,MAPK12,NFKB1,NFKB2,PIK3C2B,PIK3CB,PIK3R1,PIK3R4,PRKAB2,PRKACB,PRKAG2,PRKAR1A
Signaling by Hippo	0.991	0.364	ATP,CASP3,LATS1,NPHP4,SAV1,STK4,WWTR1,YAP1
Interleukin-12 family signaling	0.991	0.364	ATP,CRLF1,IL12A,IL12RB1,IL27,JAK1,STAT1,TYK2
RHO GTPases activate CIT	0.991	0.364	ATP,MYH10,PPP1CB,PPP1R12A,PPP1R12B,PRC1,RAC1,RHOA
SNARE Signaling Pathway	0.991	0.243	ADCY1,ADCY10,ADCY7,ATP,BET1L,CACNB1,CACNB2,CALM1 (includes others),CAMK2A,GOSR2,MYH10,MYH3,MYH7B,MYL1,MYL4,MYL5,MYL7,NAPB,NAPG,NSF,PRKACB,PRKAG2,PRKAR1A,RAB22A,RAB27A,RAB2A,RIMS1,SNCG,STX1A,STX1B,STXBP1,SYT15,VAMP3,YKT6
Cardiac conduction	0.991	0.243	ABCC9,ATP,ATP2A1,CACNB1,CACNB2,CACNG6,CACNG7,CALM1 (includes others),CAMK2A,FGF12,FGF14,FKBP1B,FXYD6,KAT2B,KCND3,KCNE2,KCNE4,KCNJ12,KCNJ2,KCNK12,KCNK15,KCNK4,KCNK5,KCNK7,NAD ,NPR1,PLN,SCN4B,SCN7A,SCN9A,SRI,STIM1,TRPC1,WWTR1
MSP-RON Signaling in Cancer Cells Pathway	0.991	0.243	ACTA2,AKT1,ATF4,CREB3L3,CTNNB1,ETS1,GRB2,HRAS,ITGA6,ITGB4,KLK13,KLK4,KRAS,MAPK1,MRAS,MST1,MTOR,NFKB1,NFKB2,PDGFC,PIK3C2B,PIK3CB,PIK3R1,PIK3R4,PLAUR,RAF1,RAP1B,RASD2,SOS1,TCF4,TCF7,TRIM24,VEGFB,VIM
RHO GTPases activate PAKs	0.991	0.346	ATP,CALM1 (includes others),CTTN,MYH10,NF2,PPP1CB,PPP1R12A,PPP1R12B,RAC1
Role of JAK1, JAK2 and TYK2 in Interferon Signaling	0.991	0.346	IFNAR2,JAK1,NFKB1,NFKB2,RAF1,SOCS1,STAT1,STAT2,TYK2
RHO GTPases Activate Formins	0.986	0.241	ATP,CDCA8,CENPC,CENPF,CENPH,DAAM1,DVL1,DYNLL1,EVL,FMNL1,FMNL2,KNL1,KNTC1,MAD2L1,MIS12,NDEL1,NUP160,NUP37,NUP43,PAFAH1B1,PPP2R1A,PPP2R1B,PPP2R5B,PPP2R5C,PPP2R5D,RAC1,RCC2,RHOA,RHOD,SCAI,SKA1,SKA2,SPDL1,TUBA1B,TUBA3C/TUBA3D
Induction of Apoptosis by HIV1	0.984	0.277	APAF1,BIRC3,CASP3,CASP8,DAXX,FADD,HTRA2,MAP2K4,MAP3K5,MAPK12,NAIP,NFKB1,NFKB2,NFKBIB,NFKBIE,TNFRSF1A,TRAF1,TRAF2
ERB2-ERBB3 Signaling	0.984	0.277	AKT1,BAD,ERBB2,GRB2,HRAS,KRAS,MAPK1,MRAS,NRG1,PIK3C2B,PIK3CB,PIK3R1,PIK3R4,RAF1,RAP1B,RASD2,SOS1,TYK2
Xenobiotic Metabolism AHR Signaling Pathway	0.983	0.261	AHRR,AIP,ALDH1A3,ALDH1B1,ALDH2,ALDH3B1,ANKRA2,CYP1A1,EP300,GSTA1,GSTA2,GSTA4,GSTA5,GSTO1,GSTO2,GSTP1,HDAC5,HSP90AA1,MGST3,NFKB1,NFKB2,NQO2,NRIP1
RET signaling	0.977	0.302	ATP,GAB1,GFRA1,GFRA2,GRB2,GRB7,PIK3CB,PIK3R1,PLCG1,PRKACB,PTPN11,RAP1GAP,SOS1
B Cell Activating Factor Signaling	0.977	0.302	MAP2K4,MAP3K1,MAPK1,MAPK12,NFATC1,NFATC2,NFKB1,NFKB2,NFKBIB,NFKBIE,TRAF1,TRAF2,TRAF3
PPAR Signaling	0.977	0.252	AIP,EP300,GRB2,HRAS,HSP90AA1,IL1F10,IL1RN,INS,KRAS,MAPK1,MRAS,NCOR2,NFKB1,NFKB2,NFKBIB,NFKBIE,NR1H3,NRIP1,PDGFC,PDGFRA,RAF1,RAP1B,RASD2,RXRA,SOS1,TNFRSF1A,TRAF2
Ascorbate Recycling (Cytosolic)	0.977	0.455	GLRX,GSTO1,GSTO2,NAD ,NADPH
MHC class II antigen presentation	0.977	0.244	ACTR10,ACTR1A,ACTR1B,AP1B1,AP1S3,AP2A1,AP2A2,ATP,CAPZA1,CLTC,CTSA,CTSC,CTSF,CTSL,CTSS,CTSV,DCTN2,DNM1,DYNLL1,HLA-DOA,HLA-DOB,HLA-DPA1,HLA-DRB5,KIF3C,KIF5B,KIFAP3,KLC2,KLC4,OSBPL1A,SEC24D,TUBA1B,TUBA3C/TUBA3D
Regulation of RUNX2 expression and activity	0.977	0.266	ATP,ESR1,FBXW7,NKX3-2,PSMA4,PSMA6,PSMB1,PSMB9,PSMC3,PSMD13,PSMD5,PSMD6,PSMD8,PSME4,SEM1,SKP2,SMURF1,STAT1,STUB1,TWIST1,UBA52
IL-3 Signaling	0.977	0.266	AKT1,BAD,GRB2,HRAS,JAK1,KRAS,MAPK1,MRAS,PIK3C2B,PIK3CB,PIK3R1,PIK3R4,PPP3R1,PRKCE,PRKCQ,RAC1,RAF1,RAP1B,RASD2,SOS1,STAT1
GDNF Family Ligand-Receptor Interactions	0.977	0.266	GAB1,GFRA1,GFRA2,GRB2,HRAS,KRAS,MAP2K4,MAPK1,MAPK12,MRAS,PIK3C2B,PIK3CB,PIK3R1,PIK3R4,PLCG1,RAC1,RAF1,RAP1B,RASA1,RASD2,SOS1
NAD Signaling Pathway	0.977	0.235	ACADL,AKT1,BMP6,CLOCK,DXO,ERN1,H1-0,H1-2,HGF,HMGCS2,INS,LDHD,NAD ,NFKB1,NFKB2,NUDT12,PARP1,PARP11,PARP14,PARP3,PARP8,PIK3C2B,PIK3CB,PIK3R1,PIK3R4,POLR2I,POLR2J,POLR2J2/POLR2J3,POLR2K,POLR2L,PRKAB2,PRKAG2,SIRT3,SLC22A13,SLC29A4,SLC5A8,TGFB1,TIPARP,TNKS2,TPCN2
ERBB Signaling	0.977	0.258	AKT1,BTC,ERBB2,GRB2,HRAS,KRAS,MAP2K4,MAPK1,MAPK12,MRAS,MTOR,NCK2,NRG1,PIK3C2B,PIK3CB,PIK3R1,PIK3R4,PLCG1,PRKCE,PRKCQ,RAF1,RAP1B,RASD2,SOS1
Agrin Interactions at Neuromuscular Junction	0.971	0.271	ACTA2,AGRN,ARHGEF7,CTTN,DVL1,ERBB2,HRAS,KRAS,MAP2K4,MAPK1,MAPK12,MRAS,NRG1,RAC1,RAC2,RAC3,RAP1B,RAPSN,RASD2
DAG and IP3 signaling	0.971	0.288	ADCY1,ADCY7,ATP,CALM1 (includes others),CAMK2A,CAMK4,CAMKK1,CAMKK2,NAD ,PDE1A,PDE1C,PLCG1,PRKACB,PRKAR1A,PRKCE
Melanoma Signaling	0.971	0.288	AKT1,BAD,CDK4,HRAS,KRAS,MAPK1,MITF,MRAS,PIK3C2B,PIK3CB,PIK3R1,PIK3R4,RAF1,RAP1B,RASD2
Amino acids regulate mTORC1	0.968	0.279	ATP6V0D1,ATP6V0E2,ATP6V1B1,ATP6V1B2,ATP6V1F,CASTOR1,CASTOR2,KPTN,LAMTOR4,MIOS,MTOR,RHEB,RPTOR,RRAGA,TCIRG1,WDR24,WDR59
p53 Signaling	0.968	0.255	AKT1,APAF1,ATM,ATR,CCNG1,CDK4,CHEK2,COQ8A,CTNNB1,EP300,KAT2B,MDM4,PCNA,PERP,PIAS1,PIDD1,PIK3C2B,PIK3CB,PIK3R1,PIK3R4,RRM2B,TNFRSF10B,TP53BP2,TP53I3,TP63
MSP-RON Signaling in Macrophages Pathway	0.96	0.246	ARG1,ATF4,CREB3L3,GRB2,HLA-DOA,HLA-DOB,HLA-DPA1,HLA-DRB5,HRAS,IL12A,ITGAM,ITGB2,KLK13,KLK4,KRAS,MAPK1,MRAS,MST1,NFKB1,NFKB2,PIK3C2B,PIK3CB,PIK3R1,PIK3R4,RAP1B,RASD2,SBNO2,SOCS1,SOS1,STAT1
ERK5 Signaling	0.953	0.267	AKT1,ATF4,BAD,CREB3L3,ELK4,GAB1,GNA12,HRAS,KRAS,MAP2K5,MEF2A,MEF2C,MRAS,PTPN11,RAP1B,RASD2,RPS6KA4,RPS6KA5,RPS6KB2,WNK1
Energy dependent regulation of mTOR by LKB1-AMPK	0.949	0.314	ATP,LAMTOR4,MTOR,PPM1A,PRKAB2,PRKAG2,RHEB,RPTOR,RRAGA,STRADA,TSC2
Thrombin signalling through proteinase activated receptors (PARs)	0.949	0.314	ARRB2,F2R,GNA11,GNA12,GNA15,GNB5,GNG10,GNG2,GNG5,GNGT2,MAPK1
XBP1(S) activates chaperone genes	0.949	0.292	ADD1,ATP6V0D1,CXXC1,EXTL3,GFPT1,GOSR2,PPP2R5B,PREB,SERP1,SSR1,SYVN1,WFS1,WIPI1,YIF1A
Major pathway of rRNA processing in the nucleolus and cytosol	0.948	0.231	BUD23,BYSL,C1D,CSNK1E,DCAF13,EMG1,ERI1,EXOSC1,EXOSC5,FCF1,KRR1,NOL11,NOL6,NOP14,PELP1,PNO1,RBM28,RCL1,RPL13,RPL18,RPL18A,RPL22L1,RPL29,RPL37A,RPL7,RPLP2,RPP14,RPP25,RPP40,RPS12,RPS15A,RPS16,RPS17,RPS18,RPS2,RPS27L,RPSA,SENP3,TSR1,UBA52,UTP11,WDR43,WDR46
Clathrin-mediated Endocytosis Signaling	0.947	0.227	AAK1,ACTA2,AP1B1,AP1S3,AP2A1,AP2A2,AP3B1,AP3B2,AP3D1,AP3M1,AP3S1,AP4B1,AP4E1,AP4M1,AP5B1,AP5Z1,APOA1,ARPC4,ARPC5L,ARRB2,CLTC,CTTN,DNM1,F2R,FGF12,FGF14,FGF18,FGF9,GAK,GRB2,HIP1,HIP1R,INS,ITGB2,ITGB4,ITGB5,MYO6,PDGFC,PIK3C2B,PIK3CB,PIK3R1,PIK3R4,PPP3R1,RAB11B,RAB5C,RAC1,UBA52,VEGFB
Signaling by TGF-beta Receptor Complex	0.947	0.281	ATP,FURIN,ITGA8,ITGAV,ITGB5,NEDD4L,PARD3,PARD6A,PPP1CB,RHOA,SMAD3,SMAD4,SMURF1,STUB1,TGFB1,UBA52
Lymphotoxin Œ≤ Receptor Signaling	0.947	0.281	AKT1,APAF1,CASP3,EP300,LTA,LTBR,MAPK1,NFKB1,NFKB2,PIK3C2B,PIK3CB,PIK3R1,PIK3R4,TRAF1,TRAF2,TRAF3
Cristae formation	0.936	0.323	ATP5F1A,ATP5F1B,ATP5F1E,ATP5MC1,ATP5MC2,ATP5MC3,ATP5MF,ATP5PO,CHCHD6,IMMT
GM-CSF Signaling	0.928	0.268	AKT1,CAMK2A,ETS1,GRB2,HRAS,KRAS,MAPK1,MRAS,PIK3C2B,PIK3CB,PIK3R1,PIK3R4,PPP3R1,PTPN11,RAF1,RAP1B,RASD2,SOS1,STAT1
HMGB1 Signaling	0.927	0.234	AGER,AKT1,CNTF,HRAS,IL12A,IL17D,IL1F10,IL25,KAT2B,KRAS,LTA,MAP2K4,MAP2K5,MAPK1,MAPK12,MRAS,NFKB1,NFKB2,PIK3C2B,PIK3CB,PIK3R1,PIK3R4,RAC1,RAC2,RAC3,RAP1B,RASD2,RHOA,RHOBTB2,RHOD,RHOT2,RHOU,RND1,RND2,SELE,TGFB1,TNFRSF1A,TNFSF13,TNFSF4
Pancreatic Adenocarcinoma Signaling	0.925	0.242	AKT1,BAD,CDK4,CDKN2B,E2F7,ERBB2,GRB2,HDAC10,HDAC5,JAK1,KRAS,MAP2K4,MAPK1,MAPK12,NFKB1,NFKB2,PDGFC,PIK3C2B,PIK3CB,PIK3R1,PIK3R4,PLD1,RAC1,RAD51,RAF1,SMAD3,SMAD4,STAT1,TGFB1,TYK2,VEGFB
Erythropoietin Signaling Pathway	0.925	0.231	AKT1,APAF1,BAD,BIRC3,CNTF,CTNNB1,GRB2,HBA1/HBA2,HBE1,HBQ1,HRAS,IL12A,IL17D,IL1F10,IL25,KRAS,LTA,MAPK1,MRAS,MTOR,NFKB1,NFKB2,NFKBIB,NFKBIE,PIK3C2B,PIK3CB,PIK3R1,PIK3R4,PLCG1,PRKCE,PRKCQ,RAC1,RAC2,RAC3,RAF1,RAP1B,RASD2,SHC2,SOS1,TGFB1,TNFSF13,TNFSF4
Apelin Cardiomyocyte Signaling Pathway	0.925	0.25	AKT1,ATP2A1,GNA11,MAPK1,MAPK12,MAPK4,MYL1,MYL4,MYL5,MYL7,NOTUM,OPN1SW,PDIA3,PIK3C2B,PIK3CB,PIK3R1,PIK3R4,PLCB1,PLCB3,PLCD4,PLCG1,PLCL1,PLN,PRKCE,PRKCQ,TGFB1
NADH Repair	0.925	0.5	ATP,GAPDH,NAXD,NAXE
Pathogen Induced Cytokine Storm Signaling Pathway	0.925	0.213	AIM2,AP3B1,ATP,BHLHE40,CASP1,CASP3,CASP8,CCL16,CCL18,CCL20,CCL25,CCL3,CCL3L3,CCL4,CCL4L1/CCL4L2,CNTF,COL11A1,COL11A2,COL15A1,COL18A1,COL19A1,COL23A1,COL4A4,COL5A1,COL5A2,COL9A2,CXCL12,CXCL14,CXCL16,CXCL17,CXCR1,FADD,FTH1,GSDMD,GSDME,GZMB,HLA-DOA,HLA-DOB,HLA-DPA1,HLA-DRB5,IFNAR2,IL12A,IL12RB1,IL17D,IL18R1,IL1F10,IL1RN,IL25,IL9,IRF3,IRF7,IRF9,JAK1,LTA,MAPK1,MAPK12,MAPK4,MYD88,NFKB1,NFKB2,NLRC3,NLRC…
Formation of paraxial mesoderm	0.922	0.348	CTNNB1,EP300,FGFR1,KAT2B,MAML2,MAML3,MESP2,RBPJ
RNA polymerase II transcribes snRNA genes	0.918	0.256	ATP,CCNT1,CDK7,ELL3,GTF2A1,ICE1,ICE2,INTS1,INTS10,INTS12,INTS2,NABP1,NCBP1,POLR2I,POLR2J,POLR2K,POLR2L,POU2F2,RPAP2,RPRD1B,SUPT5H,TAF6,TAF9
Neurovascular Coupling Signaling Pathway	0.908	0.221	ABHD3,ATP,CACNA1H,CACNA2D3,CACNB1,CACNB2,CACNG6,CACNG7,CALM1 (includes others),CATSPER1,CATSPER2,CHRM5,ENTPD3,ENTPD4,ENTPD5,GABBR1,GABRB2,GABRB3,GABRR1,GAD1,GRIA1,GRIA2,KCNJ12,KCNJ15,KCNJ16,KCNJ2,KCNMB4,LCAT,LRRC38,MAPT,NPR1,NPR3,P2RY1,PLA2G2D,PLA2G4C,PLA2G4E,PLA2G5,PLA2G6,PLA2R1,PLAAT1,PLAAT2,PLAAT3,PLB1,PLCB1,PLCB3,PPP1CB,PPP1R12A,PPP1R12B,PRKACB,PRKAG2,PRKAR1A,PRKG1,PTGR2,RHOA,SLC1A2,SMARCC2,S…
KEAP1-NFE2L2 pathway	0.907	0.253	AKT1,ATP,BACH1,BTRC,EP300,FBXL17,KEAP1,MAP1LC3B,NPLOC4,PSMA4,PSMA6,PSMB1,PSMB9,PSMC3,PSMD13,PSMD5,PSMD6,PSMD8,PSME4,SEM1,SKP2,TRIM21,UBA52,VCP
PTEN Regulation	0.907	0.234	AKT1,ATN1,ATP,CBX8,CHD3,FRK,GATAD2A,HDAC5,LAMTOR4,MAPK1,MTOR,NAD ,NEDD4,PHC1,PSMA4,PSMA6,PSMB1,PSMB9,PSMC3,PSMD13,PSMD5,PSMD6,PSMD8,PSME4,RCOR1,RHEB,RING1,RPTOR,RRAGA,SALL4,SCMH1,SEM1,STUB1,SUZ12,TNKS2,UBA52,VAPA
Degradation of the extracellular matrix	0.907	0.269	A2M,ACAN,ADAM15,ADAM8,ADAMTS16,ADAMTS5,ADAMTS8,BSG,CASP3,CTSL,CTSS,CTSV,DCN,FBN3,HSPG2,MMP12,MMP15,SPP1
Thrombopoietin Signaling	0.907	0.269	GRB2,HRAS,KRAS,MAPK1,MRAS,PIK3C2B,PIK3CB,PIK3R1,PIK3R4,PLCG1,PRKCE,PRKCQ,PTPN11,RAF1,RAP1B,RASD2,SOS1,STAT1
Cellular Effects of Sildenafil (Viagra)	0.907	0.233	ACTA2,ADCY1,ADCY10,ADCY7,ATP,CACNA2D3,CACNB1,CACNB2,CACNG6,CACNG7,CALM1 (includes others),KCNQ3,MYH10,MYH3,MYH7B,MYL1,MYL4,MYL5,MYL7,NOTUM,NPR1,PABPC4,PDE1A,PDE1C,PDE4C,PDIA3,PLCB1,PLCB3,PLCD4,PLCG1,PLCL1,PPP1CB,PPP1R12A,PPP1R12B,PRKACB,PRKAG2,PRKAR1A,PRKG1
Signaling by FGFR2	0.905	0.259	ATP,ESRP2,FGF18,FGF9,GAB1,GRB2,HRAS,KRAS,MAPK1,MKNK1,NCBP1,PIK3R1,PLCG1,POLR2I,POLR2J,POLR2K,POLR2L,PPP2R1A,PTPN11,SOS1,UBA52
Ephrin A Signaling	0.904	0.286	BCAR1,CFL1,EFNA1,EFNA5,EPHA1,EPHA10,EPHA7,PIK3C2B,PIK3CB,PIK3R1,PIK3R4,PTPN11,RAC1,RHOA
Transcriptional regulation by RUNX2	0.904	0.276	AKT1,ATP,CDK4,HEY2,IHH,ITGBL1,MAF,MAPK1,SATB2,SMAD4,TWIST1,UCMA,WWTR1,YAP1,YES1,ZNF521
Activation of NMDA receptors and postsynaptic events	0.904	0.25	ADCY1,ARHGEF7,ATP,CALM1 (includes others),CAMK2A,CAMK4,CAMKK1,CAMKK2,DLG1,DLG2,GRIA1,GRIA2,HRAS,KRAS,MAPK1,MAPT,NRG1,PRKAB2,PRKACB,PRKAG2,PRKAR1A,RAC1,RASGRF2,TUBA1B,TUBA3C/TUBA3D
ATM Signaling	0.904	0.25	ATF4,ATM,ATR,BRAT1,CBX3,CDC25C,CHEK2,CREB3L3,MAP2K4,MAPK12,MDM4,MRE11,PPP2R1A,PPP2R1B,PPP2R2B,PPP2R2C,PPP2R3A,PPP2R5B,PPP2R5C,PPP2R5D,RAD50,RAD51,SMC1B,TDP1,ZEB1
IL-6 Signaling	0.901	0.24	A2M,AKT1,CYP19A1,GRB2,HRAS,HSPB2,HSPB7,IL1F10,IL1RN,KRAS,MAP2K4,MAPK1,MAPK12,MRAS,NFKB1,NFKB2,NFKBIB,NFKBIE,PIK3C2B,PIK3CB,PIK3R1,PIK3R4,PTPN11,RAF1,RAP1B,RASD2,SOCS1,SOS1,TNFAIP6,TNFRSF1A,TRAF2
Neuropathic Pain Signaling in Dorsal Horn Neurons	0.899	0.248	CAMK1D,CAMK1G,CAMK2A,CAMK4,GRIA1,GRIA2,KCNQ3,MAPK1,NOTUM,NTRK2,PDIA3,PIK3C2B,PIK3CB,PIK3R1,PIK3R4,PLCB1,PLCB3,PLCD4,PLCG1,PLCL1,PRKACB,PRKAG2,PRKAR1A,PRKCE,PRKCQ,TAC1
Signaling by MET	0.899	0.256	ATP,COL11A1,COL11A2,COL5A1,COL5A2,CRK,GAB1,GRB2,HGF,HRAS,ITGA2,KRAS,LAMC3,PIK3R1,PTPN11,PTPRJ,RAC1,RANBP10,RAP1B,SOS1,SPINT1,UBA52
Estrogen-Dependent Breast Cancer Signaling	0.899	0.256	AKR1B10,AKR1B15,AKT1,ATF4,CREB3L3,CYP19A1,ESR1,HRAS,HSD17B13,HSD17B6,KRAS,MAPK1,MRAS,NFKB1,NFKB2,PIK3C2B,PIK3CB,PIK3R1,PIK3R4,RAP1B,RASD2,TERT
The Visual Cycle	0.899	0.306	AKR1B10,DHRS7,DHRS9,LRAT,NAD ,NADPH,RBP1,RBP3,RBP7,RDH10,RDH12
Interferon Signaling	0.899	0.306	IFI35,IFITM3,IFNAR2,IRF9,JAK1,PIAS1,SOCS1,STAT1,STAT2,TAP1,TYK2
Glucocorticoid Receptor Signaling	0.888	0.204	A2M,AGT,AKT1,ARG2,ATP5F1A,ATP5F1B,ATP5F1E,ATP5MC1,BCL2L11,CCL3,CDK7,CEBPA,CREBZF,CXCR1,DCAF6,DNAH1,DNAH3,EP300,ESR1,GRB2,GTF2A1,GTF2H2,GTF2H4,HLA-DOA,HLA-DOB,HLA-DPA1,HLA-DRB5,HP,HRAS,HSP90AA1,HSPA4,IFNE,IFNLR1,IL11RA,IL12RB1,IL17RD,IL18R1,IL1RN,IL2RA,IL2RB,IL9,IRF3,JAK1,KAT2B,KRAS,KRT12,KRT19,KRT24,KRT27,KRT6A,KRT6C,KRT8,KRT80,MAP2K4,MAP3K1,MAPK1,MAPK12,MRAS,NCOR2,NDUFA12,NDUFA7,NDUFA9,NDUFB10,N…
Apelin Adipocyte Signaling Pathway	0.888	0.253	ADCY1,ADCY10,ADCY7,GNA11,GPX3,GSTA1,GSTA5,GSTP1,INS,MAPK1,MAPK12,MAPK4,MGST3,OPN1SW,PLIN1,PRKAB2,PRKACB,PRKAG2,PRKAR1A,RAC1,RAC2,RAC3,SOD1
eNOS Signaling	0.884	0.231	ADCY1,ADCY10,ADCY7,AKT1,AQP1,AQP11,AQP5,ATP,CALM1 (includes others),CASP3,CASP8,CHRFAM7A,CHRM5,CHRNA7,CHRNB2,CHRNG,CNGA4,ESR1,ESR2,FLT4,HSP90AA1,HSPA4,LPAR3,PDGFC,PIK3C2B,PIK3CB,PIK3R1,PIK3R4,PLCG1,PRKAB2,PRKACB,PRKAG2,PRKAR1A,PRKCE,PRKCQ,PRKG1,SLC7A1,STUB1,VEGFB
RNA Polymerase I Transcription	0.883	0.278	ATP,CDK7,CHD3,GATAD2A,GTF2H2,GTF2H4,KAT2B,POLR1B,POLR1F,POLR1H,POLR2K,POLR2L,RRN3,TAF1A,TAF1D
Apoptotic execution phase	0.883	0.278	ADD1,APC,ATP,CASP3,CASP8,CTNNB1,DSG2,GAS2,GSN,H1-0,H1-2,HMGB2,MAPT,PRKCQ,VIM
Mitophagy	0.881	0.312	ATG5,ATP,MAP1LC3A,MAP1LC3B,MFN1,MTERF3,PGAM5,TOMM7,TOMM70,UBA52
GŒ±s Signaling	0.873	0.238	ADCY1,ADCY10,ADCY7,ADD1,ADRB1,ADRB3,ATF4,ATP,CHRM5,CNGA4,CNR1,CREB3L3,CRHR1,GNA11,GNA12,GNA15,GNAL,GNB5,GNG10,GNG2,GNG5,HRH2,HTR5A,LHCGR,MAPK1,MRAS,PRKACB,PRKAG2,PRKAR1A,RAPGEF3,VIPR1
RHO GTPases activate KTN1	0.868	0.417	KIF5B,KLC2,KLC4,RAC1,RHOA
Necroptosis Signaling Pathway	0.858	0.231	ATP,BIRC3,CAMK2A,CAPN10,CAPN9,CASP1,CASP8,CYLD,FADD,IRF3,IRF9,JAK1,PAM16,PGAM5,PLA2G2D,PLA2G4C,PLA2G4E,PLA2G5,PLA2G6,PPP3R1,PYGL,STAT1,STAT2,TAB2,TIMM10,TIMM13,TIMM23,TIMM23B,TNFRSF10B,TNFRSF1A,TNIP1,TOMM40L,TOMM7,TOMM70,TRAF2,TRPM7,TYRO3
Assembly of RNA Polymerase II Complex	0.855	0.28	CDK7,DR1,GTF2A1,GTF2H2,GTF2H4,POLR2I,POLR2J,POLR2J2/POLR2J3,POLR2K,POLR2L,TAF12,TAF4B,TAF6,TAF9
FAT10 Cancer Signaling Pathway	0.855	0.28	ACVR1B,AKT1,BMPR2,CTNNB1,MAD2L1,NFKB1,NFKB2,NFKBIB,NFKBIE,PCNA,SMAD3,SMAD4,TGFB1,TNFRSF1A
Wound Healing Signaling Pathway	0.851	0.219	ACTA2,ACVR1B,BMPR2,CNTF,COL11A1,COL11A2,COL15A1,COL18A1,COL19A1,COL23A1,COL4A4,COL5A1,COL5A2,COL9A2,GRB2,HRAS,IL12A,IL17D,IL1F10,IL1RN,IL25,ITGA6,ITGB4,JAK1,KRAS,KRT6A,KRT6C,LTA,MAP2K4,MAP2K5,MAPK1,MAPK12,MRAS,MST1,NFKB1,NFKB2,NFKBIB,NFKBIE,PDGFC,RAC1,RAF1,RAP1B,RASD2,SHC2,SOS1,STAT1,TAC1,TGFB1,TNFRSF1A,TNFSF13,TNFSF4,TPSAB1/TPSB2,TRAF2,TYK2,VEGFB,VIM
Tumoricidal Function of Hepatic Natural Killer Cells	0.85	0.333	APAF1,CASP3,CASP8,ENDOG,FADD,GZMB,M6PR,SERPINB9
Regulation of TP53 Activity through Association with Co-factors	0.847	0.375	AKT1,ATP,BANP,POU4F1,TP53BP2,TP63
Granzyme B Signaling	0.847	0.375	APAF1,CASP3,CASP8,ENDOG,GZMB,PARP1
Mismatch Repair in Eukaryotes	0.846	0.35	ATP,MSH3,PCNA,PMS2,RFC3,RPA1,SLC19A1
Ketogenesis	0.846	0.35	ACAA2,ACAT1,BDH1,HADHB,HMGCLL1,HMGCS2,NAD
TREM1 Signaling	0.846	0.256	AKT1,CASP1,CASP5,CCL3,CD40,CD83,FCGR2B,GRB2,MAPK1,MYD88,NFKB1,NFKB2,NLRC3,NLRC4,NLRP2,NLRP4,NOD2,PLCG1,SIGIRR,TLR6
Interleukin-1 family signaling	0.846	0.237	ATP,BTRC,CASP1,IL18R1,IL1F10,IL1RN,MAP2K4,MYD88,NFKB1,NOD2,PSMA4,PSMA6,PSMB1,PSMB9,PSMC3,PSMD13,PSMD5,PSMD6,PSMD8,PSME4,PTPN11,PTPN12,PTPN14,PTPN9,SEM1,SIGIRR,SKP2,SMAD3,TAB2,TOLLIP,UBA52
EPH-Ephrin signaling	0.841	0.245	AP2A1,AP2A2,ARHGEF7,ARPC4,ATP,CFL1,CLTC,DNM1,EFNA1,EFNA5,EPHA1,EPHA10,EPHA7,EPHB1,HRAS,ITSN1,MYH10,NCK2,PSEN2,RAC1,RASA1,RHOA,SDCBP,TIAM1,YES1
Protein folding	0.841	0.245	AP3M1,ARFGEF2,ATP,CCT6B,CCT8,FBXL3,FBXW10,FBXW2,FBXW5,FBXW7,FBXW9,GNA11,GNA15,GNB5,GNG10,GNG2,GNG5,GNGT2,PFDN2,RGS11,RGS6,SKIC2,TBCB,TUBA1B,TUBA3C/TUBA3D
Gene and protein expression by JAK-STAT signaling after IL-12 stimulation	0.841	0.297	AIP,BOLA2/BOLA2B,CAPZA1,CFL1,CNN2,GSTA2,GSTO1,MTAP,RAP1B,SERPINB2,SOD1
Xenobiotic Metabolism PXR Signaling Pathway	0.838	0.224	ALDH1A3,ALDH1B1,ALDH2,ALDH3B1,CAMK2A,CES4A,CYP2C19,EP300,GAL3ST2,GRIP1,GSTA1,GSTA2,GSTA4,GSTA5,GSTO1,GSTO2,GSTP1,HS3ST5,HSP90AA1,IL4I1,MGST3,NCOR2,NRIP1,PPM1A,PPP1CB,PPP1R11,PPP1R12A,PPP1R14B,PPP1R3D,PPP1R7,PRKACB,PRKAG2,PRKAR1A,PRKCE,PRKCQ,RXRA,SMOX,SULT1A1,SULT1A2,SULT1B1,SULT1C2,SULT1E1,SULT2A1,UST
DNA Methylation and Transcriptional Repression Signaling	0.836	0.243	CDK10,CDK12,CDK14,CDK18,CDK19,CDK3,CDK4,CDK7,CDK8,CHD3,CHD5,E2F7,GATAD2A,MBD1,MBD2,MBD4,SAP18,SMUG1,TCF19,TCF20,TCF21,TCF25,TCF4,TCF7,TET2,ZEB1
SUMOylation of RNA binding proteins	0.835	0.283	CBX8,NUP160,NUP188,NUP37,NUP43,NUP50,NUP62,PCGF2,PHC1,POM121/POM121C,RING1,SCMH1,TPR
Interleukin-4 and Interleukin-13 signaling	0.832	0.241	AKT1,ALOX15,ATP,CEBPD,HGF,HSP90AA1,IL12A,IRF4,ITGAM,ITGB2,JAK1,LCN2,NDN,PIK3R1,POMC,RHOU,RORA,S1PR1,SOCS1,SOCS5,SOX2,STAT1,TGFB1,TWIST1,TYK2,VIM,ZEB1
Protein ubiquitination	0.817	0.303	ATP,CDC34,UBA52,UBA6,UBE2B,UBE2C,UBE2T,UBE2W,UBE2Z,UCHL3
FXR/RXR Activation	0.812	0.223	ABCG5,AIFM2,AKT1,APOA1,CASP8,CNTF,CYP19A1,CYP27A1,CYP7A1,G6PC3,GCLM,GSTA1,GSTA2,GSTA4,GSTA5,GSTO1,GSTO2,GSTP1,IL12A,IL17D,IL1F10,IL1RN,IL25,INS,LIPC,LPL,LTA,MAP2K4,MAPK12,MGST3,MLXIPL,NFKB1,NFKB2,NR1H3,NR1H4,PRKAB2,PRKAG2,RXRA,SDC1,SLC4A2,SULT2A1,TGFB1,TNFSF13,TNFSF4
Class B/2 (Secretin family receptors)	0.812	0.245	ADM2,CALCRL,CRHR1,CRHR2,FZD10,FZD6,GCGR,GIPR,GNB5,GNG10,GNG2,GNG5,GNGT2,IHH,PTHLH,RAMP2,RAMP3,VIPR1,WNT10B,WNT16,WNT2B,WNT3,WNT5A,WNT9B
Corticotropin Releasing Hormone Signaling	0.809	0.228	ADCY1,ADCY10,ADCY7,ATF4,ATP,CACNA1H,CACNA2D3,CACNB1,CACNB2,CACNG6,CACNG7,CALM1 (includes others),CAMK4,CATSPER1,CATSPER2,CNR1,CREB3L3,CRHR1,CRHR2,GAD1,MAPK1,MAPK12,MEF2A,MEF2C,NPR1,NPR3,OPN1SW,PLCG1,POMC,PRKACB,PRKAG2,PRKAR1A,PRKCE,PRKCQ,RAF1,RAP1B,SMARCC2
Peroxisomal protein import	0.801	0.262	ACOX1,ACOX2,ACOX3,AGPS,AGXT,ATP,CROT,DECR2,EHHADH,EPHX2,PAOX,PECR,PEX10,PEX5,SLC27A2,TYSND1,UBA52
WNK Renal Signaling Pathway	0.797	0.239	AGT,AGTR1,AKT1,ANAPC1,ANAPC5,ASIC3,ATP,BIRC3,CALM1 (includes others),CLCNKB,INS,LRRC8A,LRRC8B,LRRC8D,NEDD4,NPR3,PIK3C2B,PIK3CB,PIK3R1,PIK3R4,PRKCE,PRKCQ,RPS6KA5,SCNN1G,SLC12A4,SLC12A6,WNK1
Syndecan interactions	0.797	0.31	COL5A1,COL5A2,ITGA2,ITGA6,ITGAV,ITGB4,ITGB5,SDC1,TGFB1
Prostate Cancer Signaling	0.794	0.237	AKT1,ATF4,BAD,CREB3L3,CTNNB1,GRB2,GSTP1,HDAC10,HDAC5,HRAS,HSP90AA1,KRAS,MAPK1,MRAS,MTOR,NFKB1,NFKB2,NFKBIB,NFKBIE,NKX3-1,PIK3C2B,PIK3CB,PIK3R1,PIK3R4,RAF1,RAP1B,RASD2,SOS1
Th1 Pathway	0.792	0.236	CD40,GRB2,HLA-DOA,HLA-DOB,HLA-DPA1,HLA-DRB5,IL12A,IL12RB1,IL18R1,IL27,ITGB2,JAK1,KLRC1,KLRD1,LTA,NFATC1,NFATC2,NFIL3,NFKB1,NOTCH2,PIK3C2B,PIK3CB,PIK3R1,PIK3R4,PRKCQ,PSEN2,SOCS1,STAT1,TYK2
STAT5 Activation	0.792	0.444	ATP,FLT3,GRB2,PTPN11
Creatine-phosphate Biosynthesis	0.792	0.444	ATP,CKB,CKM,CKMT2
Hepatic Fibrosis / Hepatic Stellate Cell Activation	0.791	0.222	A2M,ACTA2,AGT,AGTR1,CCR7,CD40,COL11A1,COL11A2,COL15A1,COL18A1,COL19A1,COL23A1,COL4A4,COL5A1,COL5A2,COL9A2,ECE1,EDNRA,EDNRB,FGFR1,FLT4,HGF,IFNAR2,IGF2,IGFBP4,LEPR,MYH10,MYH3,MYH7B,MYL1,MYL4,MYL5,MYL7,NFKB1,NFKB2,PDGFC,PDGFRA,SMAD3,SMAD4,STAT1,TGFB1,TIMP2,TNFRSF1A,VEGFB
Nitric Oxide Signaling in the Cardiovascular System	0.789	0.233	ADRB1,ADRB3,AKT1,ARG2,ATP2A1,CACNA2D3,CACNB1,CACNB2,CACNG6,CACNG7,CALM1 (includes others),FLT4,HSP90AA1,MAPK1,NPR1,PDE1A,PDE1C,PDGFC,PIK3C2B,PIK3CB,PIK3R1,PIK3R4,PLN,PRKACB,PRKAG2,PRKAR1A,PRKCE,PRKCQ,PRKG1,SLC7A1,VEGFB
GABA Receptor Signaling	0.788	0.232	ADCY1,ADCY10,ADCY7,AP2A1,AP2A2,CACNA1H,CACNA2D3,CACNB1,CACNB2,CACNG6,CACNG7,CATSPER1,CATSPER2,DNM1,GABBR1,GABRB2,GABRB3,GABRR1,GAD1,GNA11,GNA12,GNA15,GNAL,GNB5,GNG10,GNG2,GNG5,KCNQ3,MRAS,NSF,SLC6A12,UBA52
Immunogenic Cell Death Signaling Pathway	0.787	0.245	ATF4,ATG16L1,ATG4D,ATG5,ATP,CASP1,CASP3,CASP8,DAPK2,FADD,GZMB,HSP90AA1,HSPA4,IFNAR2,IRF3,NFKB1,NFKB2,P2RX7,P2RY2,PDIA3,PGAM5,STING1,TNFRSF1A
Cell Cycle Regulation by BTG Family Proteins	0.786	0.289	CDK4,CNOT7,E2F7,PPP2R1A,PPP2R1B,PPP2R2B,PPP2R2C,PPP2R3A,PPP2R5B,PPP2R5C,PPP2R5D
TAK1-dependent IKK and NF-kappa-B activation	0.786	0.277	AGER,ATP,CASP8,IKBIP,N4BP1,NFKB1,NFKB2,NFKBIB,NOD2,TAB2,TIFA,TRAF2,UBA52
Growth Hormone Signaling	0.783	0.253	A2M,CEBPA,IGF2,IGFALS,MAPK1,PIK3C2B,PIK3CB,PIK3R1,PIK3R4,PLCG1,PRKCE,PRKCQ,RPS6KA4,RPS6KA5,RPS6KB2,SOCS1,SOCS4,SOCS5,STAT1
LPS-stimulated MAPK Signaling	0.762	0.247	HRAS,KRAS,MAP2K4,MAP3K5,MAPK1,MAPK12,MRAS,NFKB1,NFKB2,NFKBIB,NFKBIE,PIK3C2B,PIK3CB,PIK3R1,PIK3R4,PRKCE,PRKCQ,RAC1,RAF1,RAP1B,RASD2
Type II Diabetes Mellitus Signaling	0.76	0.224	ACSM1,AKT1,ATP,CACNA1H,CACNA2D3,CACNB1,CACNB2,CACNG6,CACNG7,CATSPER1,CATSPER2,GCK,INS,MAP2K4,MAP3K1,MAP3K5,MAPK1,MAPK12,MTOR,NFKB1,NFKB2,NFKBIB,NFKBIE,NSMAF,PIK3C2B,PIK3CB,PIK3R1,PIK3R4,PRKAB2,PRKAG2,PRKCE,PRKCQ,SLC27A2,SMPD3,SOCS1,SOCS4,SOCS5,TNFRSF1A,TRAF2
FOXO-mediated transcription of oxidative stress, metabolic and neuronal genes	0.76	0.294	AGRP,ATXN3,FBXO32,FOXO6,GCK,INS,POMC,SIRT3,SMAD3,SMAD4
4-1BB Signaling in T Lymphocytes	0.76	0.294	MAP2K4,MAP3K5,MAPK1,MAPK12,NFKB1,NFKB2,NFKBIB,NFKBIE,TRAF1,TRAF2
Germ layer formation at gastrulation	0.76	0.353	CTNNB1,SMAD3,SMAD4,SOX2,TCF7,TRIM33
Arginine Degradation VI (Arginase 2 Pathway)	0.76	0.353	ARG1,ARG2,NADPH,OAT,PYCR1,PYCR3
GPVI-mediated activation cascade	0.758	0.279	ATP,CLEC1B,FCER1G,GP6,LAT,LCP2,PIK3CB,PIK3R1,PTPN11,RAC1,RAC2,RHOA
CDX Gastrointestinal Cancer Signaling Pathway	0.749	0.22	AKT1,ATOH1,BMP6,BMP7,BMP8A,BMP8B,CDH17,CNTF,CTNNB1,FZD10,FZD6,IL12A,IL17D,IL1F10,IL25,JAK1,LTA,MAPK1,MAPK12,NFKB1,NFKB2,NR1H4,PIK3C2B,PIK3CB,PIK3R1,PIK3R4,RAC1,RAC2,RAC3,SALL4,SI,SMAD4,SOX2,TCF4,TCF7,TGFB1,TNFSF13,TNFSF4,TYK2,WNT10B,WNT16,WNT2B,WNT3,WNT5A,WNT9B
Non-Small Cell Lung Cancer Signaling	0.749	0.24	AKT1,BAD,CCND3,CDK4,ERBB2,FHIT,GRB2,HDAC10,HDAC5,HRAS,KRAS,MAPK1,MRAS,PIK3C2B,PIK3CB,PIK3R1,PIK3R4,PLCG1,RAF1,RAP1B,RASD2,RXRA,SOS1,STK4
Interleukin-3, Interleukin-5 and GM-CSF signaling	0.749	0.263	ATP,CRK,GRB2,IL2RA,IL2RB,INPP5B,INPP5F,JAK1,PIK3CB,PIK3R1,PTPN11,SOS1,TEC,UBA52,YES1
CD27 Signaling in Lymphocytes	0.749	0.263	APAF1,CASP3,CASP8,MAP2K4,MAP2K5,MAP3K1,MAP3K11,MAP3K5,MAPK12,NFKB1,NFKB2,NFKBIB,NFKBIE,SIVA1,TRAF2
SUMOylation of DNA damage response and repair proteins	0.744	0.25	CBX8,NUP160,NUP188,NUP37,NUP43,NUP50,NUP62,PARP1,PCGF2,PHC1,PIAS1,POM121/POM121C,RAD52,RING1,RPA1,SCMH1,SMC5,SUMO3,TPR
Nonsense-Mediated Decay (NMD)	0.738	0.233	ATP,CASC3,MAGOHB,NCBP1,PPP2R1A,RBM8A,RNPS1,RPL13,RPL18,RPL18A,RPL22L1,RPL29,RPL37A,RPL7,RPLP2,RPS12,RPS15A,RPS16,RPS17,RPS18,RPS2,RPS27L,RPSA,SMG6,SMG9,UBA52,UPF2,UPF3A
Synthesis of DNA	0.736	0.231	ANAPC1,ANAPC5,ATP,CDC27,GMNN,MCM7,ORC3,ORC4,ORC5,PCNA,POLD3,POLD4,POLE,POLE3,PSMA4,PSMA6,PSMB1,PSMB9,PSMC3,PSMD13,PSMD5,PSMD6,PSMD8,PSME4,RFC3,RPA1,SEM1,SKP2,UBA52,UBE2C
Retinoic acid Mediated Apoptosis Signaling	0.736	0.258	APAF1,CASP3,CASP8,CRABP1,FADD,IFNE,PARP1,PARP11,PARP14,PARP3,PARP8,RXRA,TIPARP,TNFRSF10B,TNFRSF10C,TNKS2
Adipogenesis pathway	0.736	0.229	AKT1,ATG5,BMP7,BMPR1A,BMPR2,CDK7,CEBPA,CEBPD,CLOCK,CTNNB1,FBXW7,FGFR1,FZD10,FZD6,GTF2H2,GTF2H4,HDAC10,HDAC5,KAT2B,LPL,PLIN1,RBP1,RUNX1T1,SAP18,SAP30L,SMAD3,SMAD9,TCF7,TGFB1,TNFRSF1A,WNT10B,WNT5A
RAS processing	0.731	0.282	ABHD17C,ATP,CALM1 (includes others),HRAS,ICMT,KRAS,LYPLA1,PDE6D,PRKCQ,RCE1,UBA52
Agranulocyte Adhesion and Diapedesis	0.731	0.218	ACTA2,C5AR1,CCL16,CCL18,CCL20,CCL25,CCL3,CCL3L3,CCL4,CCL4L1/CCL4L2,CCR4,CCR7,CD34,CDH5,CLDN11,CLDN12,CLDN16,CLDN18,CLDN4,CXCL12,CXCL14,CXCL16,CXCL17,CXCR1,EZR,IL1F10,IL1RN,ITGB2,JAM3,MADCAM1,MMP12,MMP15,MMP16,MMP24,MMP28,MYH10,MYH3,MYH7B,MYL1,MYL4,MYL5,MYL7,OPN1SW,SELE,SELL,TNFRSF1A
GABA receptor activation	0.725	0.254	ADCY1,ADCY7,GABBR1,GABRB2,GABRB3,GABRR1,GNAL,GNB5,GNG10,GNG2,GNG5,GNGT2,KCNJ12,KCNJ15,KCNJ16,KCNJ2,NPTN
CD40 Signaling	0.725	0.254	CD40,LTA,MAP2K4,MAP2K5,MAPK1,MAPK12,NFKB1,NFKB2,NFKBIB,NFKBIE,PIK3C2B,PIK3CB,PIK3R1,PIK3R4,TRAF1,TRAF2,TRAF3
Regulation of TP53 Activity through Phosphorylation	0.722	0.24	ATM,ATP,ATR,BARD1,CDK5R1,CHEK2,MDM4,MRE11,NUAK1,PRKAB2,PRKAG2,RAD1,RAD50,RFC3,RMI2,RPA1,SUPT16H,TAF12,TAF4B,TAF6,TAF9,TOP3A,UBA52
RAF-independent MAPK1/3 activation	0.715	0.308	ATP,DUSP10,DUSP16,JAK1,MAPK1,PEA15,PTPN11,TYK2
Transcriptional regulation by RUNX1	0.711	0.224	ATP,AXIN1,BLK,CBX8,CDK7,CTSL,CTSV,EP300,ESR1,H2AJ,ITCH,LDB1,LIFR,LMO2,PHC1,PSMA4,PSMA6,PSMB1,PSMB9,PSMC3,PSMD13,PSMD5,PSMD6,PSMD8,PSME4,RING1,SCMH1,SEM1,SMARCB1,SMARCC2,SMARCD1,SOCS4,TAL1,UBA52,YAP1
Sleep NREM Signaling Pathway	0.711	0.231	ADCY1,ADCY10,ADCY7,ADRB1,ADRB3,ATF4,CAMK2A,CREB3L3,GABRB2,GABRB3,GABRR1,HDAC5,HRAS,KRAS,MAP2K4,MAP2K5,MAPK1,MRAS,OPN1SW,PARP1,PRKACB,PRKAG2,PRKAR1A,RAD52,RAF1,RAP1B,RASD2,SIK3
White Adipose Tissue Browning Pathway	0.711	0.225	ADCY1,ADCY10,ADCY7,ADRB3,ATF4,BMP7,CACNA1H,CACNA2D3,CACNB1,CACNB2,CACNG6,CACNG7,CAMKK2,CATSPER1,CATSPER2,CREB3L3,DIO2,FCER1G,FGFR1,HOXC9,LDHD,MAPK1,MAPK12,NDN,NPR1,NRF1,PLIN1,PRKAB2,PRKACB,PRKAG2,PRKAR1A,PRKG1,RUNX1T1,RXRA
Netrin-1 signaling	0.707	0.259	ABLIM1,ABLIM2,ABLIM3,ATP,EZR,MAPK12,NTN4,PLCG1,PRKCQ,PTPN11,RAC1,SLIT3,TRPC1,UNC5C,UNC5D
Endosomal Sorting Complex Required For Transport (ESCRT)	0.705	0.286	ATP,CHMP3,CHMP4A,CHMP4B,SNF8,UBA52,VPS36,VPS37A,VPS37D,VTA1
DDX58/IFIH1-mediated induction of interferon-alpha/beta	0.704	0.244	AGER,ATG5,ATP,CASP8,CYLD,EP300,FADD,HSP90AA1,IRF3,IRF7,ITCH,MAP3K1,NFKB1,NFKB2,NFKBIB,RNF216,TOMM70,TRAF2,TRAF3,UBA52
Macrophage Alternative Activation Signaling Pathway	0.704	0.218	AKT1S1,ALOX15,ARG1,ATF4,CREB3L3,FCER1G,FCGR2B,GRB2,HLA-DOA,HLA-DOB,HLA-DPA1,HLA-DRB5,IL12A,IL1F10,IL1RN,IRF4,JAK1,KDM6B,LLGL1,LPL,MAF,MAPK1,MAPK12,MARCO,MTOR,NFKB1,NFKB2,NFKBIB,NFKBIE,NR1H3,NR1H4,PIK3C2B,PIK3CB,PIK3R1,PIK3R4,RPS6KA4,RPS6KA5,RPTOR,RXRA,SOCS1,STAT1,TGFB1,TYK2
Plasma lipoprotein assembly, remodeling, and clearance	0.693	0.239	A2M,AMN,AP2A1,AP2A2,APOA1,APOBR,ATP,CLTC,CREB3L3,FURIN,LCAT,LIPC,LIPG,LMF1,LMF2,LPL,NR1H3,NR1H4,PCSK5,PRKACB,SOAT1,UBA52
Cell Cycle Checkpoints	0.688	0.211	ANAPC1,ANAPC5,ATM,ATP,ATR,BARD1,CDC25C,CDC27,CDCA8,CENPC,CENPF,CENPH,CHEK2,COP1,DYNLL1,KNL1,KNTC1,MAD2L1,MCM7,MDM4,MIS12,MRE11,NDEL1,NUP160,NUP37,NUP43,ORC3,ORC4,ORC5,PAFAH1B1,PPP2R1A,PPP2R1B,PPP2R5B,PPP2R5C,PPP2R5D,PSMA4,PSMA6,PSMB1,PSMB9,PSMC3,PSMD13,PSMD5,PSMD6,PSMD8,PSME4,RAD1,RAD50,RCC2,RFC3,RMI2,RPA1,SEM1,SKA1,SKA2,SPDL1,TOP3A,UBA52,UBE2C
UFMylation Signaling Pathway	0.686	0.25	AKT1,ATM,ATP,CDK5RAP3,EIF4A1,EP300,ERN1,ESR1,MRE11,NFKB1,NFKB2,NR1H3,PDK1,RAD50,UBA5,UFL1,UFM1
L1CAM interactions	0.682	0.227	ANK1,AP2A1,AP2A2,ATP,CLTC,CNTN6,DLG1,DNM1,EZR,FGFR1,ITGA1,ITGA2,ITGA9,ITGAV,KCNQ3,MAPK1,NCAM1,NFASC,NRP1,RAC1,RPS6KA4,RPS6KA5,SCN4B,SCN7A,SCN9A,SDCBP,SPTBN1,SPTBN5,TUBA1B,TUBA3C/TUBA3D
Glutamate binding, activation of AMPA receptors and synaptic plasticity	0.679	0.275	AP2A1,AP2A2,ATP,CAMK2A,DLG1,GRIA1,GRIA2,GRIP1,MYO6,NSF,PICK1
Tumor Microenvironment Pathway	0.675	0.218	AKT1,ARG1,BAD,CSF3,CTLA4,CXCL12,FGF12,FGF14,FGF18,FGF9,FOXG1,FOXO6,HGF,HRAS,IGF2,KRAS,LEPR,MAPK1,MMP12,MMP15,MMP16,MMP24,MMP28,MRAS,NFKB1,NFKB2,PDGFC,PIK3C2B,PIK3CB,PIK3R1,PIK3R4,PLAU,RAC1,RAF1,RAP1B,RASD2,SPP1,TGFB1,TIAM1,TNFRSF1A,VEGFB
RUNX1 and FOXP3 control the development of regulatory T lymphocytes (Tregs)	0.674	0.4	CR1,CTLA4,IL2RA,NFATC2
DNA Double-Strand Break Repair by Non-Homologous End Joining	0.668	0.357	ATM,DCLRE1C,MRE11,PARP1,RAD50
Glycoaminoglycan-protein Linkage Region Biosynthesis	0.668	0.357	B3GALT6,B3GAT1,B3GAT2,B4GALT7,XYLT1
Metabolism of non-coding RNA	0.665	0.254	DDX20,GEMIN4,GEMIN5,NCBP1,NUP160,NUP188,NUP37,NUP43,NUP50,NUP62,POM121/POM121C,SNRPD1,SNUPN,TPR,WDR77
Deubiquitination	0.663	0.211	ACTR5,APC,ARRB2,ATP,ATXN3,ATXN7,AXIN1,BARD1,BIRC3,CCP110,CYLD,EP300,ESR1,FKBP8,H2AC25,KAT2B,KDM1B,KEAP1,MDM4,NOD2,PSMA4,PSMA6,PSMB1,PSMB9,PSMC3,PSMD13,PSMD5,PSMD6,PSMD8,PSME4,PTRH2,RCE1,RHOA,SEM1,SKP2,SMAD3,SMAD4,TADA2B,TFPT,TGFB1,TNIP1,TNKS2,TOMM70,TRAF2,TRAF3,UBA52,UCHL3,USP10,USP22,USP28,USP30,USP37,USP44,USP48,VCP,ZRANB1
SUMOylation of DNA replication proteins	0.661	0.267	CDCA8,NUP160,NUP188,NUP37,NUP43,NUP50,NUP62,PCNA,POM121/POM121C,SUMO3,TOP2B,TPR
Protein Ubiquitination Pathway	0.652	0.209	ANAPC1,ANAPC5,ATP,BIRC3,BTRC,CDC34,CRYAB,DNAJB1,DNAJB4,DNAJB5,DNAJB6,DNAJC18,DNAJC22,DNAJC4,FBXW7,HSCB,HSP90AA1,HSPA12A,HSPA4,HSPA4L,HSPB2,HSPB7,NEDD4,NEDD4L,PSMA4,PSMA6,PSMB1,PSMB9,PSMC3,PSMD13,PSMD5,PSMD6,PSMD8,SASS6,SKP2,SMURF1,STUB1,TAP1,TAP2,UBA52,UBE2B,UBE2C,UBE2E2,UBE2T,UBE2W,UBE2Z,UCHL3,USO1,USP10,USP22,USP28,USP30,USP31,USP37,USP44,USP48,USP50,USP54
MAPK targets/ Nuclear events mediated by MAP kinases	0.652	0.278	ATP,MAP2K4,MAPK1,MAPK12,MEF2A,MEF2C,PPP2R1A,PPP2R1B,PPP2R5D,RPS6KA5
Transcriptional Regulation by E2F6	0.652	0.278	APAF1,ATP,CBX3,L3MBTL2,MGA,PCGF2,PHC1,RAD51,RING1,SUZ12
D-myo-inositol (1,4,5)-Trisphosphate Biosynthesis	0.652	0.278	ATP,PI4K2A,PI4KA,PIP4K2B,PIP5K1A,PIP5KL1,PLCB1,PLCB3,PLCD4,PLCG1
Colanic Acid Building Blocks Biosynthesis	0.652	0.278	ATP,GALK2,GALT,GFUS,GMDS,GMPPA,MPI,NAD ,NADPH,UGP2
Cell Cycle: G1/S Checkpoint Regulation	0.652	0.246	ATM,ATR,BTRC,CCND3,CDC34,CDK4,CDKN2B,CDKN2D,E2F7,HDAC10,HDAC5,NRG1,PAK1IP1,SKP2,SMAD3,SMAD4,TGFB1
SPINK1 General Cancer Pathway	0.652	0.246	AKT1,HRAS,JAK1,KRAS,MAPK1,MRAS,MT2A,PIK3C2B,PIK3CB,PIK3R1,PIK3R4,PRSS3,RAF1,RAP1B,RASD2,SPINK1,TYK2
Interferon alpha/beta signaling	0.645	0.243	ADAR,ATP,GBP2,IFI35,IFITM3,IFNAR2,IRF3,IRF4,IRF7,IRF9,ISG20,JAK1,PTPN11,SAMHD1,SOCS1,STAT1,STAT2,TYK2
Mitochondrial biogenesis	0.64	0.241	ACSS2,ATP,ATP5F1B,CALM1 (includes others),CAMK4,CARM1,CHD9,CRTC2,MAPK12,MEF2C,NAD ,NCOA6,NRF1,PERM1,PRKAB2,PRKAG2,RXRA,SIRT3,TFB1M
Glycerophospholipid biosynthesis	0.639	0.221	ABHD3,ACHE,AGPAT3,ATP,BCHE,CDS2,CHKB,CHPT1,CPNE7,ETNK2,GPAT4,GPD1L,HADHB,LCLAT1,LPCAT1,LPCAT2,LPIN2,LPIN3,NAD ,OSBPL5,PCTP,PLA2G2D,PLA2G4C,PLA2G4E,PLA2G5,PLA2G6,PLA2R1,PLAAT3,PLD1,PTDSS1,PTDSS2,SELENOI,SLC44A1,SLC44A2
Pyrimidine Deoxyribonucleotides De Novo Biosynthesis I	0.632	0.268	AK1,AK5,APOBEC3G,ATP,CMPK1,DTYMK,DUT,NME4,RRM1,RRM2B,TYMS
Atherosclerosis Signaling	0.632	0.224	ABHD3,ALOX15,APOA1,CD40,COL11A2,COL18A1,CXCL12,IL1F10,IL1RN,ITGB2,LCAT,LPL,NFKB1,NFKB2,PDGFC,PLA2G2D,PLA2G4C,PLA2G4E,PLA2G5,PLA2G6,PLA2R1,PLAAT1,PLAAT2,PLAAT3,PLB1,SELE,TGFB1,TNFRSF12A,TNFRSF14,TPSAB1/TPSB2
Mismatch Repair	0.63	0.304	ATP,MSH3,PCNA,PMS2,POLD3,POLD4,RPA1
RHO GTPases Activate ROCKs	0.63	0.304	ATP,CFL1,MYH10,PPP1CB,PPP1R12A,PPP1R12B,RHOA
Regulation of TP53 Activity through Methylation	0.63	0.304	ATM,ATP,CHEK2,EP300,MDM4,SMYD2,UBA52
PCP (Planar Cell Polarity) Pathway	0.63	0.25	DAAM1,DVL1,FZD10,FZD6,LGR4,MAP2K4,MAPK12,RAC1,RHOA,WNT10B,WNT16,WNT2B,WNT3,WNT5A,WNT9B
FAT10 Signaling Pathway	0.63	0.25	ATP,MAP1LC3B,PSMA4,PSMA6,PSMB1,PSMB9,PSMC3,PSMD13,PSMD5,PSMD6,PSMD8,PSME4,SEM1,UBA6,UBE2Z
C-type lectin receptors (CLRs)	0.623	0.218	ATP,BCL10,BTRC,CALM1 (includes others),CASP8,CDC34,EP300,FCER1G,HRAS,KRAS,MALT1,MUC15,MUC21,MUC6,NAD ,NFATC1,NFATC2,NFKB1,NFKB2,PPP3R1,PRKACB,PSMA4,PSMA6,PSMB1,PSMB9,PSMC3,PSMD13,PSMD5,PSMD6,PSMD8,PSME4,RAF1,RPS6KA5,SEM1,TAB2,UBA52
Activation of IRF by Cytosolic Pattern Recognition Receptors	0.623	0.246	ADAR,CD40,FADD,IRF3,IRF7,IRF9,LTA,MAP2K4,MAPK12,NFKB1,NFKB2,NFKBIB,NFKBIE,STAT1,STAT2,TRAF3
Dopamine Degradation	0.619	0.261	ALDH1A3,ALDH1B1,ALDH2,ALDH3B1,COMT,IL4I1,NAD ,SMOX,SULT1A1,SULT1A2,SULT1B1,SULT1C2
Granulocyte Adhesion and Diapedesis	0.615	0.215	C5AR1,CCL16,CCL18,CCL20,CCL25,CCL3,CCL3L3,CCL4,CCL4L1/CCL4L2,CCR4,CCR7,CDH5,CLDN11,CLDN12,CLDN16,CLDN18,CLDN4,CSF3,CSF3R,CXCL12,CXCL14,CXCL16,CXCL17,CXCR1,EZR,HRH2,IL1F10,IL1RN,ITGAM,ITGB2,JAM3,MMP12,MMP15,MMP16,MMP24,MMP28,OPN1SW,SDC1,SELE,SELL,TNFRSF1A
Neuroinflammation Signaling Pathway	0.615	0.205	ACVR1B,AGER,AKT1,ATF4,ATP,BIRC3,BMPR2,CALB2,CASP1,CASP3,CASP8,CCL3,CD200R1,CD40,CNTF,CREB3L3,CTNNB1,CXCL12,GABBR1,GABRB2,GABRB3,GABRR1,GAD1,GRIA1,HLA-DOA,HLA-DOB,HLA-DPA1,HLA-DRB5,IL12A,IRF3,IRF7,JAK1,MAP2K4,MAPK1,MAPK12,MAPK4,MAPT,MFGE8,MYD88,NAIP,NFATC1,NFATC2,NFKB1,NFKB2,P2RX7,PIK3C2B,PIK3CB,PIK3R1,PIK3R4,PLA2G2D,PLA2G4C,PLA2G4E,PLA2G5,PLA2G6,PLCG1,PPP3R1,PSEN2,RAC1,RAC2,RAC3,SLC1A2,SLC6A12,ST…
PI3K Cascade	0.609	0.255	ATP,FGF18,FGF9,FGFR1,FLT3,GAB1,GRB2,KL,PIK3CB,PIK3R1,PIK3R4,PTPN11,TRIB3
UVC-Induced MAPK Signaling	0.609	0.255	ATR,HRAS,KRAS,MAP2K4,MAPK1,MAPK12,MRAS,PRKCE,PRKCQ,RAF1,RAP1B,RASD2,SMPD3
Cell Cycle: G2/M DNA Damage Checkpoint Regulation	0.609	0.255	ATM,ATR,BTRC,CDC25B,CDC25C,CDC34,CDK7,CHEK2,EP300,KAT2B,MDM4,SKP2,TOP2B
Apelin Muscle Signaling Pathway	0.609	0.255	AKT1,GNA11,GNA12,GNA15,GNAL,GNB5,GNG10,GNG2,GNG5,MRAS,NRF1,PRKAB2,PRKAG2
Protein methylation	0.609	0.316	CALM1 (includes others),EEF1AKMT1,ETFB,RPS2,VCP,VCPKMT
Amyotrophic Lateral Sclerosis Signaling	0.609	0.224	APAF1,BIRC3,CACNA2D3,CACNB1,CACNB2,CACNG6,CACNG7,CAPN10,CAPN9,CASP1,CASP3,GRIA1,GRIA2,GRIK1,GRIK2,GRIK3,HECW1,NAIP,PDGFC,PIK3C2B,PIK3CB,PIK3R1,PIK3R4,RAB5C,RAC1,SLC1A2,SOD1,VEGFB
ISGylation Signaling Pathway	0.607	0.227	ATP,EP300,IFNAR2,IFNLR1,IRF3,IRF4,IRF7,IRF9,ITGA2,ITGB2,JAK1,KRAS,LIPG,MAP2K4,MAPK12,NEDD4,NFKB1,NFKB2,PCNA,RTN4,STAT1,STAT2,STING1,TLR6,TYK2
Phagosome Maturation	0.607	0.216	ATP6V0A1,ATP6V0D1,ATP6V0E2,ATP6V1B1,ATP6V1B2,ATP6V1F,BET1L,CTSA,CTSC,CTSF,CTSL,CTSS,CTSV,DYNLL1,GOSR2,HLA-DRB5,M6PR,NAPB,NAPG,NSF,PRDX5,RAB5C,RAB7B,RAC1,RAC2,RAC3,STX1A,STX1B,TAP1,TCIRG1,TUBA1B,TUBA3C/TUBA3D,VAMP3,VPS11,VPS16,VPS37A,YKT6
Signaling by BMP	0.6	0.286	ATP,BMPR1A,BMPR2,GDF2,GREM2,SMAD4,SMAD9,SMURF1
Interleukin-20 family signaling	0.6	0.286	ATP,IFNLR1,IL24,JAK1,PTPN11,STAT1,STAT2,TYK2
Azathioprine ADME	0.6	0.286	ABCC4,ATP,GSTA1,GSTA2,IMPDH1,NAD ,SLC28A3,TPMT
Trafficking and processing of endosomal TLR	0.59	0.333	ATP,CTSL,CTSS,CTSV,UNC93B1
Telomere Extension by Telomerase	0.59	0.333	MRE11,POT1,RAD50,TERF1,TNKS2
Signaling by MST1	0.59	0.429	ATP,MST1,SPINT1
TYSND1 cleaves peroxisomal proteins	0.59	0.429	ACOX1,AGPS,TYSND1
Retinoate Biosynthesis II	0.59	0.429	NAD ,RBP1,RBP7
GDP-L-fucose Biosynthesis I (from GDP-D-mannose)	0.59	0.429	GFUS,GMDS,NADPH
Antiproliferative Role of Somatostatin Receptor 2	0.582	0.235	GAD1,GNB5,GNG10,GNG2,GNG5,HRAS,KRAS,MAPK1,MRAS,NPR1,NPR3,PIK3C2B,PIK3CB,PIK3R1,PIK3R4,PTPN11,RAP1B,RASD2,SMARCC2
Thyroid Cancer Signaling	0.582	0.235	AKT1,CTNNB1,HRAS,INS,KRAS,MAPK1,MRAS,MTOR,NTRK2,NTRK3,PDK1,PIK3C2B,PIK3CB,PIK3R1,PIK3R4,RAP1B,RASD2,TCF4,TCF7
MIF Regulation of Innate Immunity	0.582	0.255	MAP2K4,MAPK1,MAPK12,NFKB1,NFKB2,NFKBIB,NFKBIE,PLA2G2D,PLA2G4C,PLA2G4E,PLA2G5,PLA2G6
Interleukin-9 signaling	0.582	0.364	ATP,IL9,JAK1,STAT1
Phenylalanine Degradation I (Aerobic)	0.582	0.364	NAD ,PAH,PCBD1,QDPR
Activation of Matrix Metalloproteinases	0.581	0.273	COL18A1,CTRB1,CTSV,FURIN,MMP15,MMP16,MMP24,TIMP2,TPSAB1/TPSB2
RHO GTPases activate PKNs	0.581	0.273	ATP,CDC25C,MYH10,PKN1,PPP1CB,PPP1R12A,PPP1R12B,RAC1,RHOA
Signaling by Erythropoietin	0.581	0.273	ATP,GAB1,GRB2,HRAS,KRAS,PIK3CB,PIK3R1,PLCG1,SOS1
UVB-Induced MAPK Signaling	0.577	0.25	AKT1,BAD,MAP2K4,MAPK1,MAPK12,MTOR,PIK3C2B,PIK3CB,PIK3R1,PIK3R4,PRKCE,PRKCQ,RPS6KA5
Amyloid Processing	0.577	0.25	AKT1,CAPN10,CAPN9,CDK5R1,CSNK1E,MAPK1,MAPK12,MAPT,PRKACB,PRKAG2,PRKAR1A,PRKCE,PSEN2
NFE2L2 regulating anti-oxidant/detoxification enzymes	0.577	0.292	ATF4,ATP,BACH1,EP300,GCLM,GSTA1,GSTA2
IL-22 Signaling	0.577	0.292	AKT1,JAK1,MAP2K4,MAPK1,MAPK12,STAT1,TYK2
Retinol Biosynthesis	0.569	0.246	AKR1B10,CES4A,DHRS7,DHRS9,LIPC,LIPG,LPL,LRAT,NADPH,PLB1,RBP1,RBP7,RDH10,RDH12
Oxytocin in Spinal Neurons Signaling Pathway	0.565	0.263	ABCC9,CAMKK1,CAMKK2,GAD1,GNA11,NPR1,NPR3,PLCB3,PRKG1,SMARCC2
MIF-mediated Glucocorticoid Regulation	0.565	0.263	MAPK1,NFKB1,NFKB2,NFKBIB,NFKBIE,PLA2G2D,PLA2G4C,PLA2G4E,PLA2G5,PLA2G6
NIK-->noncanonical NF-kB signaling	0.565	0.242	ATP,BTRC,NFKB2,PSMA4,PSMA6,PSMB1,PSMB9,PSMC3,PSMD13,PSMD5,PSMD6,PSMD8,PSME4,SEM1,UBA52
Oxidative Phosphorylation	0.565	0.221	ATP,ATP5F1A,ATP5F1B,ATP5F1E,ATP5MC1,ATP5MC2,ATP5MC3,ATP5MF,ATP5PO,COX11,COX5B,COX6A1,CYB5A,ENOX1,NAD ,NDUFA12,NDUFA7,NDUFA9,NDUFB10,NDUFB2,NDUFB4,NDUFS2,NDUFS3,NDUFV1,SDHC,SDHD,UQCR10
ABC-family proteins mediated transport	0.563	0.222	ABCA2,ABCA5,ABCA8,ABCB8,ABCC11,ABCC4,ABCC6,ABCC9,ABCF1,ABCG5,APOA1,ATP,EIF2S2,PSMA4,PSMA6,PSMB1,PSMB9,PSMC3,PSMD13,PSMD5,PSMD6,PSMD8,PSME4,SEM1,UBA52,VCP
Circadian Clock	0.56	0.236	ATP,BTRC,CARM1,CHD9,CLOCK,CRTC2,CSNK1E,EP300,FBXL3,MEF2C,NCOA6,NFIL3,NRIP1,PPP1CB,RORA,RXRA,UBA52
Role of Hypercytokinemia/hyperchemokinemia in the Pathogenesis of Influenza	0.556	0.23	CASP1,CCL3,CCL4,IFNAR2,IFNLR1,IL12A,IL1F10,IL1RN,IRF3,IRF7,IRF9,ISG20,JAK1,MYD88,NFKB1,NFKB2,S1PR1,STAT1,STAT2,TYK2
Response to elevated platelet cytosolic Ca2+	0.551	0.217	A2M,ABCC4,ACTN4,APOA1,ATP,CALM1 (includes others),CFL1,CHID1,CYRIB,F5,GAS6,HABP4,HGF,IGF2,ISLR,LHFPL2,LY6G6F,PCDH7,PHACTR2,PROS1,PSAP,QSOX1,SOD1,SPARC,STX4,TAGLN2,TGFB1,TMX3,TOR4A,VCL,VEGFB
Receptor-type tyrosine-protein phosphatases	0.548	0.3	LRRC4B,NTRK3,PPFIA3,PPFIBP1,PPFIBP2,PTPRF
ROBO SLIT Signaling Pathway	0.541	0.219	AKT1,APBB1,ARF3,ARPC4,ARPC5L,BLK,CASP3,CNTNAP2,CTNNB1,FLT4,FRK,MYL5,MYL7,NCK2,NDFIP1,NEDD4,PAX1,PDGFC,PLXNA1,PRKACB,PRKAG2,PRKAR1A,RAC1,RHOA,SLIT3,TGFB1,VEGFB,YES1
Regulation of Apoptosis	0.537	0.245	OMA1,PSMA4,PSMA6,PSMB1,PSMB9,PSMC3,PSMD13,PSMD5,PSMD6,PSMD8,PSME4,SEM1,UBA52
MTOR signalling	0.532	0.265	AKT1,AKT1S1,ATP,LAMTOR4,MTOR,RHEB,RPTOR,RRAGA,TSC2
Toll Like Receptor 3 (TLR3) Cascade	0.532	0.265	ATP,BIRC3,CASP8,FADD,IRF3,IRF7,TAB2,TRAF3,UBA52
Remodeling of Epithelial Adherens Junctions	0.526	0.235	ACTA2,ACTN3,ACTN4,APC,ARPC4,ARPC5L,CBLL1,CTNNB1,DNM1,EXOC2,HGF,IQGAP1,RAB5C,TUBA1B,TUBA3C/TUBA3D,VCL
HOTAIR Regulatory Pathway	0.523	0.212	AKT1,CTNNB1,DZIP3,EP300,ERBB2,ESR1,ESR2,JAM2,MEX3B,MMP12,MMP15,MMP16,MMP24,MMP28,NFKB1,NFKB2,PIK3C2B,PIK3CB,PIK3R1,PIK3R4,RCOR1,SNUPN,SPP1,SUZ12,TCF4,TCF7,TGFB1,TWIST1,VIM,WNT10B,WNT16,WNT2B,WNT3,WNT5A,WNT9B
Mitotic G1 phase and G1/S transition	0.523	0.216	AKT1,ATP,CCND3,CDK4,CDK7,CDKN2B,CDKN2D,DYRK1A,LIN54,MYBL2,ORC3,ORC4,ORC5,PCNA,PPP2R1A,PPP2R1B,PSMA4,PSMA6,PSMB1,PSMB9,PSMC3,PSMD13,PSMD5,PSMD6,PSMD8,SEM1,SKP2,TYMS,UBA52
SUMOylation of DNA methylation proteins	0.523	0.312	CBX8,PCGF2,PHC1,RING1,SCMH1
HDR through MMEJ (alt-NHEJ)	0.523	0.312	MRE11,NAD ,PARP1,RAD50,RAD52
Interleukin-15 signaling	0.523	0.312	ATP,GRB2,IL2RB,JAK1,SOS1
Parkinson's Signaling	0.523	0.312	CASP3,MAPK1,MAPK12,PARK7,SEPTIN5
MyD88-independent TLR4 cascade	0.523	0.256	ATP,BIRC3,CASP8,FADD,IRF3,IRF7,PTPN11,TAB2,TRAF3,UBA52
G-protein beta:gamma signalling	0.523	0.256	AKT1,ATP,GNB5,GNG10,GNG2,GNG5,GNGT2,PLCB1,PLCB3,RHOA
Signaling by NODAL	0.521	0.28	ACVR1B,ATP,DRAP1,FURIN,MAPK1,SMAD3,SMAD4
Clathrin-mediated endocytosis	0.506	0.214	AAK1,AGTR1,AP2A1,AP2A2,ARPC4,ARRB2,ATP,BIN1,BTC,CLTC,CTTN,DNM1,EPS15L1,GAK,GAPVD1,GRB2,HIP1,HIP1R,IGF2R,ITSN1,M6PR,PACSIN2,PACSIN3,RAB5C,SGIP1,SLC2A8,SNX18,STON1,UBA52,VAMP3,WNT5A
Insulin processing	0.5	0.267	CPE,EXOC2,EXOC3,EXOC4,INS,KIF5B,RAB27A,STX1A
Role of p14/p19ARF in Tumor Suppression	0.5	0.267	NPM3,PIK3C2B,PIK3CB,PIK3R1,PIK3R4,RAC1,SENP3,SF3A1
MTF1 activates gene expression	0.5	0.5	CSRP1,MTF1
Caspase activation via Dependence Receptors in the absence of ligand	0.498	0.333	APPL1,ATP,CASP3,DAPK2
Interleukin-1 processing	0.498	0.333	CASP1,GSDMD,NFKB1,NFKB2
IL-17A Signaling in Airway Cells	0.498	0.232	AKT1,CCL20,JAK1,MAP2K4,MAPK1,MAPK12,NFKB1,NFKB2,NFKBIB,NFKBIE,PIK3C2B,PIK3CB,PIK3R1,PIK3R4,TRAF3IP2,TYK2
ISG15 antiviral mechanism	0.498	0.23	ATP,EIF4A1,IRF3,JAK1,KPNA7,NEDD4,NUP160,NUP188,NUP37,NUP43,NUP50,NUP62,PLCG1,POM121/POM121C,STAT1,TPR,UBA52
mRNA Capping	0.49	0.257	CDK7,GTF2H2,GTF2H4,NCBP1,POLR2I,POLR2J,POLR2K,POLR2L,SUPT5H
Late endosomal microautophagy	0.49	0.257	CHMP3,CHMP4A,CHMP4B,IFT88,PARK7,UBA52,VIM,VPS37A,VPS37D
Coagulation System	0.49	0.257	A2M,F2R,F5,F7,PLAU,PLAUR,PROS1,SERPINA5,TFPI
IL-9 Signaling	0.49	0.257	IL9,JAK1,NFKB1,NFKB2,PIK3C2B,PIK3CB,PIK3R1,PIK3R4,STAT1
Nucleotide Excision Repair Pathway	0.49	0.257	CDK7,GTF2H2,GTF2H4,POLR2I,POLR2J,POLR2J2/POLR2J3,POLR2K,POLR2L,RPA1
Mitochondrial iron-sulfur cluster biogenesis	0.49	0.286	FDX2,GLRX5,HSCB,LYRM4,NADPH,NFS1
TRAIL signaling	0.485	0.375	CASP8,FADD,TNFRSF10B
Glutathione Redox Reactions II	0.485	0.375	GLRX,NADPH,PDIA3
S Phase	0.484	0.219	AKT1,ATP,CDC25B,CDK4,CDK7,ESCO1,LIN54,PDS5A,PDS5B,PSMA4,PSMA6,PSMB1,PSMB9,PSMC3,PSMD13,PSMD5,PSMD6,PSMD8,PSME4,SEM1,SKP2,UBA52,WAPL
Signaling by CSF1 (M-CSF) in myeloid cells	0.483	0.25	ATP,GRB2,KRAS,PIK3CB,PIK3R1,PTPN11,SOS1,STAT1,UBA52,YES1
Role of BRCA1 in DNA Damage Response	0.473	0.225	ATM,ATR,BARD1,CHEK2,E2F7,FAAP100,FANCA,FANCM,MRE11,RAD50,RAD51,RFC3,RPA1,SLC19A1,SMARCB1,SMARCC2,SMARCD1,STAT1
IL-7 Signaling Pathway	0.473	0.225	AKT1,BAD,CCND3,FOXG1,FOXO6,GRB2,HGF,JAK1,MAPK1,MAPK12,NFATC1,PIK3C2B,PIK3CB,PIK3R1,PIK3R4,SOCS1,SOS1,STAT1
Sensory processing of sound by inner hair cells of the cochlea	0.473	0.227	ATP,BSN,CACNB2,CAPZA1,CDH23,EZR,FSCN2,MYO15A,MYO3A,MYO7A,OTOF,PCLO,RIPOR2,SPTBN1,STX1A,TRIOBP,WHRN
FOXO-mediated transcription	0.473	0.269	AKT1,ATP,EP300,FOXO6,KAT2B,NAD ,SIRT3
GADD45 Signaling	0.473	0.233	ACVR1B,ATM,ATR,CCND3,CDK4,MAP2K4,MAPK1,MAPK12,NFKB1,NFKB2,PCNA,SMAD3,SMAD4,TGFB1
SPINK1 Pancreatic Cancer Pathway	0.473	0.233	CPA1,CPA4,CPE,CPQ,CTRL,CTSA,F2RL1,KLK13,KLK4,MMP12,PRSS3,SMAD3,SPINK1,TGFB1
Collagen degradation	0.473	0.231	ADAM17,ADAM9,COL11A1,COL11A2,COL15A1,COL18A1,COL23A1,COL4A4,COL5A1,COL5A2,COL9A2,CTSL,FURIN,MMP12,MMP15
Assembly of collagen fibrils and other multimeric structures	0.473	0.231	CD151,COL11A1,COL11A2,COL15A1,COL18A1,COL4A4,COL5A1,COL5A2,COL9A2,CTSL,CTSS,CTSV,ITGA6,ITGB4,LOXL2
Cancer Drug Resistance by Drug Efflux	0.473	0.231	AKT1,ATP,FOXG1,FOXO6,HRAS,KRAS,MAPK1,MRAS,NFKB1,PDK1,PIK3CB,PIK3R1,RAF1,RAP1B,RASD2
PFKFB4 Signaling Pathway	0.473	0.231	ATF4,ATP,CREB3L3,GCK,HKDC1,MAP2K4,MAP2K5,MAPK1,NADPH,PRKACB,PRKAG2,PRKAR1A,RPS6KA5,TGFB1,TKT
Mitotic Prophase	0.47	0.216	ARPP19,ATP,BANF1,BLZF1,CNEP1R1,GOLGA2,H2AJ,LPIN2,LPIN3,MAPK1,NEK6,NEK7,NUP160,NUP188,NUP37,NUP43,NUP50,NUP62,POM121/POM121C,PPP2R1A,PPP2R1B,RAB1B,RAB2A,TPR,USO1
Mitotic Telophase/Cytokinesis	0.46	0.294	ATP,MAU2,PDS5A,PDS5B,WAPL
Glycogen Degradation II	0.46	0.294	AGL,MTAP,PGM5,PYGL,PYGM
IL-27 Signaling Pathway	0.46	0.212	AKT1,ATG13,ATP,C5AR1,CASP1,CD40,GZMB,IFNAR2,IL27,IRF3,JAK1,MAF,MAPK1,MAPK12,MTOR,MYD88,NFKB1,NFKB2,PIK3C2B,PIK3CB,PIK3R1,PIK3R4,RORA,SMAD3,STAT1,TLR6,TNFRSF1A,TYK2
GP6 Signaling Pathway	0.46	0.212	AKT1,CALM1 (includes others),COL11A1,COL11A2,COL15A1,COL18A1,COL19A1,COL23A1,COL4A4,COL5A1,COL5A2,COL9A2,FCER1G,GP6,GRB2,LAMC3,LAT,LCP2,PIK3C2B,PIK3CB,PIK3R1,PIK3R4,PLCG1,PRKCE,PRKCQ,RAC1,RAP1B,SCHIP1
Regulation of mitotic cell cycle	0.452	0.22	ANAPC1,ANAPC5,ATP,BTRC,CDC27,MAD2L1,PSMA4,PSMA6,PSMB1,PSMB9,PSMC3,PSMD13,PSMD5,PSMD6,PSMD8,PSME4,SEM1,SKP2,UBA52,UBE2C
Signaling by ROBO receptors	0.451	0.213	ABL2,ATP,CXCL12,EVL,FLRT3,GPC1,LDB1,NCK2,NRP1,PRKACB,PSMA4,PSMA6,PSMB1,PSMB9,PSMC3,PSMD13,PSMD5,PSMD6,PSMD8,PSME4,RAC1,RHOA,SEM1,SLIT3,SOS1,UBA52
Activation of the pre-replicative complex	0.451	0.25	ATP,GMNN,MCM7,ORC3,ORC4,ORC5,POLE,POLE3,RPA1
Telomere Maintenance	0.451	0.221	ACD,ATP,CHTF18,CTC1,DAXX,H2AJ,NOP10,PCNA,PIF1,POLD3,POLD4,POT1,PPP6C,RFC3,RPA1,SHQ1,STN1,TERF1,TERT
RHO GTPases Activate WASPs and WAVEs	0.447	0.244	ARPC4,ATP,CYFIP2,GRB2,MAPK1,RAC1,WASF3,WIPF1,WIPF2,WIPF3
Mechanisms of Viral Exit from Host Cells	0.447	0.244	ACTA2,CHMP3,CHMP4A,CHMP4B,NEDD4,PDCD6IP,PRKCE,PRKCQ,SNF8,VPS36
Metabolism of vitamin K	0.445	1	VKORC1
Role of RIG1-like Receptors in Antiviral Innate Immunity	0.445	0.239	CASP8,EP300,FADD,IRF3,IRF7,NFKB1,NFKB2,NFKBIB,NFKBIE,TRAF2,TRAF3
Coronavirus Replication Pathway	0.445	0.239	ACE,BAG3,COPA,COPB2,COPE,COPG2,CTSL,IFITM10,IFITM3,TUBA1B,TUBA3C/TUBA3D
CSDE1 Signaling Pathway	0.442	0.232	AKT1,APAF1,CCND3,CTNNB1,CTTN,DCP2,EDC3,LINC00205,PABPC4,PIWIL4,RAC1,TGFB1,VIM
Peptide hormone biosynthesis	0.43	0.308	INHBA,INHBB,INHBE,POMC
Signaling by Leptin	0.43	0.308	ATP,LEPR,PTPN11,SH2B1
Alpha-protein kinase 1 signaling pathway	0.43	0.308	ATP,TAB2,TIFA,UBA52
Acetyl-CoA Biosynthesis I (Pyruvate Dehydrogenase Complex)	0.43	0.308	DBT,DLAT,NAD ,PDHB
ATF4 activates genes in response to endoplasmic reticulum stress	0.425	0.259	ATF4,CEBPG,DCP2,EXOSC1,EXOSC5,NFYC,PARN
LPS/IL-1 Mediated Inhibition of RXR Function	0.424	0.199	ABCC4,ABCG5,ACOX1,ACOX2,ACOX3,ACSM1,ALDH1A3,ALDH1B1,ALDH2,ALDH3B1,CPT1C,CYP2C19,CYP7A1,FABP5,FMO1,FMO2,FMO3,GAL3ST2,GSTA1,GSTA2,GSTA4,GSTA5,GSTO1,GSTO2,GSTP1,HMGCS2,HS3ST5,IL1F10,IL1RN,IL4I1,LIPC,MAP2K4,MAP3K1,MGST3,MYD88,NR1H3,NR1H4,NR1I3,RXRA,SLC27A2,SLCO1A2,SMOX,SOD3,SULT1A1,SULT1A2,SULT1B1,SULT1C2,SULT1E1,SULT2A1,TNFRSF1A,TRAF2,UST
Platelet homeostasis	0.422	0.212	ATP,ATP2A1,CALM1 (includes others),GNB5,GNG10,GNG2,GNG5,GNGT2,KCNMB4,NADPH,P2RX2,P2RX5,P2RX7,PDE1A,PDE9A,PPP2R1A,PPP2R1B,PPP2R5B,PPP2R5C,PPP2R5D,PRKG1,PTPN11,SRI,STIM1
RNA Polymerase II Transcription	0.42	0.206	AFF4,ATP,CASC3,CCNT1,CDK7,CTDP1,EAF2,GTF2A1,GTF2H2,GTF2H4,MAGOHB,MLLT3,NCBP1,NELFB,NELFE,POLR2I,POLR2J,POLR2K,POLR2L,RBM8A,RNPS1,SRSF6,SUPT16H,SUPT5H,SYMPK,TAF12,TAF4B,TAF6,TAF9,THOC1,THOC3,ZNF473
Effects of PIP2 hydrolysis	0.411	0.243	ABHD6,ATP,DGKA,DGKB,DGKE,DGKH,DGKQ,PRKCE,PRKCQ
Tryptophan Degradation X (Mammalian, via Tryptamine)	0.411	0.243	AKR1B10,ALDH1A3,ALDH1B1,ALDH2,ALDH3B1,IL4I1,NAD ,NADPH,SMOX
CGAS-STING Signaling Pathway	0.409	0.207	ATG16L1,ATG5,ATP6V0A1,ATP6V0D1,ATP6V0E2,ATP6V1B1,ATP6V1B2,ATP6V1F,CASP1,CCL20,CNTF,GSDMD,IL12A,IL17D,IL1F10,IL25,IRF3,LRRC8A,LTA,MAP1LC3A,MAP1LC3B,NFKB1,NFKB2,PCDH7,STAT1,STING1,TCIRG1,TGFB1,TNFSF13,TNFSF4
Small Cell Lung Cancer Signaling	0.409	0.214	AKT1,APAF1,CCND3,CDK4,CDKN2B,FHIT,HDAC10,HDAC5,NFKB1,NFKB2,NFKBIB,NFKBIE,PIK3C2B,PIK3CB,PIK3R1,PIK3R4,RXRA,SKP2,TRAF1,TRAF2,TRAF3
Signal regulatory protein family interactions	0.401	0.278	ATP,GRB2,PTPN11,SFTPD,SKAP2
Differential Regulation of Cytokine Production in Macrophages and T Helper Cells by IL-17A and IL-17F	0.401	0.278	CCL3,CCL4,CSF3,IL12A,IL9
Branched-chain Œ±-keto acid Dehydrogenase Complex	0.398	0.333	BCKDHB,DBT,NAD
Translocation of SLC2A4 (GLUT4) to the plasma membrane	0.392	0.218	AKT1,ASPSCR1,ATP,C2CD5,CALM1 (includes others),EXOC2,EXOC3,EXOC4,KIFAP3,PRKAB2,PRKAG2,RAB13,RAB14,RAC1,STX4,TUBA1B,TUBA3C/TUBA3D
Role of WNT/GSK-3Œ≤ Signaling in the Pathogenesis of Influenza	0.392	0.218	APC,AXIN1,CSNK1E,CSNK1G3,CTNNB1,DVL1,FZD10,FZD6,IFNE,TCF4,TCF7,WNT10B,WNT16,WNT2B,WNT3,WNT5A,WNT9B
Dermatan Sulfate Biosynthesis	0.392	0.218	B3GALT6,B3GAT1,B3GAT2,B4GALT7,CHPF,CHST14,CSGALNACT1,GAL3ST2,HS3ST5,SULT1A1,SULT1A2,SULT1B1,SULT1C2,SULT1E1,SULT2A1,UST,XYLT1
Glutamate Receptor Signaling	0.388	0.219	CALM1 (includes others),GNB5,GNG10,GNG2,GNG5,GRIA1,GRIA2,GRIK1,GRIK2,GRIK3,GRIP1,HOMER2,PICK1,SLC1A1,SLC1A2,SLC1A6
Gastrin-CREB signalling pathway via PKC and MAPK	0.388	0.261	ATP,GRB2,HRAS,KRAS,MAPK1,SOS1
Differential Regulation of Cytokine Production in Intestinal Epithelial Cells by IL-17A and IL-17F	0.388	0.261	CCL3,CCL4,CSF3,IL12A,IL9,LCN2
Glucocorticoid Biosynthesis	0.388	0.261	CYP17A1,CYP21A2,GSTA1,GSTA5,NAD ,NADPH
WNT ligand biogenesis and trafficking	0.38	0.25	WLS,WNT10B,WNT16,WNT2B,WNT3,WNT5A,WNT9B
Urea cycle	0.38	0.25	ARG1,ARG2,ATP,NADPH,NAGS,NMRAL1,SLC25A15
Mevalonate Pathway I	0.38	0.25	ACAA2,ACAT1,ATP,HADHB,HMGCS2,IDI1,NADPH
Carboxyterminal post-translational modifications of tubulin	0.38	0.226	AGBL2,AGBL3,AGBL4,ATP,TPGS2,TTLL10,TTLL11,TTLL4,TTLL6,TUBA1B,TUBA3C/TUBA3D,VASH1
NGF processing	0.38	0.4	FURIN,PCSK5
FasL/ CD95L signaling	0.38	0.4	CASP8,FADD
Thiamin Salvage III	0.38	0.4	ATP,TPK1
Adenine and Adenosine Salvage VI	0.38	0.4	ADK,ATP
Interleukin-2 family signaling	0.38	0.229	ATP,GRB2,IL2RA,IL2RB,INPP5B,INPP5F,JAK1,PIK3CB,PIK3R1,SOS1,STAT1
SUMOylation of ubiquitinylation proteins	0.38	0.237	NUP160,NUP188,NUP37,NUP43,NUP50,NUP62,PIAS1,POM121/POM121C,TPR
Integrin signaling	0.38	0.237	AKT1,ATP,BCAR1,CRK,CSK,GRB2,RAP1B,RAPGEF3,SOS1
Signal amplification	0.38	0.237	ATP,GNA11,GNA15,GNB5,GNG10,GNG2,GNG5,GNGT2,P2RY1
Complement System	0.38	0.237	C1QA,C1QC,C4BPB,C5AR1,C8G,CD46,CR1,ITGAM,ITGB2
ESR-mediated signaling	0.375	0.206	ATP,AXIN1,CARM1,CCNT1,CXCL12,DDX5,EP300,ESR1,ESR2,GREB1,GTF2A1,H2AJ,HSP90AA1,KAT2B,KDM4B,MAPK1,NRIP1,POLR2I,POLR2J,POLR2K,POLR2L,PPP5C,TLE3,USF1,USF2,ZNF217
Response of EIF2AK4 (GCN2) to amino acid deficiency	0.375	0.21	ATF4,ATP,CEBPG,EIF2S2,RPL13,RPL18,RPL18A,RPL22L1,RPL29,RPL37A,RPL7,RPLP2,RPS12,RPS15A,RPS16,RPS17,RPS18,RPS2,RPS27L,RPSA,TRIB3,UBA52
Processing and activation of SUMO	0.374	0.286	ATP,RWDD3,SENP5,SUMO3
Dissolution of Fibrin Clot	0.374	0.286	PLAU,PLAUR,SERPINB2,SERPINB6
Processing of SMDT1	0.374	0.286	MAIP1,MICU2,MICU3,SPG7
Formation of axial mesoderm	0.374	0.286	CTNNB1,SMAD3,TCF7,YAP1
Proline Biosynthesis I	0.374	0.286	ATP,NADPH,PYCR1,PYCR3
Arginine Degradation I (Arginase Pathway)	0.374	0.286	ARG1,ARG2,NAD ,OAT
Galactose Degradation I (Leloir Pathway)	0.374	0.286	ATP,GALK2,GALM,GALT
dTMP De Novo Biosynthesis	0.374	0.286	DHFR2,NADPH,SHMT1,TYMS
Collagen biosynthesis and modifying enzymes	0.374	0.216	COL11A1,COL11A2,COL15A1,COL18A1,COL19A1,COL23A1,COL4A4,COL5A1,COL5A2,COL9A2,COLGALT1,COLGALT2,CRTAP,P3H2,P3H3,PLOD1
Granzyme A Signaling	0.374	0.216	CASP1,F2R,GSDMB,H1-0,H1-2,HMGB2,NDUFA12,NDUFA7,NDUFA9,NDUFB10,NDUFB2,NDUFB4,NDUFS2,NDUFS3,NDUFV1,PARP1
IL-13 Signaling Pathway	0.369	0.207	AGR2,AKT1,ALOX15,ARG1,BLK,CLCA1,CTNNB1,FAM120A,FRK,IL24,JAK1,MAPK1,MAPK12,MTOR,PIK3C2B,PIK3CB,PIK3R1,PIK3R4,RHOA,SOCS1,STAT1,TGFB1,TYK2,YES1
Macrophage Classical Activation Signaling Pathway	0.365	0.199	ACO2,ACOD1,CCL20,CD40,CNTF,DLAT,GBP2,GBP4,HLA-DOA,HLA-DOB,HLA-DPA1,HLA-DRB5,IFNAR2,IL12A,IL17D,IL1F10,IL25,IRF3,IRF9,JAK1,LTA,MAF,MYD88,NFKB1,NFKB2,NFKBIB,NFKBIE,PARP14,PDHB,SDHC,SDHD,SOCS1,STAT1,STAT2,SUZ12,TGFB1,TNFSF13,TNFSF4,TYK2
DNA Replication Pre-Initiation	0.359	0.208	ANAPC1,ANAPC5,ATP,CDC27,GMNN,H2AJ,MCM7,ORC3,ORC4,ORC5,PSMA4,PSMA6,PSMB1,PSMB9,PSMC3,PSMD13,PSMD5,PSMD6,PSMD8,SEM1,UBA52,UBE2C
Prolactin receptor signaling	0.359	0.263	ATP,BTRC,PTPN11,SH2B1,SKP2
Phosphatidylethanolamine Biosynthesis II	0.359	0.263	ATP,CHKB,ETNK2,PIGF,SELENOI
Glycogen Degradation III	0.359	0.263	AGL,MTAP,PGM5,PYGL,PYGM
Ketolysis	0.359	0.263	ACAA2,ACAT1,BDH1,HADHB,NAD
RORA activates gene expression	0.352	0.25	CARM1,CHD9,EP300,NCOA6,RORA,RXRA
Ketone body metabolism	0.352	0.25	ACAT1,ATP,BDH1,HMGCLL1,HMGCS2,NAD
Collagen chain trimerization	0.352	0.227	COL11A1,COL11A2,COL15A1,COL18A1,COL19A1,COL23A1,COL4A4,COL5A1,COL5A2,COL9A2
Metabolism of water-soluble vitamins and cofactors	0.351	0.205	ACACA,ATP,CD320,CYB5A,CYB5R3,ENPP3,GSTO1,GSTO2,MCCC1,MCCC2,MMAA,MOCS2,NAD ,NADPH,NFS1,RFK,SLC19A3,SLC23A1,SLC23A2,SLC5A6,TCN2,TPK1,VNN1,VNN2
Glutamate and glutamine metabolism	0.351	0.231	ATP,GOT2,KYAT1,NAD ,NADPH,OAT,PYCR1,PYCR3,RIMKLA
Antigen Presentation Pathway	0.351	0.231	HLA-DOA,HLA-DOB,HLA-DPA1,HLA-DRB5,PDIA3,PSMB9,TAP1,TAP2,TAPBP
TNFs bind their physiological receptors	0.351	0.241	LTA,TNFRSF14,TNFRSF1A,TNFRSF25,TNFRSF6B,TNFSF13,TNFSF4
SUMOylation of SUMOylation proteins	0.351	0.235	NUP160,NUP188,NUP37,NUP43,NUP50,NUP62,POM121/POM121C,TPR
Retinoid metabolism and transport	0.346	0.214	AGRN,AKR1B10,APOA1,GPC1,GPC5,HSPG2,LPL,LRAT,LRP10,LRP12,NAD ,NADPH,PLB1,RBP1,SDC1
RHO GTPases Activate Rhotekin and Rhophilins	0.335	0.3	RHOA,RHPN1,TAX1BP3
Galactose catabolism	0.335	0.3	ATP,GALT,NAD
Embryonic Stem Cell Differentiation into Cardiac Lineages	0.335	0.3	MESP1,SOX2,SP4
Taurine Biosynthesis	0.335	0.3	FMO1,FMO3,NAD
G alpha (s) signalling events	0.334	0.199	ADCY1,ADCY7,ADM2,ADRB1,ADRB3,ARRB2,ATP,CALCRL,CRHR1,CRHR2,GCGR,GIPR,GNB5,GNG10,GNG2,GNG5,GNGT2,GPR83,HRH2,LHCGR,PDE1A,PDE4C,PDE7B,PDE8A,PDE8B,POMC,PTHLH,RAMP2,RAMP3,RXFP1,TAAR2,TSHR,VIPR1
IL-33 Signaling Pathway	0.326	0.197	AKT1,ATF4,CASP1,CASP2,CASP3,CASP4,CASP5,CASP8,CREB3L3,H2AZ1,IL1F10,IL1RN,IRF3,MACROH2A1,MAP2K4,MAPK1,MAPK12,MMP12,MTOR,MYD88,NFATC1,NFKB1,NFKB2,NFKBIB,NFKBIE,PIK3C2B,PIK3CB,PIK3R1,PIK3R4,PRKACB,PRKAG2,PRKAR1A,SELE,SIGIRR,TPSAB1/TPSB2,TPSD1,TPSG1
Vasopressin regulates renal water homeostasis via Aquaporins	0.326	0.22	ADCY1,ADCY7,AQP1,ATP,GNB5,GNG10,GNG2,GNG5,GNGT2,PRKACB,PRKAR1A
iNOS Signaling	0.326	0.22	CALM1 (includes others),JAK1,MAPK1,MAPK12,MYD88,NFKB1,NFKB2,NFKBIB,NFKBIE,STAT1,TYK2
Advanced glycosylation endproduct receptor signaling	0.316	0.267	AGER,CAPZA1,MAPK1,PRKCSH
Multiple Sclerosis Signaling Pathway	0.315	0.194	ATP,C1QA,C1QC,C8G,CAPN10,CAPN9,CASP1,CASP8,CNTF,CTLA4,CTNNA3,FADD,HLA-DOA,HLA-DOB,HLA-DPA1,HLA-DRB5,IL12A,IL17D,IL1F10,IL25,IL2RA,IRF4,LTA,MAPK1,MAPK12,NFATC2,NFKB1,NFKB2,NR1H3,P2RX7,PARP1,PARP11,PARP14,PARP3,PARP8,PLAU,STAT1,SUZ12,TGFB1,TIPARP,TLR6,TNFRSF1A,TNFSF13,TNFSF4,TNKS2
IL-17A Signaling in Fibroblasts	0.315	0.207	ACTA2,AGER,CEBPD,COL11A2,COL18A1,CXCL12,IGF2BP2,LCN2,MAP2K4,MAPK1,MAPK12,NFKB1,NFKB2,NFKBIB,NFKBIE,TGFB1,TRAF2,TRAF3IP2
Transcriptional Regulation by MECP2	0.314	0.212	ATP,CALM1 (includes others),CAMK2A,CAMK4,FOXG1,GAD1,GRIA2,LBR,MEF2C,MOBP,NCOR2,OPRK1,RBFOX1,SOX2
RHO GTPases activate IQGAPs	0.314	0.229	ATP,CALM1 (includes others),CTNNB1,IQGAP1,IQGAP2,RAC1,TUBA1B,TUBA3C/TUBA3D
Cytosolic iron-sulfur cluster assembly	0.314	0.25	CIAO3,CIAPIN1,NADPH,NUBP1,NUBP2
SUMOylation of transcription factors	0.314	0.25	MITF,PIAS1,SP3,SUMO3,TFAP2C
Unfolded Protein Response (UPR)	0.314	0.25	ATF4,ATP,CREB3L3,EIF2S2,ERN1
NAD Phosphorylation and Dephosphorylation	0.314	0.25	ACP2,ATP,NAD ,NADPH,PXYLP1
Metabolism of folate and pterines	0.314	0.233	ATP,DHFR2,FPGS,MTHFR,NAD ,NADPH,SHMT1
Maturity Onset Diabetes of Young (MODY) Signaling	0.312	0.207	ABCC9,APOA1,APOL3,APPL1,BLK,CACNA2D3,CACNB1,CACNB2,CACNG6,CACNG7,EP300,GAPDH,GCK,INS,KLF11,NFKB1,NFKB2
Salvage Pathways of Pyrimidine Ribonucleotides	0.31	0.202	AK1,AK5,APOBEC3G,ATP,CDK18,CDK4,CDK7,CDK8,CMPK1,DYRK1A,FAM20B,GRK4,MAP2K4,MAPK1,NME4,PKN1,POMK,PRKCE,PRKCQ,PYCR3,TTK,UCKL1,UPP2
Chondroitin Sulfate Biosynthesis	0.306	0.208	B3GALT6,B3GAT1,B3GAT2,B4GALT7,CHPF,CSGALNACT1,GAL3ST2,HS3ST5,SULT1A1,SULT1A2,SULT1B1,SULT1C2,SULT1E1,SULT2A1,UST,XYLT1
Fc epsilon receptor (FCERI) signaling	0.292	0.193	ATP,BCL10,BTRC,CALM1 (includes others),CDC34,FCER1G,GRB2,HRAS,KRAS,LAT,LCP2,MALT1,MAP2K4,MAP3K1,MAPK1,MAPK12,NAD ,NFATC1,NFATC2,NFKB1,PIK3CB,PIK3R1,PLCG1,PPP3R1,PRKCQ,PSMA4,PSMA6,PSMB1,PSMB9,PSMC3,PSMD13,PSMD5,PSMD6,PSMD8,PSME4,RAC1,RASGRP4,SEM1,SOS1,TAB2,TEC,TXK,UBA52
IL-23 Signaling Pathway	0.292	0.217	AKT1,IL12RB1,NFKB1,NFKB2,PIK3C2B,PIK3CB,PIK3R1,PIK3R4,RORA,TYK2
Pyrophosphate hydrolysis	0.292	0.333	PPA1,PPA2
Fatty Acid Œ≤-oxidation III (Unsaturated, Odd Number)	0.292	0.333	ECI1,EHHADH
DNA Double Strand Break Response	0.292	0.209	APBB1,ATM,ATP,BARD1,CHEK2,EYA1,EYA2,EYA3,EYA4,KDM4B,MRE11,PPP5C,RAD50,UBA52
Hepatic Cholestasis	0.286	0.192	ABCG5,ADCY1,ADCY10,ADCY7,AKT1,ATP,CALM1 (includes others),CNTF,CYP27A1,CYP7A1,CYP7B1,ESR1,GCGR,IL12A,IL17D,IL1F10,IL1RN,IL25,INS,IRF3,LTA,MAP2K4,MAPK1,MAPK12,MYD88,NFKB1,NFKB2,NFKBIB,NFKBIE,NR1H3,NR1H4,PPP3R1,PRKACB,PRKAG2,PRKAR1A,PRKCE,PRKCQ,RXRA,SLC4A2,SLCO1A2,TGFB1,TNFRSF12A,TNFRSF1A,TNFSF13,TNFSF4,TRAF2
G alpha (z) signalling events	0.286	0.21	ADCY1,ADCY7,ADRA2A,ADRA2C,ATP,GNB5,GNG10,GNG2,GNG5,GNGT2,PRKCE,PRKCQ,RGS16
Role of JAK2 in Hormone-like Cytokine Signaling	0.286	0.21	AGRP,BIRC3,CCND3,JAK1,LEPR,PDGFC,POMC,PTPN11,SH2B1,SOCS1,STAT1,TYK2,VEGFB
Cell junction organization	0.285	0.202	ATP,CADM2,CD151,CDH17,CDH4,CDH5,CLDN11,CLDN12,CLDN16,CLDN18,CLDN4,CTNNB1,ITGA6,ITGB4,LIMS1,PARD3,PARD6A,PARVB,PATJ
Metabolism of nitric oxide: NOS3 activation and regulation	0.285	0.222	AKT1,ATP,CALM1 (includes others),DDAH1,DDAH2,HSP90AA1,LYPLA1,NADPH
Oncogene Induced Senescence	0.285	0.222	ATP,CDK4,CDKN2B,CDKN2D,ETS1,MAPK1,MDM4,UBA52
Miscellaneous transport and binding events	0.285	0.222	ADD1,AZGP1,CTNS,LRRC8A,LRRC8B,LRRC8D,NIPA1,NIPAL2
Transcriptional regulation by the AP-2 (TFAP2) family of transcription factors	0.285	0.222	CITED4,EP300,ERBB2,ESR1,KCTD15,MYBL2,TFAP2C,WWOX
Superpathway of Geranylgeranyldiphosphate Biosynthesis I (via Mevalonate)	0.285	0.222	ACAA2,ACAT1,ATP,GGPS1,HADHB,HMGCS2,IDI1,NADPH
HDR through Homologous Recombination (HRR) or Single Strand Annealing (SSA)	0.283	0.198	ATM,ATP,ATR,BARD1,MRE11,MUS81,NAD ,PCNA,POLD3,POLD4,POLE,POLE3,POLK,RAD1,RAD50,RAD51,RAD52,RFC3,RMI2,RPA1,SEM1,SLX1A/SLX1B,TOP3A,UBA52
Electron transport, ATP synthesis, and heat production by uncoupling proteins	0.283	0.196	ACAD9,ATP,ATP5F1A,ATP5F1B,ATP5F1E,ATP5MC1,ATP5MC2,ATP5MC3,ATP5MF,ATP5PO,COX11,COX5B,COX6A1,ETFB,LRPPRC,NAD ,NDUFA12,NDUFA7,NDUFA9,NDUFB10,NDUFB2,NDUFB4,NDUFS2,NDUFS3,NDUFV1,SDHC,SDHD,TIMMDC1,UQCR10
Toll-like Receptor Cascades	0.28	0.226	DNM1,ITGAM,ITGB2,PIK3R4,RBSN,SFTPD,TLR6
Bladder Cancer Signaling	0.279	0.198	CDK4,ERBB2,FGF12,FGF14,FGF18,FGF9,HDAC10,HDAC5,HRAS,KRAS,MAPK1,MMP12,MMP15,MMP16,MMP24,MMP28,MRAS,PDGFC,RAF1,RAP1B,RASD2,RPS6KA5,VEGFB
Histidine catabolism	0.279	0.231	ATP,CARNS1,HAL,HDC,HNMT,NAD
Œ≥-linolenate Biosynthesis II (Animals)	0.279	0.231	ACSM1,ATP,CYB5A,CYB5R3,FADS2,SLC27A2
Leucine Degradation I	0.279	0.231	ATP,BCAT2,HMGCLL1,MCCC1,MCCC2,NAD
Fatty acyl-CoA biosynthesis	0.279	0.212	ACACA,ATP,HACD2,HACD3,HACD4,MORC2,NADPH,OLAH,PPT2,SLC27A2,TECR
mRNA Editing	0.279	0.273	ADAR,ADARB1,APOBEC3C
Phenylethylamine Degradation I	0.279	0.273	ALDH2,AOC2,NAD
Glutathione Biosynthesis	0.279	0.273	ATP,GCLM,GSS
Regulation of Insulin-like Growth Factor (IGF) transport and uptake by IGFBPs	0.277	0.197	AMTN,ANO8,APOA1,ATP,CST3,F5,GAS6,IGF2,IGFALS,IGFBP2,IGFBP4,KLK13,LGALS1,MELTF,MFGE8,MIA3,NOTUM,NUCB1,PRKCSH,QSOX1,RCN1,SPP1,TMEM132A,VWA1,WFS1
Endoplasmic Reticulum Stress Pathway	0.277	0.238	ATF4,CASP3,ERN1,MAP3K5,TRAF2
Role of PI3K/AKT Signaling in the Pathogenesis of Influenza	0.277	0.206	AKT1,CRK,IFNE,IRF3,MAPK1,NFKB1,NFKB2,NFKBIB,NFKBIE,OPN1SW,PIK3C2B,PIK3CB,PIK3R1,PIK3R4
Caspase activation via Death Receptors in the presence of ligand	0.277	0.25	CASP8,FADD,TNFRSF10B,TRAF2
Platelet Adhesion to exposed collagen	0.277	0.25	FCER1G,GP6,ITGA1,ITGA2
Interleukin-10 signaling	0.275	0.213	ATP,CCL20,CCL3,CCL4,CSF3,IL12A,IL1RN,JAK1,TNFRSF1A,TYK2
Role of IL-17F in Allergic Inflammatory Airway Diseases	0.275	0.213	ATF4,CCL4,CREB3L3,MAPK1,NFKB1,NFKB2,RAF1,RPS6KA4,RPS6KA5,TRAF3IP2
Cellular response to hypoxia	0.271	0.203	EGLN2,EP300,HIF3A,LIMD1,PSMA4,PSMA6,PSMB1,PSMB9,PSMC3,PSMD13,PSMD5,PSMD6,PSMD8,PSME4,SEM1,UBA52
Toll-like Receptor Signaling	0.271	0.203	IL12A,IL1F10,IL1RN,MAP2K4,MAP3K1,MAPK1,MAPK12,MYD88,NFKB1,NFKB2,SIGIRR,TAB2,TLR6,TOLLIP,TRAF1,UBA52
Unfolded protein response	0.265	0.2	ATF4,CEBPA,CEBPD,CEBPG,DNAJA4,DNAJB1,DNAJB4,DNAJB5,DNAJB6,DNAJC18,DNAJC4,ERN1,HSPA4,MAP3K5,PDIA2,SYVN1,TRAF2,VCP
Stearate Biosynthesis I (Animals)	0.256	0.2	ACSM1,AKR1B10,ATP,DBT,DHRS1,DHRS7,DUS3L,ELOVL2,MBOAT4,NADPH,PLA2G6,PPT1,PRXL2B,PTGR2,SLC27A2,SRD5A3,TECR
Smooth Muscle Contraction	0.255	0.208	ACTA2,ALDH2,ATP,CACNA1H,CALM1 (includes others),ITGA1,ITGB5,MYL5,MYL7,TPM1,VCL
nNOS Signaling in Skeletal Muscle Cells	0.255	0.208	CACNA1H,CACNA2D3,CACNB1,CACNB2,CACNG6,CACNG7,CALM1 (includes others),CATSPER1,CATSPER2,SNTB1,SNTB2
MAPK6/MAPK4 signaling	0.254	0.198	ATP,CCND3,CDC14B,DNAJB1,MAPK4,PRKACB,PSMA4,PSMA6,PSMB1,PSMB9,PSMC3,PSMD13,PSMD5,PSMD6,PSMD8,PSME4,RAC1,SEM1,UBA52
Neurotransmitter clearance	0.254	0.219	ACHE,ALDH2,BCHE,COMT,NAD ,SLC6A3,SLC6A4
Myogenesis	0.254	0.219	ATP,CDH4,CTNNB1,MAPK12,MEF2A,MEF2C,TCF4
Androgen Biosynthesis	0.254	0.219	CYP17A1,GSTA1,GSTA5,HSD17B6,NAD ,NADPH,SRD5A3
Sonic Hedgehog Signaling	0.254	0.219	ARRB2,DYRK1A,PRKACB,PRKAG2,PRKAR1A,STK36,SUFU
Role of Pattern Recognition Receptors in Recognition of Bacteria and Viruses	0.252	0.192	C1QA,C1QC,C5AR1,CASP1,CNTF,IL12A,IL17D,IL1F10,IL25,IRF3,IRF7,LTA,MAP2K4,MAPK1,MAPK12,MYD88,NFKB1,NFKB2,NLRC4,NOD2,PIK3C2B,PIK3CB,PIK3R1,PIK3R4,PRKCE,PRKCQ,TGFB1,TLR6,TNFSF13,TNFSF4
Deadenylation-dependent mRNA decay	0.251	0.203	CNOT2,CNOT7,DCP2,EDC3,EIF4A1,EXOSC1,EXOSC5,LSM4,LSM6,PAN3,PARN,SKIC2,XRN1
Sensory processing of sound by outer hair cells of the cochlea	0.251	0.203	ATP,CDH23,EZR,FSCN2,GSN,MYO15A,MYO3A,MYO7A,RIPOR2,SLC26A5,SPTBN1,TRIOBP,WHRN
Heme signaling	0.251	0.203	APOA1,BACH1,CARM1,CHD9,CLEC1B,CLOCK,CRTC2,EP300,MEF2C,NCOA6,NRIP1,RORA,RXRA
Activation of gene expression by SREBF (SREBP)	0.251	0.208	CARM1,CHD9,GGPS1,IDI1,LSS,MTF1,NCOA6,NFYC,RXRA,SQLE
Gluconeogenesis I	0.251	0.208	ATP,BPGM,ENO1,ENO3,GAPDH,MDH1B,ME3,NAD ,NADPH,PGAM1
Cardiomyocyte Differentiation via BMP Receptors	0.249	0.222	BMP7,BMPR1A,BMPR2,MEF2C,SMAD4,SMAD9
Glutaryl-CoA Degradation	0.249	0.222	ACAA2,ACAT1,EHHADH,HADHB,NAD ,PARK7
Pyridoxal 5'-phosphate Salvage Pathway	0.246	0.2	ATP,CDK18,CDK4,CDK7,CDK8,DYRK1A,FAM20B,GRK4,MAP2K4,MAPK1,PKN1,POMK,PRKCE,PRKCQ,TTK
Role of IL-17A in Arthritis	0.243	0.203	CCL20,MAP2K4,MAPK1,MAPK12,NFKB1,NFKB2,NFKBIB,NFKBIE,PIK3C2B,PIK3CB,PIK3R1,PIK3R4
TR/RXR Activation	0.242	0.193	ACACA,ADRB1,AKT1,ATP2A1,CAMK4,CYP7A1,DAPK2,DIO2,ENO1,EP300,HP,MTOR,NCOA6,NCOR2,NRF1,PCNA,PDGFC,PFKP,PIK3C2B,PIK3CB,PIK3R1,PIK3R4,RPS6KB2,RXRA,TRH,VEGFB
Transcriptional regulation of pluripotent stem cells	0.239	0.235	HIF3A,SALL4,SMAD4,SOX2
FOXO-mediated transcription of cell cycle genes	0.239	0.235	FOXG1,MSTN,SMAD3,SMAD4
Superpathway of Serine and Glycine Biosynthesis I	0.239	0.235	NAD ,PHGDH,PSAT1,SHMT1
Ceramide Biosynthesis	0.239	0.235	DEGS2,KDSR,NADPH,SPTLC1
Phosphatidylcholine Biosynthesis I	0.239	0.235	ATP,CHKB,CHPT1,PCYT1A
Noradrenaline and Adrenaline Degradation	0.239	0.204	ADH1A,ALDH1A3,ALDH1B1,ALDH2,ALDH3B1,COMT,DHRS9,IL4I1,NAD ,PNMT,SMOX
Activation of anterior HOX genes in hindbrain during early embryogenesis	0.239	0.198	DPY30,EP300,H2AJ,HOXB2,HOXC4,KMT2D,NCOA6,PAGR1,PCGF2,POLR2I,POLR2J,POLR2K,POLR2L,RXRA,SUZ12,WDR5
Glycogen metabolism	0.239	0.211	AGL,ATP,CALM1 (includes others),NHLRC1,PYGL,PYGM,UBA52,UGP2
ABRA Signaling Pathway	0.239	0.196	ABLIM2,ABLIM3,ACTA2,CFL1,CKM,CKMT2,GSN,MAP2K4,MAPK12,MEF2A,MEF2C,MYL1,PDGFC,PPP3R1,RHOA,TPM1,VCL,VEGFB
Crosstalk between Dendritic Cells and Natural Killer Cells	0.239	0.196	ACTA2,CAMK2A,CCR7,CD40,CD83,FSCN2,HLA-DRB5,IL12A,IL2RB,KIR2DL4,KIR3DL1,KLRC4-KLRK1/KLRK1,KLRD1,LTA,LTBR,NFKB1,NFKB2,TLN2
Heparan Sulfate Biosynthesis	0.239	0.194	ALDH2,B3GALT6,B3GAT1,B3GAT2,B4GALT7,EXT2,EXTL3,GAL3ST2,GLCE,HS3ST5,NOTUM,SULT1A1,SULT1A2,SULT1B1,SULT1C2,SULT1E1,SULT2A1,TNFAIP6,UST,XYLT1
Lipophagy	0.239	0.25	ATP,PRKAB2,PRKAG2
Trehalose Degradation II (Trehalase)	0.239	0.25	ATP,GCK,HKDC1
Serine Biosynthesis	0.239	0.25	NAD ,PHGDH,PSAT1
D-glucuronate Degradation I	0.239	0.25	CRYL1,NAD ,NADPH
Signaling by Retinoic Acid	0.239	0.2	ADH1A,ALDH1A3,ATP,CRABP1,DHRS9,DLAT,FABP5,NAD ,NADPH,PDHB,PDK1,RDH10,RXRA
Kinesins	0.239	0.2	ATP,KIF13B,KIF1C,KIF21A,KIF3C,KIF5B,KIF6,KIFAP3,KIFC1,KLC2,KLC4,TUBA1B,TUBA3C/TUBA3D
Reelin signalling pathway	0.239	0.286	ATP,RELN
Aryl hydrocarbon receptor signalling	0.239	0.286	AHRR,AIP
UDP-D-xylose and UDP-D-glucuronate Biosynthesis	0.239	0.286	NAD ,UXS1
Tyrosine Biosynthesis IV	0.239	0.286	PAH,PCBD1
Hypoxia Signaling in the Cardiovascular System	0.235	0.197	AKT1,ATF4,ATM,CDC34,CREB3L3,EP300,HSP90AA1,NFKBIB,NFKBIE,UBE2B,UBE2C,UBE2E2,UBE2T,UBE2W,UBE2Z
BMAL1:CLOCK,NPAS2 activates circadian gene expression	0.235	0.212	BHLHE40,CARM1,CHD9,CLOCK,F7,NCOA6,RXRA
Post-translational protein phosphorylation	0.23	0.193	AMTN,ANO8,APOA1,ATP,CST3,F5,GAS6,IGFBP4,LGALS1,MELTF,MFGE8,MIA3,NOTUM,NUCB1,PRKCSH,QSOX1,RCN1,SPP1,TMEM132A,VWA1,WFS1
DHCR24 Signaling Pathway	0.229	0.189	AGT,AKT1,APOA1,CASP3,CYP17A1,ESR1,HPR,HPX,HRAS,KRAS,LCAT,MAPT,MRAS,NFKB1,NFKB2,NR1H3,NR1H4,NR1I3,PDGFC,PIK3C2B,PIK3CB,PIK3R1,PIK3R4,POMC,PON3,PRKCE,PRKCQ,RAP1B,RASD2,RXRA,SERPINF1
Formation of Fibrin Clot (Clotting Cascade)	0.226	0.205	A2M,CD177,F2R,F5,F7,PRCP,PROS1,SERPINA5,TFPI
Regulation of beta-cell development	0.226	0.205	AKT1,ATP,EP300,GCK,INS,KAT2B,MAML2,MAML3,RBPJ
Growth hormone receptor signaling	0.226	0.214	ADAM17,ATP,MAPK1,SH2B1,SOCS1,STAT1
Folate Transformations I	0.226	0.214	ATP,MTHFD1L,MTHFR,NAD ,NADPH,SHMT1
Folate Signaling Pathway	0.226	0.195	ADARB2,ATP,FPGS,JAK1,MAPK1,MTFMT,MTHFD1L,MTHFR,NADPH,NFKB1,NFKB2,SHMT1,SLC19A1,SOX2,TYK2,TYMS
Oxidative Stress Induced Senescence	0.225	0.194	ATP,CBX8,CDK4,CDKN2B,CDKN2D,H2AJ,KDM6B,MAP2K4,MAP3K5,MAPK1,MAPK12,MDM4,MINK1,PHC1,RING1,SCMH1,SUZ12,UBA52
SRP-dependent cotranslational protein targeting to membrane	0.224	0.191	RPL13,RPL18,RPL18A,RPL22L1,RPL29,RPL37A,RPL7,RPLP2,RPS12,RPS15A,RPS16,RPS17,RPS18,RPS2,RPS27L,RPSA,SRP14,SRP19,SRP54,SSR1,TRAM1,UBA52
Inhibition of Angiogenesis by TSP1	0.22	0.205	AKT1,CASP3,HSPG2,MAP2K4,MAPK1,MAPK12,SDC1,TGFB1
CDP-diacylglycerol Biosynthesis I	0.22	0.205	AGPAT3,CDS2,GPAT4,LCLAT1,LPCAT1,LPCAT2,NADPH,TAMM41
Interleukin-7 signaling	0.22	0.217	ATP,HGF,JAK1,PIK3R1,SOCS1
Synaptic adhesion-like molecules	0.22	0.217	DLG1,GRIA1,LRFN2,LRFN4,PTPRF
Chaperone Mediated Autophagy	0.22	0.217	HSP90AA1,IFT88,PARK7,UBA52,VIM
Urate Biosynthesis/Inosine 5'-phosphate Degradation	0.22	0.217	IMPDH1,NAD ,NT5C2,NT5M,PNP
Mineralocorticoid Biosynthesis	0.22	0.217	CYP21A2,GSTA1,GSTA5,NAD ,NADPH
Apelin Cardiac Fibroblast Signaling Pathway	0.22	0.217	AGTR1,AKT1,PRKAB2,PRKAG2,TGFB1
Eukaryotic Translation Termination	0.22	0.192	N6AMT1,RPL13,RPL18,RPL18A,RPL22L1,RPL29,RPL37A,RPL7,RPLP2,RPS12,RPS15A,RPS16,RPS17,RPS18,RPS2,RPS27L,RPSA,TRMT112,UBA52
GABAergic Receptor Signaling Pathway (Enhanced)	0.213	0.188	ADCY1,ADCY10,ADCY7,CACNA1H,CACNA2D3,CACNB1,CACNB2,CACNG6,CACNG7,CATSPER1,CATSPER2,CNTNAP2,GABBR1,GABRB2,GABRB3,GABRR1,GAD1,GNAL,GNB5,GNG10,GNG2,GNG5,GOT2,PRKACB,PRKAG2,PRKAR1A,SLC38A3,SLC6A12
SUMOylation of intracellular receptors	0.211	0.206	ESR1,NR1H3,NR2C1,PIAS1,RORA,RXRA,SUMO3
Phenylalanine Degradation IV (Mammalian, via Side Chain)	0.211	0.206	ALDH2,ATP,GOT2,IL4I1,NAD ,SLC27A2,SMOX
Putrescine Degradation III	0.211	0.206	ALDH1A3,ALDH1B1,ALDH2,ALDH3B1,IL4I1,NAD ,SMOX
Erythrocytes take up carbon dioxide and release oxygen	0.211	0.222	AQP1,CA4,CYB5R2,NAD
Formation of xylulose-5-phosphate	0.211	0.222	ATP,CRYL1,NAD ,NADPH
Extrinsic Prothrombin Activation Pathway	0.211	0.222	F5,F7,PROS1,TFPI
Proline Biosynthesis II (from Arginine)	0.211	0.222	NADPH,OAT,PYCR1,PYCR3
Folate Polyglutamylation	0.211	0.222	ATP,FPGS,MTHFD1L,SHMT1
Aggrephagy	0.209	0.2	DYNLL1,HSP90AA1,IFT88,PARK7,TUBA1B,TUBA3C/TUBA3D,UBA52,VCP,VIM
Ethanol Degradation II	0.209	0.2	ACSS2,ADH1A,ALDH1A3,ALDH1B1,ALDH2,ALDH3B1,ATP,DHRS9,NAD
EIF2 Signaling	0.208	0.185	ACTA2,AKT1,ATF4,ATF5,EIF2B1,EIF2B4,EIF2S2,EIF3C,EIF4A1,GRB2,HRAS,INS,KRAS,MAPK1,MRAS,NKX6-2,PIK3C2B,PIK3CB,PIK3R1,PIK3R4,PPP1CB,RAF1,RAP1B,RASD2,RPL13,RPL18,RPL18A,RPL22L1,RPL29,RPL37A,RPL7,RPLP2,RPS12,RPS15A,RPS16,RPS17,RPS18,RPS2,RPS27L,RPSA,SOS1,TRIB3,UBA52
Signaling by the B Cell Receptor (BCR)	0.208	0.186	ATP,BCL10,BLK,BTRC,CALM1 (includes others),GRB2,HRAS,KRAS,MALT1,NAD ,NFATC1,NFATC2,NFKB1,NFKBIB,NFKBIE,PIK3AP1,PIK3R1,PPP3R1,PSMA4,PSMA6,PSMB1,PSMB9,PSMC3,PSMD13,PSMD5,PSMD6,PSMD8,PSME4,RASGRP3,SEM1,SOS1,STIM1,TRPC1,UBA52
Peroxisomal lipid metabolism	0.208	0.196	ACBD4,ACOX1,ACOX2,ACOX3,ATP,DECR2,EHHADH,NAD ,NADPH,PECR,SLC27A2
Gene Silencing by RNA	0.208	0.19	H2AJ,HSP90AA1,IPO8,MOV10L1,NUP160,NUP188,NUP37,NUP43,NUP50,NUP62,PIWIL4,POLR2I,POLR2J,POLR2K,POLR2L,POM121/POM121C,TDRD9,TPR,TSN
Sphingolipid metabolism	0.204	0.187	ALDH3B1,ARSA,ARSB,ATP,CERS1,CTSA,DEGS2,ESYT3,FA2H,GLB1,GLB1L,HEXA,KDSR,NAD ,NADPH,NEU4,ORMDL3,PSAP,SGMS1,SGMS2,SGPL1,SGPP2,SMPD3,SPTLC1,UGCG,VAPA
IL-17 Signaling	0.204	0.185	AKT1,CCL20,CNTF,CSF3,HRAS,HSP90AA1,IL12A,IL17D,IL1F10,IL25,JAK1,KRAS,LCN2,LTA,MAP2K4,MAPK1,MAPK12,MRAS,NFKB1,PDGFC,PIK3C2B,PIK3CB,PIK3R1,PIK3R4,RAP1B,RASD2,RGS13,RGS16,TAB2,TGFB1,TNFSF13,TNFSF4,TRAF2,TRAF3IP2,VEGFB
Neuroprotective Role of THOP1 in Alzheimer's Disease	0.203	0.188	ACE,AGT,ATP,CTRL,ECE1,F7,FURIN,GNRH2,GZMB,HTRA2,KLK4,MAPT,PRKACB,PRKAG2,PRKAR1A,PRSS12,PRSS16,PRSS27,PRSS3,PRSS55,TAC1,TPSAB1/TPSB2,TPSD1,TPSG1
POU5F1 (OCT4), SOX2, NANOG activate genes related to proliferation	0.202	0.231	EPHA1,SALL4,SOX2
Assembly of RNA Polymerase I Complex	0.202	0.231	POLR1B,TAF1A,TAF1D
TP53 Regulates Transcription of Cell Cycle Genes	0.201	0.196	ATP,CARM1,CDC25C,CNOT2,CNOT7,E2F7,EP300,PCNA,PLK2,RGCC
Glutathione-mediated Detoxification	0.201	0.196	GSTA1,GSTA2,GSTA4,GSTA5,GSTO1,GSTO2,GSTP1,HPGDS,MGST3,NAT8
Pyrimidine Ribonucleotides Interconversion	0.201	0.196	AK1,AK5,ATP,CMPK1,ENTPD3,ENTPD4,ENTPD5,NME4,NUDT15,NUDT5
Phototransduction Pathway	0.201	0.194	GNB5,GNGT2,NPR1,OPN1SW,PDE6C,PDE6D,PDE6H,PRKACB,PRKAG2,PRKAR1A,RCVRN,RGR
Factors involved in megakaryocyte development and platelet production	0.194	0.188	AK3,AKAP10,ATP,CAPZA1,CARMIL1,DOCK2,DOCK8,EHD3,HBE1,MAFF,MFN1,NADPH,PRKACB,PRKAR1A,RAC1,RBSN,RCOR1,SH2B1,ZFPM1
Fatty Acid Œ±-oxidation	0.193	0.208	ALDH1A3,ALDH1B1,ALDH2,ALDH3B1,NAD
Triacylglycerol Biosynthesis	0.192	0.191	AGPAT3,DBT,ELOVL2,GPAT4,LCLAT1,LPCAT1,LPCAT2,LPIN2,LPIN3,MBOAT4,PLPP4,PLPP5,PLPPR3
Histamine Degradation	0.192	0.2	ALDH1A3,ALDH1B1,ALDH2,ALDH3B1,ATP,HNMT,NAD
Meiotic synapsis	0.192	0.193	ACD,ATP,ATR,H2AJ,POT1,SMC1B,STAG3,SYCE1,SYNE1,SYNE2,TERF1
Retinoate Biosynthesis I	0.192	0.196	AKR1B10,ALDH1A3,DHRS9,HSD17B6,NAD ,RBP1,RBP7,RDH10,RDH12
Methylglyoxal Degradation I	0.192	0.25	HAGH,HAGHL
Flavin Biosynthesis IV (Mammalian)	0.192	0.25	ATP,RFK
Sulfate Activation for Sulfonation	0.192	0.25	ATP,PAPSS1
GPER1 signaling	0.181	0.192	ADCY1,ADCY7,ATP,GNB5,GNG10,GNG2,GNG5,GNGT2,PRKACB,PRKAR1A
G alpha (q) signalling events	0.181	0.182	ADRA1D,AGT,AGTR1,ARHGEF25,ATP,CCKAR,CHRM5,EDNRA,EDNRB,F2R,F2RL1,FFAR4,GCGR,GNA11,GNA15,GNB5,GNG10,GNG2,GNG5,GNGT2,GNRH2,GPR68,GRP,HTR2A,HTR2B,KISS1,LPAR3,NPFFR1,NTSR1,P2RY1,P2RY2,P2RY6,PIK3R1,PLCB1,PLCB3,RGS13,RGS16,RGS3,TAC1,TACR2,TRH
MAP kinase activation	0.181	0.195	ATP,BTRC,MAP2K4,MAPK12,NFKB1,NOD2,TAB2,UBA52
NGF-stimulated transcription	0.181	0.195	ASCL1,ATP,CDK5R1,CDK5R2,EP300,ID4,TPH1,TRIB1
TCA Cycle II (Eukaryotic)	0.181	0.195	ACO2,ATP,MDH1B,NAD ,OGDHL,SDHC,SDHD,SUCLG1
Histamine Biosynthesis	0.181	0.333	HDC
Lanosterol Biosynthesis	0.181	0.333	LSS
D-mannose Degradation	0.181	0.333	MPI
Alanine Biosynthesis III	0.181	0.333	NFS1
Activin Inhibin Signaling Pathway	0.177	0.182	ACVR1B,AKT1,BMPR1A,CEBPA,COL11A2,COL18A1,CTNNB1,EP300,FBXO32,IL1F10,IL1RN,INHBA,INHBB,KL,MAF,MAP2K4,MAP2K5,MAP3K1,MAPK1,MAPK12,MAPK4,MYD88,NFATC1,NFKB1,NFKB2,PAX1,PIK3C2B,PIK3CB,PIK3R1,PIK3R4,RHOA,SMAD3,SMAD4,SMAD9,TCF4,TCF7,TGFB1,TLR6,TNFRSF1A,TRAF2
PXR/RXR Activation	0.177	0.188	AKT1,CYP2C19,CYP7A1,GSTA1,GSTA2,HMGCS2,INS,NR1I3,PRKACB,PRKAG2,PRKAR1A,RXRA,SULT2A1
Regulation of mRNA stability by proteins that bind AU-rich elements	0.172	0.191	AKT1,ATP,DCP2,EXOSC1,EXOSC5,PARN,TNFSF13,UBA52,XRN1
Metabolism of polyamines	0.17	0.187	OAZ2,PAOX,PSMA4,PSMA6,PSMB1,PSMB9,PSMC3,PSMD13,PSMD5,PSMD6,PSMD8,PSME4,SEM1,SMOX
NAD Salvage Pathway II	0.17	0.194	ACP2,ATP,NAD ,NT5C2,NT5M,NUDT12,PXYLP1
Ethanol Degradation IV	0.17	0.194	ACSS2,ALDH1A3,ALDH1B1,ALDH2,ALDH3B1,ATP,NAD
Synthesis, secretion, and deacylation of Ghrelin	0.17	0.2	ACHE,BCHE,CRHR2,INS,MBOAT4
1D-myo-inositol Hexakisphosphate Biosynthesis II (Mammalian)	0.17	0.2	ATP,INPP5A,INPP5B,INPP5F,IPPK
Œ≥-glutamyl Cycle	0.17	0.2	ATP,CHAC1,GCLM,GGT7,GSS
Presynaptic depolarization and calcium channel opening	0.17	0.214	CACNA2D3,CACNB1,CACNB2
LGI-ADAM interactions	0.17	0.214	ADAM23,STX1A,STX1B
Aspartate Degradation II	0.17	0.214	GOT2,MDH1B,NAD
Molybdenum Cofactor Biosynthesis	0.17	0.214	ATP,MOCS2,NFS1
Eukaryotic Translation Elongation	0.163	0.184	EEF1A2,RPL13,RPL18,RPL18A,RPL22L1,RPL29,RPL37A,RPL7,RPLP2,RPS12,RPS15A,RPS16,RPS17,RPS18,RPS2,RPS27L,RPSA,UBA52
Sleep REM Signaling Pathway	0.162	0.183	ATF4,CFL1,CHRM5,CNTF,CREB3L3,IL12A,IL17D,IL1F10,IL25,LTA,MAPK1,MKNK1,PRKACB,PRKAG2,PRKAR1A,RPS6KA4,RPS6KA5,RPS6KB2,TGFB1,TNFSF13,TNFSF4
Gamma carboxylation, hypusine formation and arylsulfatase activation	0.159	0.186	ARSA,ARSB,ATP,DPH7,F7,FURIN,GAS6,ICMT,NAD ,PROS1,PROZ
MSP-RON Signaling Pathway	0.159	0.186	ACTA2,IL12A,ITGAM,ITGB2,KLK13,KLK4,MST1,PIK3C2B,PIK3CB,PIK3R1,PIK3R4
GDP-glucose Biosynthesis	0.154	0.2	ATP,GCK,HKDC1,PGM5
NOD1/2 Signaling Pathway	0.154	0.18	ARHGEF7,ATG16L1,BIRC3,CASP1,CNTF,DUOX2,ERN1,HSP90AA1,HSPA4,IFNAR2,IL12A,IL17D,IL1F10,IL25,IRF3,IRF7,LTA,MAP2K4,MAPK1,MAPK12,MYD88,NFKB1,NFKB2,NFKBIB,NFKBIE,NOD2,RAC1,TAB2,TGFB1,TLR6,TNFSF13,TNFSF4,TRAF2,TRAF3
Eukaryotic Translation Initiation	0.154	0.181	ATP,EIF2B1,EIF2B4,EIF2S2,EIF3C,EIF4A1,RPL13,RPL18,RPL18A,RPL22L1,RPL29,RPL37A,RPL7,RPLP2,RPS12,RPS15A,RPS16,RPS17,RPS18,RPS2,RPS27L,RPSA,UBA52
IL-10 Signaling	0.154	0.18	AKT1,ARG2,ATF4,BHLHE40,CDKN2D,CREB3L3,FCGR2B,HLA-DOA,HLA-DOB,HLA-DPA1,HLA-DRB5,IHH,IL1F10,IL1RN,JAK1,MAF,MAP2K4,MAPK1,MAPK12,MTOR,NAD ,NFKB1,NFKB2,NFKBIB,NFKBIE,PRKAB2,PRKAG2,STAT1,TYK2
Ferroptosis Signaling Pathway	0.154	0.18	ACACA,AIFM2,ALOX15,ARF3,ATF4,CARS1,CHAC1,FTH1,GSS,H2AZ1,HRAS,IREB2,KEAP1,KRAS,LINC00472,MACROH2A1,MAPK1,MRAS,NFS1,PRKAB2,PRKAG2,RAF1,RAP1B,RASD2,SLC11A2,STEAP3,TFAP2C,WWTR1,YAP1
Visual phototransduction	0.154	0.182	ATP,CALM1 (includes others),DHRS9,GNB5,GRK4,HSD17B6,METAP2,MYO7A,NAD ,NADPH,NMT2,OPN1SW,PRKCQ,RBP1,RBP3,RCVRN,RDH10,RDH12
Regulation of TP53 Activity through Acetylation	0.154	0.189	AKT1,ATP,CHD3,EP300,GATAD2A,MEAF6,PIP4K2B
Valine Degradation I	0.154	0.189	BCAT2,BCKDHB,DBT,EHHADH,HADHB,HIBADH,NAD
B-WICH complex positively regulates rRNA expression	0.154	0.185	EP300,H2AJ,KAT2B,POLR1B,POLR1F,POLR1H,POLR2K,POLR2L,TAF1A,TAF1D
Pathogenesis of Multiple Sclerosis	0.154	0.222	CCL3,CCL4
Epoxysqualene Biosynthesis	0.154	0.222	NADPH,SQLE
2-ketoglutarate Dehydrogenase Complex	0.154	0.222	DHTKD1,NAD
Thioredoxin Pathway	0.154	0.222	NADPH,NXN
Myo-inositol Biosynthesis	0.154	0.222	INPP5F,ISYNA1
Threonine Degradation II	0.154	0.222	GCAT,NAD
Methylglyoxal Degradation VI	0.154	0.222	LDHD,NAD
1D-myo-inositol Hexakisphosphate Biosynthesis V (from Ins(1,3,4)P3)	0.154	0.222	ATP,IPPK
Rapoport-Luebering Glycolytic Shunt	0.154	0.222	BPGM,PGAM1
Pre-NOTCH Expression and Processing	0.153	0.182	ATP,ATP2A1,EP300,FURIN,H2AJ,KAT2B,LFNG,MAML2,MAML3,MFNG,NAD ,NOTCH2,POGLUT1,RBPJ,ST3GAL6,TMED2
Carnitine metabolism	0.151	0.192	ACACA,ATP,PRKAB2,PRKAG2,RXRA
IL-17A Signaling in Gastric Cells	0.151	0.192	CCL20,MAP2K4,MAPK1,MAPK12,NFKB1
Estrogen-mediated S-phase Entry	0.151	0.192	CDK4,E2F7,ESR1,ESR2,SKP2
RNA Polymerase III Transcription	0.151	0.186	BDP1,GTF3C4,NFIB,NFIC,POLR2K,POLR2L,POLR3H,POLR3K
Glycolysis I	0.151	0.186	ATP,BPGM,ENO1,ENO3,GAPDH,NAD ,PFKP,PGAM1
DNA Damage/Telomere Stress Induced Senescence	0.151	0.183	ACD,ATM,ATP,H1-0,H1-2,H2AJ,HIRA,MRE11,POT1,RAD50,TERF1
Extra-nuclear estrogen signaling	0.15	0.181	AKT1,ATP,BTC,CALM1 (includes others),ESR1,ESR2,GNB5,GNG10,GNG2,GNG5,GNGT2,HRAS,HSP90AA1,KRAS,MAPK1,NADPH,PIK3R1
Cargo recognition for clathrin-mediated endocytosis	0.146	0.179	AAK1,AGTR1,AP2A1,AP2A2,ARRB2,ATP,BTC,CLTC,COPS6,COPS7A,EPS15L1,GRB2,IGF2R,ITSN1,M6PR,SGIP1,SLC2A8,STON1,UBA52,VAMP3,WNT5A
Metabolism of steroid hormones	0.146	0.182	AKR1B15,CYP17A1,CYP19A1,CYP21A2,FDX2,NAD ,NADPH,POMC,SRD5A3,STARD3,STARD3NL,STARD6
Acetone Degradation I (to Methylglyoxal)	0.146	0.184	AKR1B10,CYP19A1,CYP1A1,CYP2C19,DHRS1,DHRS7,NADPH,PRXL2B,PTGR2
Cellular hexose transport	0.146	0.188	ATP,MFSD4B,SLC2A10,SLC2A8,SLC45A3,SLC5A4
GABA synthesis, release, reuptake and degradation	0.146	0.188	GAD1,NAD ,RIMS1,SLC6A12,STX1A,STXBP1
Isoleucine Degradation I	0.146	0.188	ACAA2,ACAT1,BCAT2,EHHADH,HADHB,NAD
YAP1- and WWTR1 (TAZ)-stimulated gene expression	0.146	0.2	KAT2B,WWTR1,YAP1
Assembly of RNA Polymerase III Complex	0.146	0.2	BDP1,GTF3C4,SF3A1
Catecholamine Biosynthesis	0.146	0.2	DBH,PNMT,TH
Sphingomyelin Metabolism	0.146	0.2	SGMS1,SGMS2,SMPD3
IL-12 Signaling and Production in Macrophages	0.144	0.177	ADRA2A,AKT1,ALOX15,APOA1,CALM1 (includes others),CAMKK2,CD40,CEBPA,COL11A2,COL18A1,EP300,FCGR2B,FCGR3A/FCGR3B,IL12A,IL12RB1,IRF3,ITGAM,MAF,MAPK1,MAPK12,MST1,MTOR,MYD88,NFATC1,NFATC2,NFIL3,NFKB1,NFKB2,NOD2,PIK3C2B,PIK3CB,PIK3R1,PIK3R4,POU2F2,PRKAB2,PRKAG2,PRKCE,PRKCQ,RAC1,RXRA,SELE,STAT1,TGFB1,TYK2
Dermatan Sulfate Biosynthesis (Late Stages)	0.143	0.182	CHST14,GAL3ST2,HS3ST5,SULT1A1,SULT1A2,SULT1B1,SULT1C2,SULT1E1,SULT2A1,UST
Gap junction trafficking and regulation	0.142	0.184	ATP,CLTC,DNM1,GJB2,MYO6,TUBA1B,TUBA3C/TUBA3D
Methylglyoxal Degradation III	0.142	0.184	AKR1B10,DHRS1,DHRS7,NAD ,NADPH,PRXL2B,PTGR2
D-myo-inositol (1,4,5)-trisphosphate Degradation	0.138	0.19	BPNT1,INPP5A,INPP5B,INPP5F
Airway Pathology in Chronic Obstructive Pulmonary Disease	0.138	0.178	C8G,CCL20,CNTF,FGF12,FGF14,FGF18,FGF9,GZMB,IL12A,IL17D,IL1F10,IL25,LCN1,LCN12,LCN15,LCN2,LTA,PTGDS,TGFB1,TNFSF13,TNFSF4
MyD88 cascade initiated on plasma membrane	0.133	0.185	ATP,MAP3K1,MYD88,TAB2,UBA52
Adenosine Nucleotides Degradation II	0.133	0.185	ADARB2,NAD ,NT5C2,NT5M,PNP
Apelin Liver Signaling Pathway	0.133	0.185	AGT,COL11A2,COL18A1,MAP2K4,MAPK12
LXR/RXR Activation	0.133	0.177	ABCG5,ACACA,AGT,APOA1,ARG2,CYP7A1,HPR,HPX,IL1F10,IL1RN,IRF3,LCAT,LPL,MLXIPL,NCOR2,NFKB1,NFKB2,NR1H3,NR1H4,PON3,RXRA,SERPINF1,TNFRSF1A
Metabolism of amine-derived hormones	0.133	0.18	DBH,DIO2,DUOX1,DUOX2,IYD,NADPH,PNMT,TH,TPH1
Meiotic recombination	0.133	0.18	ATM,CDK4,H2AJ,MND1,MRE11,RAD50,RAD51,RPA1,TOP3A
MyD88 dependent cascade initiated on endosome	0.128	0.182	ATP,IRF7,MAP3K1,MYD88,TAB2,UBA52
RHO GTPases regulate CFTR trafficking	0.128	0.25	GOPC
Glutamate Dependent Acid Resistance	0.128	0.25	GAD1
Chondroitin Sulfate Biosynthesis (Late Stages)	0.125	0.177	CHPF,CSGALNACT1,GAL3ST2,HS3ST5,SULT1A1,SULT1A2,SULT1B1,SULT1C2,SULT1E1,SULT2A1,UST
Neurotransmitter uptake and metabolism In glial cells	0.125	0.2	ATP,SLC1A2
POU5F1 (OCT4), SOX2, NANOG repress genes related to differentiation	0.125	0.2	SOX2,TSC22D1
ATF6 (ATF6-alpha) activates chaperone genes	0.125	0.2	ATF4,NFYC
rRNA modification in the mitochondrion	0.125	0.2	MRM2,TFB1M
Uracil Degradation II (Reductive)	0.125	0.2	DPYS,NADPH
Superoxide Radicals Degradation	0.125	0.2	SOD1,SOD3
Thymine Degradation	0.125	0.2	DPYS,NADPH
Trans, trans-farnesyl Diphosphate Biosynthesis	0.125	0.2	GGPS1,IDI1
Phosphatidylglycerol Biosynthesis II (Non-plastidic)	0.123	0.178	AGPAT3,CDS2,GPAT4,LCLAT1,LPCAT1,LPCAT2,NADPH,TAMM41
Creatine metabolism	0.122	0.188	GATM,SLC6A12,SLC6A7
Threonine catabolism	0.122	0.188	ATP,GCAT,NAD
FOXO-mediated transcription of cell death genes	0.122	0.188	BCL2L11,EP300,NFYC
Selenocysteine Biosynthesis II (Archaea and Eukaryotes)	0.122	0.188	ATP,SARS2,SEPHS1
Pentose phosphate pathway	0.119	0.182	ATP,NADPH,RPE,TKT
Citrulline Biosynthesis	0.115	0.179	ARG1,ARG2,ATP,NADPH,OAT
Erythrocytes take up oxygen and release carbon dioxide	0.0916	0.182	AQP1,CA4
SUMOylation of immune response proteins	0.0916	0.182	NFKB2,SUMO3
Carnitine synthesis	0.0916	0.182	BBOX1,NAD
Miro GTPase Cycle	0.0916	0.182	MFN1,RHOT2
NFE2L2 regulates pentose phosphate pathway genes	0.0916	0.182	EP300,TKT
Pentose Phosphate Pathway (Oxidative Branch)	0.0916	0.182	H6PD,NADPH
Heme Degradation	0.0916	0.182	HMOX2,NADPH
Heme Biosynthesis from Uroporphyrinogen-III I	0.0916	0.182	FECH,PPOX
Acetate Conversion to Acetyl-CoA	0.0916	0.182	ACSS2,ATP
NR1D1 (REV-ERBA) represses gene expression	0.0813	0.2	ELOVL3
Formation of lateral plate mesoderm	0.0813	0.2	IHH
Sorbitol Degradation I	0.0813	0.2	NAD
Lipoate Salvage and Modification	0.0813	0.2	ATP
Phosphatidylethanolamine Biosynthesis III	0.0813	0.2	PTDSS2
Chaperone Mediated Autophagy Signaling Pathway	0	0.101	AKT1,ARHGAP8/PRR5-ARHGAP8,ATP6V0A1,ATP6V0D1,ATP6V0E2,ATP6V1B1,ATP6V1B2,ATP6V1F,CASP1,CTSA,DNAJB1,EEF1A2,EIF4A1,EP300,FCER1G,FLT3,HDAC10,HSP90AA1,HSPA4,INS,ITCH,KAT2B,MAP2K4,MAPK1,MAPK12,MAPKAP1,MAPT,MEF2A,MMP12,MMP15,MMP16,MMP24,MMP28,MST1,MTOR,NCOR2,NFATC2,NFKB1,NFKB2,PARK7,PEA15,PHLPP1,PIK3C2B,PIK3CB,PIK3R1,PIK3R4,PPP3R1,PRKAB2,PRKAG2,PRR5L,PSMA4,PSMA6,PSMB1,PSMB9,RAB11B,RAC1,RCAN1,RICTOR,SIRT3…
NFKBIE Signaling Pathway	0	0.029	ANKRD44,CD40,FCER1G,LTA,NFKB1,NFKB2,NFKBIB,NFKBIE,PPP6C,TNFRSF1A,TNFSF13,TNFSF4,TRAF2
G alpha (i) signalling events	0	0.172	ADCY1,ADCY7,ADRA2A,ADRA2C,AGT,ATP,C5AR1,CCL16,CCL20,CCL25,CCL4,CCL4L1/CCL4L2,CCR4,CCR7,CNR1,CNR2,CXCL12,CXCL16,CXCR1,GABBR1,GAL,GALR3,GNB5,GNG10,GNG2,GNG5,GNGT2,HTR5A,LPAR3,OPN1SW,OPRK1,OXGR1,P2RY14,POMC,PSAP,PTGDR2,RGR,RGS11,RGS13,RGS16,RGS3,RGS6,S1PR2,S1PR3,S1PR4,TAS1R3,TAS2R10,TAS2R19,TAS2R30,TAS2R43,TAS2R46,TAS2R60
Transmission across Electrical Synapses	0	0.167	PANX2
Neurotransmitter release cycle	0	0.133	ARL6IP5,ATP,LIN7A,PPFIA3,RIMS1,SLC1A1,SLC1A2,SLC1A6,STX1A,STXBP1
Neurotransmitter receptors and postsynaptic signal transmission	0	0.118	GLRA3,GLRB
Fertilization	0	0.167	CATSPER1,CATSPER2,CATSPERB,CATSPERG,IZUMO1
The citric acid (TCA) cycle and respiratory electron transport	0	0.165	ACO2,ATP,BSG,DLAT,HAGH,ME3,NAD ,NADPH,PDHB,PDK1,RXRA,SDHC,SDHD,SLC16A8,SUCLG1
Defensins	0	0.0227	PRSS3
Antimicrobial peptides	0	0.174	ATP,BPIFB4,GNLY,LCN2,PGLYRP3,PRSS3,RNASE6,SLC11A1
Reversible hydration of carbon dioxide	0	0.0714	CA4
Phase II - Conjugation of compounds	0	0.165	ABHD14B,ACSM5,AS3MT,ATP,BPNT1,COMT,GGT7,GLYATL2,N6AMT1,NAD ,NADPH,PAPSS1,SLC26A1,SLC35B2,SULT1A1,SULT1B1,SULT1C2,SULT1E1,SULT2A1,TPMT,TRMT112,UGP2
Sulfur amino acid metabolism	0	0.111	ATP,BHMT,ETHE1,FMO1,GOT2,NAD ,NADPH,TXN2
Regulation of cholesterol biosynthesis by SREBP (SREBF)	0	0.111	INSIG2,SEC24D
MyD88:MAL(TIRAP) cascade initiated on plasma membrane	0	0.174	ATP,MAP3K1,MYD88,SIGIRR,SOCS1,TAB2,TLR6,UBA52
Complement cascade	0	0.113	C1QA,C1QC,C4BPB,C5AR1,C8G,CD46,CD81,CFHR1,CFHR3,CFHR4,COLEC10,COLEC11,CR1,FCN1,FCN2,PROS1
Acetylcholine binding and downstream events	0	0.176	CHRNA7,CHRNB2,CHRNG
Metabolism of porphyrins	0	0.148	ALAD,ATP,FECH,FLVCR1,GSTA1,HMOX2,NADPH,PPOX
Cholesterol biosynthesis	0	0.125	ATP,GGPS1,IDI1,LBR,LSS,NAD ,NADPH,SQLE
Bile acid and bile salt metabolism	0	0.152	ACOX2,ATP,CH25H,CYP27A1,CYP7A1,CYP7B1,NAD ,NADPH,NR1H4,OSBPL1A,RXRA,SLC27A2
Vitamin D (calciferol) metabolism	0	0.0556	NADPH
Nicotinate metabolism	0	0.0784	ATP,NAD ,SLC22A13,SLC5A8
Immunoregulatory interactions between a Lymphoid and a non-Lymphoid cell	0	0.144	CD1A,CD200R1,CD300C,CD300E,CD34,CD40,CD81,CD8B,CLEC2B,CLEC2D,COLEC12,FCGR2B,FCGR3A/FCGR3B,ITGA2,ITGB2,KIR2DL4,KIR3DL1,KLRC1,KLRC4-KLRK1/KLRK1,KLRD1,KLRF1,KLRG1,LILRA1,MADCAM1,OSCAR,RAET1E,SELL,SFTPD,SH2D1B,SLAMF7
Signaling by ALK	0	0.139	ATP,EP300,PIK3CB,PIK3R1,PLCG1
Metabolism of Angiotensinogen to Angiotensins	0	0.111	ACE,AGT,ENPEP
Cell surface interactions at the vascular wall	0	0.171	ANGPT1,ATP,BSG,CD177,CD58,CD84,FCER1G,GAS6,GP6,GPC1,GRB2,GRB7,HRAS,ITGA2,ITGA6,ITGAM,ITGAV,ITGB2,JAM2,JAM3,KRAS,PICK1,PIK3CB,PIK3R1,PLCG1,PROS1,PTPN11,SDC1,SELE,SELL,SLC16A8,SLC7A7,SOS1,TEK,TGFB1,TNFRSF10B,VPREB3,YES1
Fcgamma receptor (FCGR) dependent phagocytosis	0	0.134	ARPC4,ATP,CFL1,CRK,CYFIP2,ELMO2,FCGR3A/FCGR3B,GRB2,HSP90AA1,MAPK1,NAD ,NF2,PIK3CB,PIK3R1,PLA2G6,PLCG1,PRKCE,RAC1,WASF3,WIPF1,WIPF2,WIPF3,YES1
Asparagine N-linked glycosylation	0	0.106	ALG5,ATP,DOLK,DOLPP1,GFPT1,MPI,PDIA3
Phase I - Functionalization of compounds	0	0.137	ACSS2,ADH1A,AHRR,ALDH1B1,ALDH2,AOC2,ATP,BPHL,CYB5R3,CYP17A1,CYP19A1,CYP1A1,CYP21A2,CYP27A1,CYP2C19,CYP4F12,CYP7A1,CYP7B1,FDX2,FMO3,MTARC1,NAD ,NADPH,NQO2,NR1H4,PAOX,POMC,RXRA,SMOX
PRC2 methylates histones and DNA	0	0.0811	H2AJ,PHF19,SUZ12
Synthesis of Lipoxins (LX)	0	0.136	HPGD,NAD ,NADPH
Arachidonic acid metabolism	0	0.0818	ALOX15,ATP,CYP1A1,CYP2C19,EPHX2,LTA4H,NAD ,NADPH,PON3
Abacavir ADME	0	0.16	ADH1A,ATP,NAD ,NT5C2
Synthesis of Prostaglandins (PG) and Thromboxanes (TX)	0	0.152	HPGD,HPGDS,NAD ,NADPH,PRXL2B,PTGDS,PTGR2
Binding and Uptake of Ligands by Scavenger Receptors	0	0.0746	APOA1,COLEC11,COLEC12,FTH1,HP,HPR,HPX,HSP90AA1,SPARC,STAB2
Selenoamino acid metabolism	0	0.136	ATP,HNMT,NADPH,PAPSS1,RPL13,RPL18,RPL18A,RPL22L1,RPL29,RPL37A,RPL7,RPLP2,RPS12,RPS15A,RPS16,RPS17,RPS18,RPS2,RPS27L,RPSA,UBA52
Senescence-Associated Secretory Phenotype (SASP)	0	0.156	ANAPC1,ANAPC5,ATP,CDC27,CDK4,CDKN2B,CDKN2D,H2AJ,MAPK1,NFKB1,UBA52,UBE2C
Detoxification of Reactive Oxygen Species	0	0.138	ATP,GPX3,GSTP1,NADPH,PRDX5,SOD1,SOD3,TXN2
HSP90 chaperone cycle for steroid hormone receptors in the presence of ligand	0	0.151	ACTR10,ACTR1A,ATP,CAPZA1,DCTN2,DNAJA4,DNAJB1,DYNLL1,HSP90AA1,TUBA1B,TUBA3C/TUBA3D
Platelet Aggregation (Plug Formation)	0	0.118	ADRA2A,ADRA2C
Class A/1 (Rhodopsin-like receptors)	0	0.159	ADRA1D,ADRA2A,ADRA2C,ADRB1,ADRB3,AGT,AGTR1,ATP,C5AR1,CCKAR,CCL16,CCL20,CCL25,CCL3,CCL4,CCR4,CCR7,CHRM5,CMKLR1,CNR1,CNR2,CXCL12,CXCL16,CXCR1,ECE1,EDNRA,EDNRB,F2R,F2RL1,FFAR4,GAL,GALR3,GNRH2,GPR68,GRP,HRH2,HTR2A,HTR2B,HTR5A,KEL,KISS1,LHCGR,LPAR3,NPFFR1,NTSR1,OPRK1,OXGR1,P2RY1,P2RY14,P2RY2,P2RY6,PLPPR3,POMC,PSAP,PTGDR2,RXFP1,S1PR1,TAAR2,TAC1,TACR2,TRH,TSHR
Olfactory Signaling Pathway	0	0.103	ATP,CNGA4,GNAL,OR2A4/OR2A7,OR2C1,OR2J2,OR2L13,OR2W3,OR51E1,OR7C1
Glyoxylate metabolism and glycine degradation	0	0.175	AGXT,BCKDHB,DBT,DHTKD1,DLAT,GOT2,NAD ,NADPH,PDHB,PXMP2
Incretin synthesis, secretion, and inactivation	0	0.0698	CTNNB1,FFAR4,GRP
Class C/3 (Metabotropic glutamate/pheromone receptors)	0	0.151	GABBR1,TAS1R3,TAS2R10,TAS2R19,TAS2R30,TAS2R43,TAS2R46,TAS2R60
Transport of bile salts and organic acids, metal ions and amine compounds	0	0.125	BSG,SLC11A1,SLC11A2,SLC14A1,SLC14A2,SLC16A7,SLC16A8,SLC22A18,SLC41A1,SLC44A1,SLC44A2,SLC47A1,SLC47A2,SLC5A3,SLC6A12,SLC6A2,SLC6A3,SLC6A6,SLC6A7
Transport of inorganic cations/anions and amino acids/oligopeptides	0	0.133	CALM1 (includes others),CTNS,SLC12A4,SLC12A6,SLC1A1,SLC1A2,SLC1A6,SLC20A2,SLC25A18,SLC26A1,SLC26A4,SLC26A7,SLC26A9,SLC36A1,SLC38A3,SLC43A1,SLC4A2,SLC5A8,SLC6A12,SLC6A6,SLC7A1,SLC7A2,SLC7A7,SRI
Transport of vitamins, nucleosides, and related molecules	0	0.108	ATP,LCN1,LCN12,LCN15,SLC28A1,SLC28A3,SLC29A4,SLC35A1,SLC35A3,SLC35B2,SLC5A6
SIRT1 negatively regulates rRNA expression	0	0.118	H2AJ,NAD ,TAF1A,TAF1D
ERCC6 (CSB) and EHMT2 (G9a) positively regulate rRNA expression	0	0.103	CBX3,CHD3,GATAD2A,H2AJ
NoRC negatively regulates rRNA expression	0	0.0976	H2AJ,MBD2,SAP18,SAP30L
GP1b-IX-V activation signalling	0	0.167	PIK3R1,RAF1
Passive transport by Aquaporins	0	0.143	AQP1,AQP11,AQP5
Interleukin-17 signaling	0	0.125	IL25
Interconversion of nucleotide di- and triphosphates	0	0.13	AK1,AK5,ATP,CMPK1,DTYMK,DUT,GLRX,NADPH,NME4
DNA methylation	0	0.0357	H2AJ
Activated PKN1 stimulates transcription of AR regulated genes KLK2 and KLK3	0	0.0811	ATP,H2AJ,PKN1
TP53 Regulates Metabolic Genes	0	0.171	AKT1,ATP,COX11,COX5B,COX6A1,LAMTOR4,LRPPRC,MTOR,NADPH,PRDX5,PRKAB2,PRKAG2,RHEB,RPTOR,RRAGA,RRM2B,SESN3,TP63,TSC2
Fructose metabolism	0	0.13	ATP,NAD ,NADPH
Metallothioneins bind metals	0	0.0714	MT2A
RHO GTPases Activate NADPH Oxidases	0	0.156	ATP,MAPK1,NADPH,RAC1,RAC2
Surfactant metabolism	0	0.129	CCDC59,NAPSA,SFTA3,SFTPD
Regulation of TLR by endogenous ligand	0	0.129	GSDMD,GSDME,SFTPD,TLR6
Nonhomologous End-Joining (NHEJ)	0	0.148	ATM,ATP,BARD1,DCLRE1C,MRE11,RAD50,TDP1,TDP2
tRNA processing in the mitochondrion	0	0.0385	ATP
rRNA processing	0	0.0312	ELAC2
Neurexins and neuroligins	0	0.158	APBA2,DLG2,DLGAP2,DLGAP4,EPB41L2,HOMER2,LIN7A,STX1A,STXBP1
Choline catabolism	0	0.167	BHMT,NAD ,SLC44A1
Keratinization	0	0.0995	DSC3,DSG2,EVPL,FURIN,KLK13,KRT12,KRT19,KRT24,KRT27,KRT6A,KRT6C,KRT8,KRT80,KRTAP13-2,KRTAP4-5,PERP,PKP2,SPINK9,SPRR2A,SPRR2E,SPRR2G,TGM1
Glucose metabolism	0	0.175	ATP,G6PC3,GCK,GNPDA2,GOT2,HKDC1,NAD ,NUP160,NUP188,NUP37,NUP43,NUP50,NUP62,PFKP,POM121/POM121C,PPP2R1A,PPP2R1B,PPP2R5D,PRKACB,TPR
Proline catabolism	0	0.0833	NAD
Branched-chain amino acid catabolism	0	0.137	ACAT1,ATP,BCAT2,BCKDHB,DBT,HIBADH,NAD
Lysine catabolism	0	0.0938	HYKK,NAD ,NADPH
Tryptophan catabolism	0	0.132	KYAT1,KYAT3,KYNU,NAD ,NADPH
Processing of Capped Intron-Containing Pre-mRNA	0	0.162	AQR,ATP,CASC3,CWC15,DDX5,DHX8,GPATCH1,LSM4,LSM6,MAGOHB,METTL14,NCBP1,NUP160,NUP188,NUP37,NUP43,NUP50,NUP62,NXT1,POLR2I,POLR2J,POLR2K,POLR2L,POM121/POM121C,PPIL1,PRPF31,PRPF6,RBM17,RBM7,RBM8A,RNPS1,SAP18,SF3A1,SF3A3,SNRNP25,SNRNP35,SNRPD1,SRRM2,SRSF6,SRSF8,SYMPK,TFIP11,THOC1,THOC3,TPR,TXNL4A,ZMAT5
DNA Damage Reversal	0	0.0625	ALKBH5
Processing of Capped Intronless Pre-mRNA	0	0.103	NCBP1,SYMPK,ZNF473
Mitochondrial Fatty Acid Beta-Oxidation	0	0.123	ACAA2,ACADL,ACSM3,ATP,ECI1,HADHB,MMAA,NAD ,NADPH
Nucleosome assembly	0	0.102	CENPC,CENPH,CENPX,H2AJ,KNL1
Wax and plasmalogen biosynthesis	0	0.167	FAR2,NADPH
Transcriptional Regulation by VENTX	0	0.15	ANAPC1,ANAPC5,CDC27,CTNNB1,NFKB1,UBE2C
E3 ubiquitin ligases ubiquitinate target proteins	0	0.161	BCL10,PCNA,PEX10,PEX5,RRAGA,TMEM129,UBA52,UBE2B,VCP
Regulation of RUNX1 Expression and Activity	0	0.111	ATP,CCND3,PTPN11
Digestion	0	0.0222	SI
RUNX1 regulates megakaryocyte differentiation and platelet function	0	0.15	DPY30,EP300,H2AJ,KAT2B,KMT2D,PRKCQ,SETD1A,WDR5,ZFPM1
Mitochondrial calcium ion transport	0	0.133	MICU2,MICU3
Nucleotide catabolism	0	0.0976	ATP,DPYS,ENTPD3,ENTPD4,ENTPD5,NAD ,NADPH,NT5C2,NT5M,NUDT15,NUDT5,SAMHD1
Nucleotide salvage	0	0.0959	ADK,ATP,DCK,DGUOK,NADPH,UCKL1,UPP2
Intestinal absorption	0	0.0833	SLC2A5
Phenylalanine and tyrosine metabolism	0	0.167	IL4I1,KYAT1,NAD ,PAH,PCBD1,QDPR
Aspartate and asparagine metabolism	0	0.0882	ATP,GOT2,NAT8L
Lipid particle organization	0	0.1	HSD17B13
Metabolism of cofactors	0	0.148	AKT1,ATP,CALM1 (includes others),COQ5,GCHFR,HSP90AA1,NADPH,PDSS1
Triglyceride metabolism	0	0.135	ATP,FABP5,LPIN2,LPIN3,PLIN1,PPP1CB,PRKACB
OAS antiviral response	0	0.167	ATP,PDE12
NR1H2 and NR1H3-mediated signaling	0	0.145	ABCG5,EP300,KDM1B,NCOR2,NR1H3,NRIP1,PLIN1,RXRA
Class I peroxisomal membrane protein import	0	0.15	GDAP1,PXMP2,PXMP4
Assembly and cell surface presentation of NMDA receptors	0	0.167	ATP,CAMK2A,DLG1,DLG2,KIF17,LIN7A,TUBA1B,TUBA3C/TUBA3D
Transcriptional regulation of granulopoiesis	0	0.157	CDK4,CEBPA,CSF3R,EP300,FLI1,H2AJ,RXRA,TAL1
EGR2 and SOX10-mediated initiation of Schwann cell myelination	0	0.103	MPZ,WWTR1,YAP1
Transcriptional Regulation by NPAS4	0	0.159	ATP,CDK5R1,INS,IQSEC3,MAPK1,NPAS4,PLK2
Transcriptional regulation of testis differentiation	0	0.143	FGF9,PTGDS
RHOBTB3 ATPase cycle	0	0.0769	ATP
Cytoprotection by HMOX1	0	0.163	ATP,BACH1,CARM1,CHD9,COX11,COX5B,COX6A1,HMOX2,LRPPRC,NADPH,NCOA6,NCOR2,RXRA
Sensory perception of taste	0	0.176	ATP,CALHM1,CALHM3,KCNJ2,SCN4B,SCN9A,SCNN1G,TAS1R3,TAS2R10,TAS2R30,TAS2R43,TAS2R46,TRPM5
Aspirin ADME	0	0.13	BCHE,BSG,CYP2C19
Expression and translocation of olfactory receptors	0	0.0401	LDB1,OR11L1,OR13J1,OR2A4/OR2A7,OR2C1,OR2J2,OR2L13,OR2W3,OR3A2,OR51E1,OR51Q1,OR5K2,OR7C1,OR8G1,OR8G5,RTP1
Atorvastatin ADME	0	0.154	NADPH,PON3
Prednisone ADME	0	0.125	ATP,NADPH
Epithelial-Mesenchymal Transition (EMT) during gastrulation	0	0.143	FGFR1
Amyloid fiber formation	0	0.165	APOA1,CST3,FURIN,GGA2,GSN,H2AZ1,HSPG2,INS,MFGE8,NAT8,TGFBI,TSPAN14,UBA52
Serine biosynthesis	0	0.158	ATP,PSAT1,SRR
Formation of definitive endoderm	0	0.167	CTNNB1,SMAD3,SMAD4
VDR/RXR Activation	0	0.152	CEBPA,CST6,EP300,IL12A,NCOR2,PRKCE,PRKCQ,RXRA,SEMA3B,SPP1,SULT2A1,TRPV6
Role of NFAT in Regulation of the Immune Response	0	0.0471	AKT1,CALM1 (includes others),CSNK1E,CSNK1G3,FCER1G,FCGR2B,FCGR3A/FCGR3B,GNA11,GNA12,GNA15,GNAL,GNB5,GNG10,GNG2,GNG5,GRB2,HLA-DOA,HLA-DOB,HLA-DPA1,HLA-DRB5,HRAS,KRAS,LAT,LCP2,MAPK1,MEF2A,MEF2C,MRAS,NFATC1,NFATC2,NFKB1,NFKB2,NFKBIB,NFKBIE,PIK3C2B,PIK3CB,PIK3R1,PIK3R4,PLCB1,PLCB3,PLCG1,PPP3R1,PRKCQ,RAF1,RAP1B,RASD2,RCAN1,SOS1,ZAP70
FcŒ≥RIIB Signaling in B Lymphocytes	0	0.043	AKT1,CACNA1H,CACNA2D3,CACNB1,CACNB2,CACNG6,CACNG7,CATSPER1,CATSPER2,FCGR2B,GRB2,HRAS,KRAS,MAP2K4,MAPK12,MRAS,PIK3C2B,PIK3CB,PIK3R1,PIK3R4,RAP1B,RASD2,SOS1
CCR5 Signaling in Macrophages	0	0.0556	CACNA1H,CACNA2D3,CACNB1,CACNB2,CACNG6,CACNG7,CALM1 (includes others),CATSPER1,CATSPER2,CCL3,CCL4,FCER1G,GNA11,GNA12,GNA15,GNAL,GNB5,GNG10,GNG2,GNG5,MAP2K4,MAPK1,MAPK12,MRAS,OPN1SW,PLCG1,PRKCE,PRKCQ
Calcium-induced T Lymphocyte Apoptosis	0	0.0302	ATP2A1,CALM1 (includes others),EP300,FCER1G,HLA-DOA,HLA-DOB,HLA-DPA1,HLA-DRB5,NFATC2,PLCG1,PPP3R1,PRKCE,PRKCQ,ZAP70
Cytotoxic T Lymphocyte-mediated Apoptosis of Target Cells	0	0.0141	APAF1,CASP3,CASP8,FADD,FCER1G,GZMB
CTLA4 Signaling in Cytotoxic T Lymphocytes	0	0.0914	AKT1,AP1B1,AP1S3,AP2A1,AP2A2,BCL10,BLK,CD8B,CLTC,CTLA4,FCER1G,FRK,GRB2,HLA-DOA,HLA-DOB,HLA-DPA1,HLA-DRB5,HRAS,ITGA2,ITGB2,KRAS,LAT,LCP2,MALT1,MAP2K4,MAPK1,MAPK12,MRAS,NFATC1,NFATC2,NFKB1,NFKB2,PIK3C2B,PIK3CB,PIK3R1,PIK3R4,PLCG1,PLD1,PPP2R1A,PPP2R1B,PPP2R2B,PPP2R2C,PPP2R3A,PPP2R5B,PPP2R5C,PPP2R5D,PRKCQ,PTPN11,RAC1,RAC2,RAC3,RAP1B,RASD2,TGFB1,YES1,ZAP70
Airway Inflammation in Asthma	0	0.143	CCL20,IL12A,IL25,IL9,TGFB1
T Helper Cell Differentiation	0	0.0276	CD40,FCER1G,HLA-DOA,HLA-DOB,HLA-DPA1,HLA-DRB5,IL12A,IL12RB1,IL18R1,IL2RA,STAT1,TGFB1,TNFRSF1A
CD28 Signaling in T Helper Cells	0	0.067	AKT1,ARPC4,ARPC5L,BCL10,CALM1 (includes others),CSK,CTLA4,FCER1G,GRB2,HLA-DOA,HLA-DOB,HLA-DPA1,HLA-DRB5,LAT,LCP2,MALT1,MAP2K4,MAP3K1,MAPK12,NFATC1,NFATC2,NFKB1,NFKB2,NFKBIB,NFKBIE,PIK3C2B,PIK3CB,PIK3R1,PIK3R4,PLCG1,PPP3R1,PRKCQ,PTPN11,RAC1,ZAP70
IL-15 Signaling	0	0.0456	AKT1,AKT1S1,GZMB,HRAS,IL2RB,JAK1,KRAS,MAPK1,MAPK12,MRAS,MTOR,NFKB1,NFKB2,PIK3C2B,PIK3CB,PIK3R1,PIK3R4,RAC3,RAF1,RAP1B,RASD2,RPS6KB2,RPTOR,TYK2
Role of Cytokines in Mediating Communication between Immune Cells	0	0.148	CSF3,IL12A,IL1F10,IL1RN,IL24,IL25,IL27,TGFB1
Dendritic Cell Maturation	0	0.0771	AKT1,ATF4,CCR7,CD1A,CD40,CD58,CD83,COL11A2,COL18A1,CREB3L3,FCER1G,FCGR2B,FCGR3A/FCGR3B,FSCN2,HLA-DOA,HLA-DOB,HLA-DPA1,HLA-DRB5,IL12A,IL1F10,IL1RN,LEPR,LTA,LTBR,MAP2K4,MAPK1,MAPK12,MYD88,NFKB1,NFKB2,NFKBIB,NFKBIE,NOTUM,PDIA3,PIK3C2B,PIK3CB,PIK3R1,PIK3R4,PLCB1,PLCB3,PLCD4,PLCG1,PLCL1,STAT1,STAT2,TNFRSF1A
ICOS-ICOSL Signaling in T Helper Cells	0	0.0664	AKT1,BAD,CALM1 (includes others),CAMK2A,CD40,CSK,FCER1G,GRB2,HLA-DOA,HLA-DOB,HLA-DPA1,HLA-DRB5,IL2RA,IL2RB,LAT,LCP2,NFATC1,NFATC2,NFKB1,NFKB2,NFKBIB,NFKBIE,PIK3C2B,PIK3CB,PIK3R1,PIK3R4,PLCG1,PLEKHA2,PLEKHA4,PPP3R1,PRKCQ,RAC1,TRAT1,ZAP70
Lipid Antigen Presentation by CD1	0	0.0145	AP2A1,AP2A2,CD1A,FCER1G,PDIA3,PSAP
RAN Signaling	0	0.0526	KPNA7
Role of OCT4 in Mammalian Embryonic Stem Cell Pluripotency	0	0.174	AQR,MEF2A,PARP1,PHC1,SALL4,SOX2,SPP1,TASOR
Type I Diabetes Mellitus Signaling	0	0.0627	APAF1,CASP3,CASP8,CPE,FADD,FCER1G,GAD1,GZMB,HLA-DOA,HLA-DOB,HLA-DPA1,HLA-DRB5,IL12A,INS,JAK1,LTA,MAP2K4,MAP3K5,MAPK1,MAPK12,MYD88,NFKB1,NFKB2,NFKBIB,NFKBIE,PIAS1,SOCS1,SOCS4,SOCS5,STAT1,TNFRSF1A,TRAF2
Primary Immunodeficiency Signaling	0	0.082	CD40,DCLRE1C,TAP1,TAP2,ZAP70
Allograft Rejection Signaling	0	0.0143	CD40,FCER1G,GZMB,HLA-DOA,HLA-DOB,HLA-DPA1,HLA-DRB5
Autoimmune Thyroid Disease Signaling	0	0.0174	CD40,FCER1G,GZMB,HLA-DOA,HLA-DOB,HLA-DPA1,HLA-DRB5,TSHR
Graft-versus-Host Disease Signaling	0	0.0179	FCER1G,GZMB,HLA-DOA,HLA-DOB,HLA-DPA1,HLA-DRB5,IL1F10,IL1RN
p70S6K Signaling	0	0.0701	AGT,AGTR1,AKT1,BAD,F2R,F2RL1,GRB2,HRAS,JAK1,KRAS,MAPK1,MAPT,MRAS,MTOR,NOTUM,OPN1SW,PDIA3,PIK3C2B,PIK3CB,PIK3R1,PIK3R4,PLCB1,PLCB3,PLCD4,PLCG1,PLCL1,PLD1,PPP2R1A,PPP2R1B,PPP2R2B,PPP2R2C,PPP2R3A,PPP2R5B,PPP2R5C,PPP2R5D,PRKCE,PRKCQ,RAF1,RAP1B,RASD2,SOS1
G Protein Signaling Mediated by Tubby	0	0.0424	FCER1G,GNA11,GNA12,GNA15,GNAL,GNB5,GNG10,GNG2,GNG5,GRB2,IFT122,IFT140,INS,LAT,LCP2,MRAS,PLCB1,PLCB3,PLCG1,TUB
Communication between Innate and Adaptive Immune Cells	0	0.015	CCL3,CCL3L3,CCL4,CCR7,CD40,CD83,CD8B,FCER1G,HLA-DRB5,IL12A,IL1F10,IL1RN,TLR6,TNFSF13
Systemic Lupus Erythematosus Signaling	0	0.0336	AKT1,C8G,CAMK4,CD40,FCER1G,FCGR2B,FCGR3A/FCGR3B,GRB2,HRAS,IL1F10,IL1RN,KRAS,LAT,LSM12,LSM4,LSM6,MAPK1,MRAS,MTOR,NFATC1,NFATC2,PIK3C2B,PIK3CB,PIK3R1,PIK3R4,PLCG1,PRPF31,PRPF6,RAP1B,RASD2,SNRNP25,SNRNP35,SNRPD1,SOS1,TXNL4A,ZMAT5
CDC42 Signaling	0	0.0813	APC,ARPC4,ARPC5L,CDC42BPA,CFL1,EXOC2,EXOC3,EXOC4,EXOC6B,FCER1G,HLA-DOA,HLA-DOB,HLA-DPA1,HLA-DRB5,IQGAP1,IQGAP2,ITGA1,ITGA11,ITGA2,ITGA6,ITGA7,ITGA8,ITGA9,ITGAD,ITGAM,ITGAV,ITGB2,ITGB4,ITGB5,LLGL1,MAP2K4,MAP3K11,MAPK1,MAPK12,MYL1,MYL4,MYL5,MYL7,PARD3,PARD6A,PPP1CB,PPP1R12A,PPP1R12B,RAF1,RASA1,TNK2,WIPF1
FAK Signaling	0	0.15	ACVR1B,ADGRA3,ADGRB2,ADGRB3,ADGRF5,ADGRL4,ADRA1D,ADRA2A,ADRA2C,ADRB1,ADRB3,AGTR1,AKT1,APC,ARHGEF7,ARPC4,ARPC5L,BAD,BCAR1,BCAR3,BMPR2,C5AR1,CALCRL,CAPN10,CAPN9,CCKAR,CCR4,CCR7,CDH5,CELSR2,CHRM5,CMKLR1,CNR1,CNR2,COL11A2,COL18A1,CRHR1,CRHR2,CRK,CSK,CTNNB1,CXCR1,ECM2,EDNRA,EDNRB,EFNA1,EFNA5,ERBB2,ETS1,F2R,F2RL1,FCER1G,FFAR4,FLT4,FZD10,FZD6,GABBR1,GALR3,GCGR,GIPR,GPR12,GPR135,GPR146,GPR155,GPR157,GPR1…
Phospholipase C Signaling	0	0.0762	ADCY1,ADCY10,ADCY7,ARHGEF11,ARHGEF16,ARHGEF17,ARHGEF4,ARHGEF5,ARHGEF7,ATF4,CALM1 (includes others),CAMK4,CREB3L3,EP300,FCER1G,FCGR2B,GNB5,GNG10,GNG2,GNG5,GRB2,HDAC10,HDAC5,HRAS,ITGA1,ITGA11,ITGA2,ITGA6,ITGA7,ITGA8,ITGA9,ITGAD,ITGAM,ITGAV,ITGB2,ITGB4,ITGB5,KRAS,LAT,LCP2,MAPK1,MARCKS,MEF2A,MEF2C,MRAS,MYL1,MYL4,MYL5,MYL7,NFATC1,NFATC2,NFKB1,NFKB2,PLA2G2D,PLA2G4C,PLA2G4E,PLA2G5,PLA2G6,PLCB1,PLCB3,PLC…
Altered T Cell and B Cell Signaling in Rheumatoid Arthritis	0	0.0181	CD40,FCER1G,HLA-DOA,HLA-DOB,HLA-DPA1,HLA-DRB5,IL12A,IL1F10,IL1RN,LTA,NFKB1,NFKB2,SPP1,TGFB1,TLR6,TNFSF13,TRAF3
B Cell Development	0	0.0102	CD40,HLA-DOA,HLA-DOB,HLA-DPA1,HLA-DRB5
Regulation of IL-2 Expression in Activated and Anergic T Lymphocytes	0	0.069	BCL10,CALM1 (includes others),FCER1G,GRB2,HRAS,KRAS,LAT,MALT1,MAP2K4,MAP3K1,MAPK1,MAPK12,MRAS,NFATC1,NFATC2,NFKB1,NFKB2,NFKBIB,NFKBIE,PABPC4,PLCG1,PPP3R1,PRKCQ,RAC1,RAF1,RAP1B,RASD2,SMAD3,SMAD4,SOS1,TGFB1,ZAP70
NUR77 Signaling in T Lymphocytes	0	0.037	APAF1,CALM1 (includes others),CASP3,EP300,FCER1G,HLA-DOA,HLA-DOB,HLA-DPA1,HLA-DRB5,KHDC1,MAP2K5,MAPK1,NFATC1,PCNA,PDK1,PPP3R1,PRKCE,PRKCQ,RXRA
PKCŒ∏ Signaling in T Lymphocytes	0	0.0836	BCL10,CACNA1H,CACNA2D3,CACNB1,CACNB2,CACNG6,CACNG7,CAMK2A,CATSPER1,CATSPER2,FCER1G,GRB2,HLA-DOA,HLA-DOB,HLA-DPA1,HLA-DRB5,HRAS,KRAS,LAT,LCP2,MALT1,MAP2K4,MAP3K1,MAP3K11,MAP3K5,MAPK1,MRAS,NFATC1,NFATC2,NFKB1,NFKB2,NFKBIB,NFKBIE,PIK3C2B,PIK3CB,PIK3R1,PIK3R4,PLCG1,PPP3R1,PRKCQ,RAC1,RAC2,RAC3,RAP1B,RASD2,SOS1,ZAP70
Role of Lipids/Lipid Rafts in the Pathogenesis of Influenza	0	0.0417	IFNE
Antiproliferative Role of TOB in T Cell Signaling	0	0.0211	CDC34,FCER1G,MAPK1,PABPC4,SKP2,SMAD3,SMAD4,TGFB1,TWSG1
OX40 Signaling Pathway	0	0.0293	FCER1G,HLA-DOA,HLA-DOB,HLA-DPA1,HLA-DRB5,MAP2K4,MAPK12,NFKB1,NFKB2,NFKBIB,NFKBIE,TNFSF4,TRAF2,TRAF3
PI3K Signaling in B Lymphocytes	0	0.0657	AKT1,ATF4,ATF5,BCL10,BLK,CALM1 (includes others),CAMK2A,CARD10,CD40,CD81,FCGR2B,HRAS,KRAS,MALT1,MAPK1,MRAS,NFATC1,NFATC2,NFKB1,NFKB2,NFKBIB,NFKBIE,NOTUM,PDIA3,PIK3AP1,PIK3CB,PIK3R1,PLCB1,PLCB3,PLCD4,PLCG1,PLCL1,PLEKHA2,PLEKHA4,PPP3R1,RAC1,RAF1,RAP1B,RASD2
Intrinsic Prothrombin Activation Pathway	0	0.14	COL11A2,COL18A1,F5,KLK13,KLK4,PROS1
Spliceosomal Cycle	0	0.158	AQR,ATP,CASC3,CWC15,DHX8,MAGOHB,RBM8A,SF3A1,SF3A3
Role of IL-17A in Psoriasis	0	0.0714	CCL20
Hematopoiesis from Pluripotent Stem Cells	0	0.0112	CD8B,CSF3,FCER1G,IL12A,IL9
Hematopoiesis from Multipotent Stem Cells	0	0.0833	CSF3
nNOS Signaling in Neurons	0	0.154	CALM1 (includes others),CAMK2A,CAPN10,CAPN9,DLG2,PPP3R1,PRKCE,PRKCQ
Arsenate Detoxification I (Glutaredoxin)	0	0.176	AS3MT,GSTO1,PNP
L-carnitine Biosynthesis	0	0.154	BBOX1,NAD
NAD Biosynthesis from 2-amino-3-carboxymuconate Semialdehyde	0	0.111	ATP,NAD
Fatty Acid Activation	0	0.143	ACSM1,ATP,SLC27A2
Bupropion Degradation	0	0.111	CYP19A1,CYP1A1,CYP2C19
Sphingosine and Sphingosine-1-phosphate Metabolism	0	0.158	ATP,NADPH,SGPP2
Glucose and Glucose-1-phosphate Degradation	0	0.167	ATP,GCK,HKDC1,PGM5
Thyroid Hormone Metabolism II (via Conjugation and/or Degradation)	0	0.111	CSGALNACT1,DIO2,EXT2,SULT1A1,SULT1A2,SULT1B1,SULT1C2
NAD biosynthesis II (from tryptophan)	0	0.121	ATP,KYNU,NAD ,NADPH
Nicotine Degradation III	0	0.0769	CSGALNACT1,CYP19A1,CYP1A1,CYP2C19,EXT2
Prostanoid Biosynthesis	0	0.125	HPGDS,PTGDS
Arginine Biosynthesis IV	0	0.125	ATP,NADPH,OAT
Chondroitin Sulfate Degradation (Metazoa)	0	0.174	ARSB,CEMIP,HEXA,HYAL3
Heparan Sulfate Biosynthesis (Late Stages)	0	0.163	ALDH2,EXT2,EXTL3,GAL3ST2,GLCE,HS3ST5,NOTUM,SULT1A1,SULT1A2,SULT1B1,SULT1C2,SULT1E1,SULT2A1,TNFAIP6,UST
Pyrimidine Ribonucleotides De Novo Biosynthesis	0	0.154	AK1,AK5,ATP,CMPK1,ENTPD3,ENTPD4,ENTPD5,NME4,NUDT15,NUDT5
Dolichol and Dolichyl Phosphate Biosynthesis	0	0.154	DOLK,NADPH
Diphthamide Biosynthesis	0	0.0833	ATP
Glutathione Redox Reactions I	0	0.171	GPX3,GSTA1,GSTA5,GSTP1,MGST3,NADPH
Œ≤-alanine Degradation I	0	0.1	NAD
Ubiquinol-10 Biosynthesis (Eukaryotic)	0	0.0732	CYP7B1,MICAL3,NADPH
Superpathway of Citrulline Metabolism	0	0.125	ARG1,ARG2,ATP,NADPH,OAT
Pyruvate Fermentation to Lactate	0	0.1	NAD
Acyl-CoA Hydrolysis	0	0.125	PLA2G6,PPT1
Urea Cycle	0	0.143	ARG1,ARG2,ATP
PRPP Biosynthesis I	0	0.125	ATP
Chondroitin and Dermatan Biosynthesis	0	0.154	CHPF,CSGALNACT1
Sucrose Degradation V (Mammalian)	0	0.158	ATP,GALM,SI
Melatonin Degradation I	0	0.12	CSGALNACT1,CYP19A1,CYP1A1,CYP2C19,EXT2,SULT1A1,SULT1A2,SULT1B1,SULT1C2
Tetrahydrofolate Salvage from 5,10-methenyltetrahydrofolate	0	0.1	MTHFD1L
Triacylglycerol Degradation	0	0.125	ABHD6,ALDH2,LIPC,LIPG,LPL,NOTUM,PLB1,TNFAIP6
Guanine and Guanosine Salvage I	0	0.1	PNP
Serotonin and Melatonin Biosynthesis	0	0.0588	TPH1
Tetrapyrrole Biosynthesis II	0	0.0769	ALAD
Lipoate Biosynthesis and Incorporation II	0	0.1	ATP
Choline Biosynthesis III	0	0.125	CHPT1,PCYT1A,PLD1
Estrogen Biosynthesis	0	0.14	AKR1B10,AKR1B15,CYP19A1,CYP1A1,CYP2C19,HSD17B13,HSD17B6,NADPH
Oleate Biosynthesis II (Animals)	0	0.118	CYB5A,FADS2
Spermine and Spermidine Degradation I	0	0.143	PAOX,SMOX
5-aminoimidazole Ribonucleotide Biosynthesis I	0	0.0556	ATP
Leukotriene Biosynthesis	0	0.12	GGT7,LTA4H,MGST3
CMP-N-acetylneuraminate Biosynthesis I (Eukaryotes)	0	0.118	ATP,GNE
All-trans-decaprenyl Diphosphate Biosynthesis	0	0.167	PDSS1
Histidine Degradation III	0	0.111	HAL,MTHFD1L
Glycine Biosynthesis III	0	0.143	AGXT
Coenzyme A Biosynthesis	0	0.143	ATP,PPCDC
S-methyl-5'-thioadenosine Degradation II	0	0.143	MTAP
Proline Degradation	0	0.125	NAD
Acetyl-CoA Biosynthesis III (from Citrate)	0	0.125	ATP
Thyronamine and Iodothyronamine Metabolism	0	0.0769	DIO2
Choline Degradation I	0	0.143	NAD
L-DOPA Degradation	0	0.154	COMT,NAD
Pentose Phosphate Pathway (Non-oxidative Branch)	0	0.154	RPE,TKT
S-methyl-5-thio-Œ±-D-ribose 1-phosphate Degradation	0	0.0909	MRI1
Cholesterol Biosynthesis I	0	0.1	LBR,LSS,NADPH,SQLE
Eumelanin Biosynthesis	0	0.0909	DCT
Glycerol Degradation I	0	0.154	ATP,GK5
tRNA Charging	0	0.122	ATP,CARS1,DARS2,EARS2,EPRS1,FARS2,FARSB,IARS1,SARS2,YARS1
1,25-dihydroxyvitamin D3 Biosynthesis	0	0.111	NADPH
Calcium Transport I	0	0.143	ATP,ATP2A1
Glutamine Biosynthesis I	0	0.143	ATP
Methylmalonyl Pathway	0	0.0833	ATP
NAD Salvage Pathway III	0	0.154	ATP,NAD
Glycine Cleavage Complex	0	0.0769	NAD
Dermatan Sulfate Degradation (Metazoa)	0	0.174	CEMIP,HEXA,HYAL3,IDUA
Pentose Phosphate Pathway	0	0.174	H6PD,NADPH,RPE,TKT
Nicotine Degradation II	0	0.115	CSGALNACT1,CYP19A1,CYP1A1,CYP2C19,EXT2,FMO1,FMO2,FMO3,NADPH
Inositol Pyrophosphates Biosynthesis	0	0.133	ATP,IPPK
Palmitate Biosynthesis I (Animals)	0	0.0769	NADPH
Lysine Degradation II	0	0.105	NAD ,NADPH
Superpathway of D-myo-inositol (1,4,5)-trisphosphate Metabolism	0	0.161	ATP,BPNT1,INPP5A,INPP5B,INPP5F
Purine Nucleotides Degradation II (Aerobic)	0	0.167	ADARB2,IMPDH1,NAD ,NT5C2,NT5M,PNP
Œ±-tocopherol Degradation	0	0.143	CYP4F12,NADPH
Mitochondrial L-carnitine Shuttle Pathway	0	0.13	ACSM1,CPT1C,SLC27A2
Tetrahydrobiopterin Biosynthesis I	0	0.0909	NADPH
D-myo-inositol (1,3,4)-trisphosphate Biosynthesis	0	0.174	ATP,INPP5A,INPP5B,INPP5F
Serotonin Degradation	0	0.167	ADH1A,ALDH1A3,ALDH1B1,ALDH2,ALDH3B1,CSGALNACT1,DHRS9,EXT2,IL4I1,NAD ,SMOX,SULT1A1,SULT1A2,SULT1B1,SULT1C2
Methionine Salvage II (Mammalian)	0	0.1	BHMT
UDP-N-acetyl-D-glucosamine Biosynthesis II	0	0.118	FMO3,GFPT1
Bile Acid Biosynthesis, Neutral Pathway	0	0.0877	ATP,CYP27A1,CYP7A1,NAD ,NADPH
Adenine and Adenosine Salvage III	0	0.118	ADARB2,PNP
Inosine-5'-phosphate Biosynthesis II	0	0.0625	ATP
Uridine-5'-phosphate Biosynthesis	0	0.05	ATP
GDP-L-fucose Biosynthesis II (from L-fucose)	0	0.125	ATP
Heme Biosynthesis II	0	0.13	ALAD,FECH,PPOX
2-amino-3-carboxymuconate Semialdehyde Degradation to Glutaryl-CoA	0	0.1	NAD
4-hydroxyproline Degradation I	0	0.0909	NAD
Tryptophan Degradation to 2-amino-3-carboxymuconate Semialdehyde	0	0.125	KYNU,NADPH
Purine Ribonucleosides Degradation to Ribose-1-phosphate	0	0.1	ADARB2,PNP
Tryptophan Degradation III (Eukaryotic)	0	0.167	ACAA2,ACAT1,EHHADH,HADHB,KYNU,NAD ,NADPH,PARK7
Geranylgeranyldiphosphate Biosynthesis	0	0.143	GGPS1
Biotin-carboxyl Carrier Protein Assembly	0	0.167	ACACA,ATP
Ceramide Degradation	0	0.0714	ATP
Purine Nucleotides De Novo Biosynthesis II	0	0.0976	ADSS1,ATP,IMPDH1,NAD
Lysine Degradation V	0	0.12	ATP,NAD ,NADPH
Xanthine and Xanthosine Salvage	0	0.111	PNP
Cholesterol Biosynthesis II (via 24,25-dihydrolanosterol)	0	0.1	LBR,LSS,NADPH,SQLE
Morphine Biosynthesis	0	0.125	NADPH
2-oxobutanoate Degradation I	0	0.118	ATP,NAD
Glycerol-3-phosphate Shuttle	0	0.167	NAD
L-glutamine Biosynthesis II (tRNA-dependent)	0	0.0909	ATP
Melatonin Degradation II	0	0.167	IL4I1,SMOX
Dolichyl-diphosphooligosaccharide Biosynthesis	0	0.0968	ALG5,ALG6,DPM2
Guanosine Nucleotides Degradation III	0	0.174	NAD ,NT5C2,NT5M,PNP
Zymosterol Biosynthesis	0	0.0909	LBR,NADPH
Salvage Pathways of Pyrimidine Deoxyribonucleotides	0	0.0952	APOBEC3G,ATP
Glycine Degradation (Creatine Biosynthesis)	0	0.111	GATM
Cholesterol Biosynthesis III (via Desmosterol)	0	0.1	LBR,LSS,NADPH,SQLE
Superpathway of Melatonin Degradation	0	0.122	CSGALNACT1,CYP19A1,CYP1A1,CYP2C19,EXT2,IL4I1,SMOX,SULT1A1,SULT1A2,SULT1B1,SULT1C2
Thyroid Hormone Metabolism I (via Deiodination)	0	0.0769	DIO2
Histidine Degradation VI	0	0.0909	CYP7B1,HAL,MICAL3
Glycogen Biosynthesis II (from UDP-D-Glucose)	0	0.0769	UGP2
Adenine and Adenosine Salvage I	0	0.1	PNP
Oxidized GTP and dGTP Detoxification	0	0.1	DXO
Citrulline-Nitric Oxide Cycle	0	0.125	ATP,NADPH
Pregnenolone Biosynthesis	0	0.138	CYP27A1,CYP7B1,MICAL3,NADPH
Asparagine Biosynthesis I	0	0.125	ATP
Tetrahydrobiopterin Biosynthesis II	0	0.0833	NADPH
NAD Biosynthesis III	0	0.167	ATP,NAD
Citrulline Degradation	0	0.125	ATP
L-cysteine Degradation I	0	0.0909	GOT2
Formaldehyde Oxidation II (Glutathione-dependent)	0	0.125	NADPH
Lactose Degradation III	0	0.125	GLB1
Glycine Betaine Degradation	0	0.125	BHMT,SHMT1,SRR
UDP-N-acetyl-D-galactosamine Biosynthesis II	0	0.143	ATP,GCK,GNPDA2,HKDC1
Oxidative Ethanol Degradation III	0	0.132	ACSS2,ALDH1A3,ALDH1B1,ALDH2,ALDH3B1,ATP,CYP2C19,NAD ,NADPH
N-acetylglucosamine Degradation II	0	0.167	ATP,GNPDA2
Fatty Acid Œ≤-oxidation I	0	0.17	ACAA2,ACSM1,ATP,ECI1,EHHADH,HADHB,NAD ,SLC27A2
Glutamate Degradation III (via 4-aminobutyrate)	0	0.167	GAD1,NAD
Glutamate Degradation II	0	0.111	GOT2
Methionine Degradation I (to Homocysteine)	0	0.0938	ATP,EEF1AKMT1,MRM2
Superpathway of Methionine Degradation	0	0.0822	ATP,BHMT,EEF1AKMT1,GOT2,MRM2,NAD
4-hydroxybenzoate Biosynthesis	0	0.125	ATP,NAD
GDP-mannose Biosynthesis	0	0.154	GMPPA,MPI
S-adenosyl-L-methionine Biosynthesis	0	0.125	ATP
Glycine Biosynthesis I	0	0.167	SHMT1
Superpathway of Cholesterol Biosynthesis	0	0.128	ACAA2,ACAT1,ATP,GGPS1,HADHB,HMGCS2,IDI1,LBR,LSS,NADPH,SQLE
Cysteine Biosynthesis III (mammalia)	0	0.0769	ATP,EEF1AKMT1,MRM2
4-aminobutyrate Degradation I	0	0.1	NAD
Glycine Biosynthesis II	0	0.167	NAD
L-serine Degradation	0	0.167	SRR
Glutamate Biosynthesis II	0	0.143	NADPH
N-acetylglucosamine Degradation I	0	0.125	GNPDA2
Glutamate Degradation X	0	0.143	NADPH
Aspartate Biosynthesis	0	0.143	GOT2
TEC Kinase Signaling	0	0.0981	ACTA2,BLK,FADD,FCER1G,FRK,GNA11,GNA12,GNA15,GNAL,GNB5,GNG10,GNG2,GNG5,ITGA1,ITGA11,ITGA2,ITGA6,ITGA7,ITGA8,ITGA9,ITGAD,ITGAM,ITGAV,ITGB2,ITGB4,ITGB5,JAK1,MAP2K4,MAPK12,MRAS,NFKB1,NFKB2,PIK3C2B,PIK3CB,PIK3R1,PIK3R4,PLCG1,PRKCE,PRKCQ,RAC1,RAC2,RAC3,RHOA,RHOBTB2,RHOD,RHOT2,RHOU,RND1,RND2,STAT1,STAT2,TEC,TNFRSF10B,TNFRSF25,TXK,TYK2,YES1
SAPK/JNK Signaling	0	0.0696	CRK,DAXX,DUSP10,FADD,FCER1G,GAB1,GNA12,GNB5,GNG10,GNG2,GNG5,GRB2,HRAS,KRAS,MAP2K4,MAP3K1,MAP3K11,MAP3K5,MAP4K5,MAPK12,MAPK8IP2,MINK1,MRAS,NFATC1,PIK3C2B,PIK3CB,PIK3R1,PIK3R4,RAC1,RAC2,RAC3,RAP1B,RASD2,SOS1,TRAF2
IL-4 Signaling	0	0.0966	AKT1,AKT1S1,ALOX15,ARG1,ARHGAP8/PRR5-ARHGAP8,ATF4,COL11A1,COL11A2,COL15A1,COL18A1,COL19A1,COL23A1,COL4A4,COL5A1,COL5A2,COL9A2,CREB3L3,FCER1G,GAB1,GRB2,HLA-DOA,HLA-DOB,HLA-DPA1,HLA-DRB5,HRAS,IRF4,JAK1,KRAS,MAF,MAPK1,MAPK12,MAPKAP1,MMP12,MRAS,MTOR,NFATC2,NFIL3,NFKB1,NFKB2,OPN1SW,PIK3C2B,PIK3CB,PIK3R1,PIK3R4,PRR5L,PTGDR2,RAP1B,RASD2,RICTOR,RPS6KB2,RPTOR,SOCS1,SOS1,TGFB1,TGM2,TRPC1
B Cell Receptor Signaling	0	0.0798	AKT1,ATF4,BAD,BCL10,CALM1 (includes others),CAMK2A,CARD10,CFL1,CREB3L3,CSK,ETS1,FCGR2B,GAB1,GRB2,HRAS,INPP5B,INPP5F,KRAS,MALT1,MAP2K4,MAP3K1,MAP3K11,MAP3K5,MAPK1,MAPK12,MEF2C,MRAS,MTOR,NFATC1,NFATC2,NFKB1,NFKB2,NFKBIB,NFKBIE,PAG1,PIK3AP1,PIK3C2B,PIK3CB,PIK3R1,PIK3R4,POU2F2,PPP3R1,PRKCQ,PTPN11,RAC1,RAC2,RAF1,RAP1B,RASD2,RPS6KB2,SOS1
NF-Œ∫B Signaling	0	0.0876	AKT1,BCL10,BMPR1A,BMPR2,BTRC,CARD10,CASP8,CD40,EP300,FADD,FCER1G,FGFR1,FLT4,HRAS,IGF2R,IL1F10,IL1RN,INS,KRAS,LTA,LTBR,MALT1,MAP3K1,MRAS,MYD88,NFKB1,NFKB2,NFKBIB,NFKBIE,NTRK2,NTRK3,PDGFRA,PIK3C2B,PIK3CB,PIK3R1,PIK3R4,PRKACB,PRKCQ,RAF1,RAP1B,RASD2,SIGIRR,TAB2,TDP2,TLR6,TNFRSF1A,TNIP1,TRAF2,TRAF3,ZAP70
T Cell Receptor Signaling	0	0.0853	AKT1,AKT1S1,BCL10,CALM1 (includes others),CD8B,CSK,CTLA4,CTNNB1,FCER1G,GRB2,HLA-DOA,HLA-DOB,HLA-DPA1,HLA-DRB5,HRAS,ITGA2,ITGB2,KRAS,LAT,LCP2,MALT1,MAP2K4,MAP3K1,MAPK1,MAPK12,MRAS,MTOR,NFATC1,NFATC2,NFKB1,NFKB2,NFKBIB,NFKBIE,PAG1,PDK1,PIK3C2B,PIK3CB,PIK3R1,PIK3R4,PLCG1,PPP3R1,PRKCQ,PTPN11,RAC1,RAF1,RAP1B,RASA1,RASD2,RPTOR,SOS1,TCF4,TCF7,ZAP70
Th17 Activation Pathway	0	0.0309	CCL20,FCER1G,HSP90AA1,IL12A,IL12RB1,IRF4,JAK1,MTOR,MYD88,NFATC1,NFATC2,NFKB1,NFKB2,RORA,TYK2
T Cell Exhaustion Signaling Pathway	0	0.0911	ACVR1B,AKT1,BMPR2,CTLA4,FCER1G,GZMB,HLA-DOA,HLA-DOB,HLA-DPA1,HLA-DRB5,HRAS,IFNAR2,IL12A,IL12RB1,IRF4,IRF9,JAK1,KRAS,MAP2K4,MAPK1,MAPK12,MRAS,MTOR,NFATC1,NFATC2,PDCD1,PDK1,PIK3C2B,PIK3CB,PIK3R1,PIK3R4,PLCG1,PPP2R1A,PPP2R1B,PPP2R2B,PPP2R2C,PPP2R3A,PPP2R5B,PPP2R5C,PPP2R5D,PRKCQ,PTPN11,RAP1B,RASD2,SMAD3,STAT1,STAT2,TCF7,TGFB1,TNFRSF14,TYK2,ZAP70
Systemic Lupus Erythematosus in T Cell Signaling Pathway	0	0.1	AKT1,AKT1S1,ATF4,CAMK4,CASP1,CASP2,CASP3,CASP4,CASP5,CASP8,CREB3L3,ESR1,EZR,FCER1G,GNA12,GRB2,HLA-DOA,HLA-DOB,HLA-DPA1,HLA-DRB5,HRAS,IRF4,KRAS,LAT,LEPR,MAP2K4,MAP2K5,MAPK1,MRAS,MTOR,NFATC2,OPN1SW,PDK1,PIK3C2B,PIK3CB,PIK3R1,PIK3R4,PLCG1,PPP2R1A,PPP2R1B,PPP2R2B,PPP2R2C,PPP2R3A,PPP2R5B,PPP2R5C,PPP2R5D,PPP3R1,RAC1,RAC2,RAC3,RAP1B,RASD2,RHOA,RHOBTB2,RHOD,RHOT2,RHOU,RND1,RND2,RPS6KB2,RPTOR,S1PR3,SOS1,S…
Systemic Lupus Erythematosus in B Cell Signaling Pathway	0	0.0974	AKT1,BAD,BCL10,BCL2L11,CALM1 (includes others),CCND3,CD40,CNTF,CSK,CTNNB1,FCGR2B,FOXG1,FOXO6,GAB1,GRB2,HRAS,IFNAR2,IL12A,IL17D,IL1F10,IL25,INPP5B,INPP5F,IRF3,IRF7,IRF9,ISG20,JAK1,KRAS,LTA,MALT1,MAPK1,MRAS,MTOR,MYD88,NFATC1,NFATC2,NFKB1,NFKB2,PAG1,PDCD1,PIK3AP1,PIK3C2B,PIK3CB,PIK3R1,PIK3R4,PPP3R1,PRKCE,PRKCQ,PTPN11,RAC1,RAC2,RAC3,RAF1,RAP1B,RASD2,RASGRP3,SHC2,SHF,SOS1,STAT1,STAT2,STING1,TGFB1,TNFS…

## Sheet: SD9c. IPA Multi Upstream
SD9c. IPA analysis of upstream regulators of data provided, multi-ancestry analysis. Hypergeometric distribution testing with righttailed Fisher’s Exact Test; p-value threshold used (0.05).
Upstream Regulator	Expr Log Ratio	Molecule Type	p-value of overlap	Target Molecules in Dataset
HNF4A		transcription regulator	3.21e-28	ABCB8,ABCC6,ABCF3,ABCG5,ABHD6,ACAA2,ACAT1,ACCS,ACD,ACO2,ACOD1,ACOX1,ACOX2,ACOX3,ACP2,ACSS2,ACTA2,ACTR1A,ACTR5,ADCY10,ADCY7,ADGRB2,AGT,AIP,AIRIM,AKAP13,ALDH2,ALKBH7,ANKRA2,AP2A1,AP3B1,AP3M1,AP4B1,APEH,APOA1,AQP1,ARG1,ARG2,ARL17A/ARL17B,ARMC6,ARMT1,AS3MT,ASCL1,ASPRV1,ATF4,ATG4D,ATP,ATP10A,ATP6V1F,ATP7B,AVPI1,BAD,BAG4,BAG6,BARD1,BCAR1,BCS1L,BDH1,BHMT,BLZF1,BMP7,BNIP1,BPGM,BPHL,BRAP,BTRC,BUD23,C11orf…
beta-estradiol		chemical - endogenous mammalian	7.22e-23	A2M,A4GALT,ABCA3,ABCA5,ABCA8,ABCC11,ABLIM1,ACAA2,ACE,ACOX1,ACOX2,ACSM3,ACTA2,ACTN4,ADAMTS5,ADCY1,ADGRB2,ADGRF5,ADGRL4,ADK,ADM2,ADNP,ADRA2C,ADRB1,ADRB3,AFF4,AGER,AGRN,AGT,AGTR1,AKAP10,AKT1S1,ALDH2,ALG5,ALOX15,ANGPT1,ANK1,ANTXR1,AP1B1,AP3B2,AP3D1,APAF1,APBB1,APC,APCDD1,APOA1,AQP1,AQP5,ARG1,ARHGEF39,ARID4A,ARMT1,ARPC4,ARRB2,ARSA,ARSB,ASCL1,ASH1L,ASIC4,ATF5,ATM,ATP,ATP5F1B,ATP5MC2,ATP6V1F,ATXN3,BCAR1…
TP53		transcription regulator	3.47e-22	A2M,ABCA2,ABCB8,ACAA2,ACADL,ACAT1,ACBD4,ACE,ACO2,ACOX1,ACOX3,ACP2,ACSM5,ACSS2,ACTA2,ACTN4,ADAM12,ADAM8,ADGRB3,ADRB3,AEN,AGTR1,AIFM2,AK1,AK3,AKAP13,AKT1,ALDH1A3,ALDH1B1,ALOX15,ANGPT1,ANK1,ANTXR1,ANXA8/ANXA8L1,AP1B1,AP3B1,APAF1,APC,APOA1,APOBEC3C,ARG1,ARHGAP5,ARHGEF4,ARL6IP1,ARRB2,ASTN2,ATF4,ATG10,ATG5,ATP,ATP5F1A,ATP5MC1,ATP5MC3,BACH1,BAD,BAG3,BCL2L11,BHLHE40,BICD2,BIRC3,BLZF1,C1QC,CALCRL,CAMK2N1,…
dexamethasone		chemical drug	6.13e-21	A4GALT,ABCC6,ACACA,ACADL,ACAT1,ACE,ACOD1,ACOX1,ACSS2,ACTA2,ADAM12,ADAM15,ADAM17,ADAM9,ADRA2A,ADRA2C,ADRB3,AGAP6 (includes others),AGPAT3,AGRP,AGT,AKAP13,AKAP6,AKT1,ALDH1B1,ALDH2,ALOX15,AMIGO2,ANGPT1,AP3S1,APOA1,AQP1,AQP5,ARG2,ARHGDIA,ARRB2,ASCL2,ATF4,ATG16L2,ATG5,ATN1,ATP,ATP11A,ATP5MC1,ATP5MC2,ATP6V1B2,ATP9A,B3GNT5,B4GALT4,BAD,BCAR1,BCAT2,BCL2L11,BCL2L2,BCR,BHLHE40,BHMT,BIRC3,BLZF1,BMP6,BMPR1A,B…
ESR1	-0.611	ligand-dependent nuclear receptor	4.67e-19	ABCA3,ABCG5,ABLIM1,ACACA,ACE,ACOX1,ACTA2,ACVR1B,ADAM17,ADAMTS5,ADCY1,AGGF1,AGRP,AGT,AK1,AKAP13,AKT1,AKT1S1,ANAPC5,ANGPTL2,AP1S3,AP3B1,AP4M1,APC,APOA1,AQP1,ARHGEF11,ARHGEF7,ARID4A,ARK2N,ARL4D,ARPC5L,ATF5,ATG13,ATP11A,ATP6V0D1,BCL2L11,BCL2L2,BCR,BET1L,BIN1,BIRC3,BMPR2,BRAP,BYSL,C1QL2,C1QTNF4,CABP7,CALML4,CARM1,CCL20,CCL4,CCND3,CCNG1,CCNI,CCP110,CD83,CDC27,CDC42BPA,CDC42BPB,CDCA8,CDK4,CDK5R1,CDKN2B,…
levodopa		chemical - endogenous mammalian	1.49e-17	ABCB8,ABHD14B,ACTA2,ADAR,ADGRB2,ADRA2C,AGFG2,AGGF1,AIFM2,AMIGO2,AMZ2,APBA2,ARG2,ARL3,ARMH4,ARPP19,ARRB2,ASPSCR1,ATG16L1,B3GALT5,BACH1,BAHD1,BANF1,BICC1,BTBD3,C12orf43,C1QA,CACNA1H,CACNA2D3,CACNB2,CAMK1G,CAPN10,CASKIN2,CASP3,CCDC190,CEBPG,CHAC1,CINP,CITED4,CLIP4,CLN6,CNIH3,CNR1,COCH,COMT,CORO2B,CSMD3,CTSC,CXCL12,CYLD,CYTH4,DAAM1,DDIT4L,DENND1C,DGKB,DLG2,DOC2B,ECE1,EDNRB,EFNA5,EIF6,EPS15L1,FAAP100,…
TGFB1	0.333	growth factor	5.66e-17	ABCF1,ABLIM3,ACAA2,ACACA,ACAN,ACE,ACSM3,ACSS2,ACTA2,ADAM12,ADAM15,ADAM17,ADAM19,ADAMTS10,ADK,ADRA1D,ADRA2A,AGR2,AIM2,AK1,AKT1,ALDH2,ALOX15,ANGPT1,ANKLE2,ANXA8/ANXA8L1,AP3S1,AQP1,AQP11,ARG1,ARHGAP19,ARHGAP27,ARHGDIA,ATF4,ATG5,ATM,ATP,BAD,BARD1,BCL2L11,BDH1,BHLHE40,BIN1,BIRC3,BMP6,BMP7,BMPR2,BSG,C1QA,C1QC,C4BPB,C5AR1,CALB2,CALM1 (includes others),CALML4,CAMK2N1,CAPN15,CARS1,CASP1,CASP3,CASP4,CASP8,…
IFNG		cytokine	6.76e-14	A2M,ABLIM3,ACE,ACOD1,ACTA2,ADAM17,ADAMTS8,ADCY7,ADRA2A,AGER,AGRN,AGT,AGTR1,AIM2,ALDH1A3,ALOX15,ANAPC5,APOBEC3G,AQP1,AQP11,ARG1,ARG2,ARL6IP5,ARPP19,ASCL1,ATF4,ATG13,ATG5,ATM,ATP,AZGP1,BACH1,BACH2,BCL2L11,BCL2L2,BIRC3,BMP6,BTN3A2,BUD23,C1QA,C1QC,C5AR1,CABP7,CALB2,CAMK4,CASP1,CASP2,CASP3,CASP4,CASP5,CASP8,CCKAR,CCL18,CCL20,CCL25,CCL3,CCL3L3,CCL4,CCND3,CCR4,CCR7,CD40,CD83,CDC25B,CDH5,CDK4,CDK5R1,CDKN…
IL4		cytokine	1.47e-13	ABCA2,ABHD17C,ABLIM1,ACOD1,ACOX1,ACP2,ACTA2,ADAM17,ADAM19,ADAM8,ADCY1,AGFG2,AKAP13,ALDH2,ALOX15,APOLD1,ARG1,ARG2,ARMC6,ARSB,ATP,ATP2A1,B4GALT7,BANF1,BBX,BCAT2,BHLHE40,BIN1,BPGM,C5AR1,CAMK1D,CARM1,CASP3,CBX3,CCDC184,CCDC86,CCL18,CCL20,CCL25,CCL3,CCL3L3,CCL4,CCND3,CCR4,CCR7,CD1A,CD200R1,CD33,CD40,CD58,CD83,CD8B,CKB,CLTC,CNR2,CNTF,COL18A1,CRABP1,CSF3,CSF3R,CST7,CTLA4,CTNS,CTSC,CTSL,CXCL16,CXCR1,CYB5…
TNF		cytokine	2.86e-13	A2M,A4GALT,AAK1,AATK,ABR,ACACA,ACE,ACOD1,ACOX1,ACTA2,ADAM17,ADAM8,ADAM9,ADAMTS5,ADAMTS8,ADAR,ADCY7,ADRB1,ADRB3,AGER,AGFG2,AGT,AGTR1,AKR1B10,ALAD,ALDH1A3,ALDH2,ANGPT1,APAF1,APC,APOA1,AQP1,AQP5,ARG1,ARHGDIB,ARHGEF17,ARHGEF4,ARHGEF5,ARL6IP5,ASCL2,ASH1L,ATF4,ATP,AXIN1,BBOX1,BCKDHB,BCL10,BCL2L11,BCL2L13,BCL2L2,BCR,BHLHE40,BIRC3,BMP6,BMPR1A,BPGM,BTBD3,BTRC,BUD23,C1QTNF4,C5AR1,CARD8,CASP1,CASP2,CASP3,CA…
GnRH analog		biologic drug	4.46e-13	ACAA2,ACACA,ACTN4,ADAM8,AGER,AKAP10,ANKLE2,AP3D1,ARHGEF7,ATP5F1A,BHLHE40,BICD2,CACNB1,CAMKK2,CASP3,CASP8,CCP110,CD40,CDK3,CENPF,CLOCK,CST6,CTNS,CYB5A,CYTH1,DAXX,DVL1,DYNLL1,DYRK4,EDNRB,EML2,ESR1,EXT2,FADD,FBLN5,FBXO7,FCGRT,GAB1,GABRB2,GRB2,GSTO1,HADHB,HELZ,HINT1,IL11RA,INHBA,KDSR,KISS1,KLF7,KLRC4,KYNU,LCAT,LIMS1,LRRC23,MAP2K4,MAPK1,MAST3,MED24,MIA3,MKI67,MRPS31,MXRA7,MYO7A,N4BP1,NCOA6,NTRK2,NTRK3…
ESR2	-0.345	ligand-dependent nuclear receptor	2e-11	A4GALT,ABCC11,ABCC4,ABLIM1,ADAMTS5,ADAR,AGT,AKT1,ALDH1A3,ANGPTL2,ANK1,AP4M1,APC,ARHGDIB,ARHGEF7,ARID4A,ATF5,BANF1,BIN1,BMPR2,BSND,CABP7,CAMKK2,CBFA2T3,CBX3,CCL20,CCL3L3,CD34,CD93,CDC14B,CDC42BPA,CDK4,CDK5R1,CEBPD,CLDN11,CLDN4,CLEC1B,CNNM1,COL11A1,CRLF1,CTNNB1,CXCL12,CXCL16,CXCL17,CYP17A1,CYP19A1,CYTH4,DDAH1,DPYSL3,DUSP10,DUT,EFEMP2,ELK4,ENO1,ENPP3,EP300,ERBB2,ERN1,ESR1,ESR2,EXOSC1,EXOSC5,EYA4,F2R…
NR3C1		ligand-dependent nuclear receptor	1.3e-10	A2M,AATK,ACACA,ACAT1,ACOX1,ACTA2,ADRA1D,AGT,AKT1,AMIGO2,APOL3,AQP1,AQP5,ARG1,ARRB2,AS3MT,ATP,BAG3,BAG4,BARD1,BCL10,BCL2L11,BCL2L2,BHLHE40,BIN1,BIRC3,C1QTNF2,C1QTNF4,CACNA2D3,CARD10,CASP4,CCL20,CCL3L3,CCL4,CCR7,CD83,CEBPA,CEBPD,CEMIP,CH25H,COCH,COL5A1,COMT,COQ8A,COX11,CROT,CRYAB,CTNNB1,CUL4A,CXCL12,CYP19A1,CYP27A1,CYP2C19,CYP7A1,DAPK2,DAXX,DBT,DDX5,DEAF1,DECR2,DEDD2,DNASE1L3,DUOX1,DUSP16,DUSP22,DU…
KRAS	0.628	enzyme	5.25e-10	ABCA3,ABCC4,ACE,ACTA2,ADAM9,ADAMTS5,ADAR,AEN,AGER,AGR2,AGRN,AGT,AKR1B10,ANK1,ANXA8/ANXA8L1,AQP5,ARG1,ARG2,ARHGDIB,ARPP19,ARRB2,ASCL2,ATF5,ATG5,ATP,B3GALNT2,BACH1,BDH1,BIRC3,BMP6,BMPR2,BSG,BTC,CAMKK2,CASP1,CASP2,CASP3,CBFA2T3,CCDC125,CCND3,CCP110,CD33,CD40,CD81,CDK4,CDK7,CDKN2B,CELSR2,CFL1,CHRNA7,COL5A1,CRYAB,CSF3,CSF3R,CSRP1,CTNNB1,CXCL12,CXCL14,DDAH1,DDR1,DECR2,DENND2B,DLC1,EFEMP1,EFNA1,EIF6,ENO…
filgrastim		biologic drug	1.07e-09	ADAM15,AGAP6 (includes others),ALOX15,ANGPT1,ASCL2,ATP9A,BIRC3,CATSPER2,CCL3,CCL3L3,CCL4,CCND3,CD177,CD46,CD83,CEP63,CR1,CST3,CST7,CYB561,CYP27A1,DDAH2,DHRS9,DLC1,DPYSL3,ELMO2,ENO1,EPHB1,EPSTI1,ETV7,F5,FA2H,FABP5,FAM111A,FANCA,FCAR,FCER1G,GABBR1,GAPDH,GBP1,GBP5,GIMAP5,GLIPR1,GNGT2,GOLIM4,GPAT4,GRP,GZMB,HIP1,HLA-DPA1,HLA-DRB5,HP,HPGD,IGF2BP2,IL18R1,IL2RB,ISOC1,ITGAM,KLRC4-KLRK1/KLRK1,KLRD1,KLRF1,K…
TCF4	-0.98	transcription regulator	2.54e-09	ADAM17,AEN,AKT1,APOBEC3G,ASCL1,BACH2,BARD1,BCL2L13,BHLHA15,BHLHE40,BMP7,BMPR1A,BYSL,CARD8,CASP1,CASP3,CASP4,CASP8,CBFA2T3,CBLN2,CCDC117,CCL25,CD40,CDC25B,CDCA3,CDKN2B,CEP55,CLSTN2,CSF3R,DCK,DCT,DIMT1,DPT,DSTN,DUS3L,DUT,EAF2,EXOSC1,EYA1,FAM111A,FARSB,FGD2,FKBP8,GEMIN5,GNE,GRB7,GRPEL1,H1-0,HMGB2,HTR2B,IGF2,IGFBP4,IGFBPL1,IL12A,IL16,IL4I1,INHBA,ITGB5,JAG1,LMO2,LRFN2,LY6D,MAD2L1,MEF2C,MITF,MKI67,MPV1…
MAPT	0.483	other	3.19e-09	A2M,AAK1,ABCA2,ACAT1,ACO2,ACTR1A,ADD1,AMIGO2,ANGPT1,ANKS4B,AP1B1,AP2A1,AP3B2,ARSA,ATG16L1,ATG5,ATP,ATP5F1A,ATP5F1B,ATP6V0D1,ATR,BASP1,BCR,BSG,BSN,CAMK2A,CARM1,CASP3,CCL3L3,CCL4,CCT8,CD84,CDK5R1,CFL1,CHRNA7,CKB,CLTC,COL4A4,CST7,CTNS,CTSC,CTSS,CXCL16,CXXC1,CYFIP2,DDX60,DGKB,DLG1,DNAI3,DOCK2,DPYSL3,DSTN,DTNB,ENO1,ENTPD4,EPDR1,EPRS1,EPSTI1,ERBB2,ERMP1,FCGR2B,FCGR3A/FCGR3B,FUZ,GAD1,GALNT15,GAPDH,GBP2,…
KLF3		transcription regulator	3.61e-09	ABCF1,ABHD14B,AGGF1,ALDH3B1,ALKBH7,ANK1,AP4M1,ARPC4,ATF4,BAHD1,BCL2L2,C11orf24,C19orf44,CACNA1H,CD93,CDK10,CDKN2D,CEACAM16,CEP170B,CEP63,CSNK1G3,CTSC,CXCL17,CYRIA,DHRS7,DMWD,DTNB,DUS3L,EEF1AKMT1,EIF2B1,EMID1,EPRS1,FCGRT,GAD1,GCNT1,GNGT2,GRB7,GSTP1,HPS1,IFNLR1,IL12A,IL16,IL1RN,IL27,JKAMP,KLF12,KLHL6,LIN54,LMAN2L,LMO2,LTA,MAK16,MAPK12,MICU2,MRPL14,MRPL34,MTCH2,MYL4,NDFIP1,NELFB,NSMAF,NUDT8,OGFRL1,P…
LDB1	0.457	transcription regulator	5.42e-09	ABL2,ACOX2,ACVR1B,ADRA2C,AIM2,ALDH1B1,ANGPT1,ASIP,ATP13A2,BMP7,BMPR2,CARMIL1,CASP1,CASP3,CASP4,CCND3,CD34,CD93,CDH5,CLDN4,COL18A1,COMT,CPEB1,CPNE8,CYFIP2,DUSP22,DYRK4,EFEMP2,ESR2,F2R,FBLN1,FBXO7,FES,FTH1,FZD6,GBP5,GSDME,GSN,HEXIM1,HOXA5,HPGD,HS1BP3,IGF2R,IL2RA,INPP5B,INS,KIFAP3,KLF11,KLF12,LGALS1,LHFPL2,LMO2,LPIN2,LSP1,LTBR,MALT1,MAP3K1,MAP3K5,MEF2C,MFGE8,MITF,MYH10,NKX3-1,NOD2,PAG1,PCBP3,PSTPIP1…
HTT		transcription regulator	6.47e-09	ACACA,ACTA2,ADAM23,ADAMTS5,AGRN,AGT,AK5,AKT1,APOA1,AQP1,ARHGEF7,ARPP19,ARSB,ATL2,ATP,ATP5F1A,ATP5F1B,ATP5MC1,ATP5MF,ATP5PO,ATP6V0A1,ATP6V0E2,ATP8A1,B3GALT1,B3GALT5,BASP1,BCL2L11,BHLHE40,CA4,CACNA2D3,CALML4,CAMK2A,CAMK4,CARTPT,CASP1,CASP2,CASP3,CAVIN3,CBX8,CEBPA,CHRNB2,CKB,CKM,CLK3,CLOCK,CNR1,CNR2,COCH,COL18A1,CORO2B,COX6A1,CPNE5,CRYAB,CSNK1E,CTDSP1,CTNNB1,CTTN,CYFIP2,CYP27A1,CYP7B1,DCN,DGKB,DIO2,…
ETV6-RUNX1		fusion gene/product	8.41e-09	ABLIM1,ABR,ACVR1B,ADCY7,AIM2,ANTXR2,APOLD1,ARHGEF11,ARL4D,ARRB2,BLK,CARM1,CCM2L,CD40,CD83,CDKN2D,CFL1,CSK,CYFIP2,DGLUCY,DIMT1,DSTN,EIF4A1,EPHA7,FABP5,FAM43A,FCGRT,FGD2,FGFR1,FSCN2,FTH1,GBP2,GNA15,GREB1,GZMB,IER3,IFI35,IFNAR2,INTS2,IRF3,IRF4,IRF7,IRF9,ISG20,ITGB2,JAK1,KCNJ2,KLC4,LCP2,LGALS1,MAD2L1,MAP3K11,METAP2,MN1,NCK2,NEDD4L,NEK6,NLRC3,NMI,PAG1,PIK3C2B,POU2F2,PROM1,PSMB9,RAB24,RAB29,RABEP2,RAC2…
tretinoin		chemical drug	3.99e-08	A2M,AATK,ABLIM1,ACOX1,ACSS2,ADAMTS5,ADAR,AGT,AGTR1,AKT1,ALDH1A3,ANXA8/ANXA8L1,APBA2,APCDD1,AQP1,ARG1,ASCL1,ATF4,ATM,ATP,ATP6V1B2,ATR,B3GALT1,B3GALT5,BACH2,BAG3,BHLHE40,BHMT,BIRC3,BLZF1,BMP6,BMP8A,BMPR1A,BMPR2,BTC,C1QA,C5AR1,CALM1 (includes others),CAMK4,CAMKK1,CAMKK2,CASP1,CASP2,CASP3,CAVIN3,CCL20,CCL3,CCL4,CCL4L1/CCL4L2,CCND3,CCNG1,CD300C,CD34,CD93,CDCA7,CDH5,CDK4,CDK5R1,CDK8,CDKN2B,CDKN2D,CEBPA…
TP63	-0.255	transcription regulator	4.16e-08	A2M,ACOD1,ACTA2,AEN,AGR2,AKT1,AKT1S1,ALDH1A3,APAF1,APC,ARG1,ATG10,ATG5,ATM,ATOH1,B9D1,BAD,BCL2L11,BHLHE40,BMP7,CA4,CAPN12,CAPN9,CASP1,CASP3,CCND3,CCNG1,CCNT1,CDC25C,CDK18,CDKN2B,CEBPA,CHD3,COL11A1,COL11A2,COL5A1,COL9A2,CRYAB,CTNNB1,CTSV,CXCL17,DCN,DDAH1,DNAJB1,DUSP10,EMID1,F2R,FANCA,FOXQ1,FUBP1,FUT1,GAL,GAPDH,GLB1L2,GPX3,GRHL2,HAGH,HGF,HIP1R,HIRA,HLA-DPA1,HLA-DRB5,HOXC4,HRAS,HSP90AA1,HSPA4,HSPG2,…
HRAS	-3.514	enzyme	5.53e-08	A2M,ACACA,ADARB1,ADRA2A,ADRA2C,AFAP1L1,AKT1,ALDH1A3,ANTXR1,ANXA8/ANXA8L1,ASCL1,ATP5F1B,B3GNT5,BCL2L11,BIRC3,BMP7,BPIFB4,C1QC,C2orf69,CALCRL,CASP2,CCL20,CCL3,CCND3,CCNG1,CD81,CDC42BPA,CDK18,CDK4,CDK7,CDKN2B,CDKN2D,CEBPD,CNN2,COL18A1,COL5A2,COPB2,CSF3,CSRP1,CSRP2,CTNNB1,CTSC,CTSS,CTSV,CXCL12,CYP1A1,DTYMK,EFEMP1,EFEMP2,EIF2D,EIF3C,ERP29,ETS1,F2R,FAM167A,FAT1,FBLN2,FLRT2,FOXD1,FRMD6,FURIN,GAS6,GJB2,G…
LMO2	0.388	transcription regulator	6.06e-08	ABL2,ACOX2,ACVR1B,AIM2,ALDH1B1,ANGPT1,ASIP,ATP13A2,BMP7,BMPR2,CASP1,CASP3,CASP4,CCND3,CD34,CD93,CDH5,CLDN4,COL18A1,COMT,CPEB1,CYFIP2,DUSP22,DYRK4,EFEMP2,ERG,ESR2,ETS1,F2R,FBLN1,FBXO7,FES,FTH1,FZD6,GBP5,GSDME,GSN,HEXIM1,HOXA5,HS1BP3,IGF2R,IL2RA,INPP5B,KIFAP3,KLF11,LGALS1,LHFPL2,LPIN2,LSP1,LTBR,MALT1,MAP3K1,MAP3K5,MEF2C,MFGE8,MITF,MYH10,NDN,NKX3-1,NOD2,PAG1,PCBP3,PSTPIP1,PTPN3,PTPRJ,PURA,RERE,RXRA,…
mir-802		microRNA	6.51e-08	ACTA2,ANGPT1,ARPC4,CCDC68,CDH17,CDH19,CDH5,CDK19,CXCL12,DES,DTX4,EFNA1,ERMP1,F2R,FGF12,FGF14,FMO1,FMO2,GNG10,GNG2,GSN,HECW2,HPGD,HRAS,ITGA8,ITGAV,KRAS,LIPG,LRP6,MRAS,MYL4,NCALD,OAZ2,PDGFC,PPP1CB,PPP1R1B,RAC1,RAP1B,RASA1,RHOA,SDCBP,SLC28A3,SMOC1,SMTNL2,SPP1,TCF4,TMEM45A,VIM,WIPF1,ZEB1,ZNF704
GLI1		transcription regulator	6.69e-08	ACTA2,ADK,AKT1,APAF1,AQP5,ATP9A,BCL2L11,BIRC3,CADPS,CAPN15,CAPRIN2,CDC34,CDK19,CEP70,CMPK1,CNTRL,CRHR1,CST6,CTTN,DIO2,EXT2,EZR,FAM110C,FAM131B,FAM43A,FLT3,FLT4,FOXQ1,G3BP2,GNAL,GPA33,GREM2,GSDMB,GSTA4,H1-0,HEY2,HOXA5,HOXC6,HPGD,HRCT1,HSD17B6,IBSP,IER3,IGF2,IGFL2,IL17RD,IL2RA,IQGAP2,IRF2BPL,ITGB4,JAG2,KDM7A,KLF12,KLF13,KLRC3,KLRC4-KLRK1/KLRK1,KNL1,KRT19,KRT80,LAPTM5,LFNG,LGALS1,LY6G6D,LZTS1,MACF1,…
geldanamycin		chemical drug	7.28e-08	ACACA,ACTA2,AIP,APAF1,ARRB2,ATP,BIN1,BRI3,BSG,CARS1,CASP8,CCND3,CCNT1,CD40,CDC37,CDH5,CDK4,CEBPD,CEP55,CNOT7,CYP1A1,DBH,DNAJB1,EIF1AD,ERBB2,FADD,FAT1,FBLN2,FGFR1,FLT3,GBP1,GSTP1,HACD3,HRAS,HSP90AA1,IGF2R,KNL1,LBH,LGR6,MAP2K4,MAP3K11,MAPT,MED23,MOK,MTOR,NEDD4,NFKB1,PARK7,PARP1,PCDH1,PELP1,PPM1A,PSMC3,QSOX1,RAB11B,RAB1B,RAB21,RAB2A,RAB2B,RAB35,RAB5C,RAF1,RHOA,RTN1,SDCBP,SLC1A2,SLC4A1AP,STAT1,STIM1,…
OGA		enzyme	8.99e-08	ABCC9,ABLIM1,ABLIM3,ACO2,ACSS2,ACTN4,ADAM19,ADAMTS5,AIFM2,AKT1S1,APOBEC3G,ARHGEF25,ARPC4,AVEN,AZGP1,BACH1,BCL2L13,BFSP1,C1QA,CACNA2D3,CADPS,CALCRL,CAMK1D,CASP1,CASP2,CCL20,CCL3L3,CD151,CD40,CD93,CDCA7,CDK10,CDKAL1,CDKN2B,CEBPA,CH25H,CIAPIN1,CIMAP1D,CLDN12,COLEC11,CPE,CRABP1,CTNNB1,CXCL16,CYFIP2,FBLN1,FGF18,FGF9,FGFR1,FOXG1,FZD10,FZD6,GALK2,GALNT6,GAS1,GAS6,GNE,GSN,HMGCLL1,HPGD,HPGDS,IGF2,IGFBP4,I…
NLRX1		other	1.16e-07	AGT,AKT1,ANAPC1,ANGPT1,ARHGAP5,AXIN1,BCL10,BIRC3,CARD10,CASP1,CASP8,CCND3,CD40,CDC27,COL5A2,CTNNB1,DAXX,EFNA1,EFNA5,ELK4,EP300,FADD,GAB1,GNA12,GNG10,GRB7,GSTA5,GSTP1,HSP90AA1,IBSP,ITGA1,ITGA2,ITGA6,ITGA8,ITGA9,ITGAM,ITGAV,ITGB2,MEF2C,MINK1,MRAS,MTOR,MYD88,NFKB1,NFKB2,NFKBIB,NFKBIE,NOTCH2,PARD3,PDGFC,PDGFRA,PIK3CB,PIK3R1,PLD1,PPP2R1A,PPP2R3A,PPP2R3C,PPP2R5D,PTPRU,RAB11B,RAC1,RAC3,RAF1,RHEB,RPS6KA5…
CTNNB1	0.683	transcription regulator	1.65e-07	ABCA3,ABCF3,ACACA,ACADL,ACAT1,ACTA2,ACTN4,ADAM17,ADRA2C,AGRN,AKAP13,ALDH1A3,APC,APCDD1,AQP5,ARHGDIA,ARMH4,ASCL1,ASCL2,ATM,ATOH1,ATP,ATP5MC2,ATP5MC3,ATP5PO,ATP6V0A1,BCL2L11,BCS1L,BHLHE40,BMP7,CALM1 (includes others),CCL3,CCL4,CD34,CDK7,CDKN2B,CDKN2D,CEBPA,CHEK2,CNN2,CNR1,CNTFR,CSF3,CTNNB1,CTSF,CXCL12,CXCL14,CYB5A,CYB5R3,CYFIP2,CYP19A1,CYP1A1,CYP4F12,CYP7B1,DBH,DCT,DES,DIO2,DTX1,ELOVL3,ENO3,ESR2,EY…
NUPR1	-1.045	transcription regulator	1.94e-07	ABL2,ACTA2,AEN,AGRN,ANGEL1,ANK1,ARHGEF26,ARMC7,AS3MT,ATP6V0A1,ATR,AVPI1,B3GNT5,C8orf58,CAMK2N1,CARD8,CARMIL1,CASP2,CASTOR2,CCDC134,CCDC77,CCDC9,CDC25C,CDCA3,CDCA8,CDK4,CENPC,CEP170B,CHMP1B,CNPY4,CROT,DENND5B,DHTKD1,DLG1,DNTTIP1,ELMOD1,EPHA7,ERMP1,ETS1,FAM111A,FAM120B,FAM72C/FAM72D,FCF1,FIRRM,FLVCR1,FOXD1,GABBR1,GBP2,GCNT2,GNE,GSTA4,HCN1,JKAMP,KIFC1,KNL1,LBR,LCN2,LHFPL2,LMAN2L,MAN2B2,MKI67,MMP12,M…
ESRRA		transcription regulator	2.53e-07	ABCC9,ACACA,ACOX1,ADAM8,AGTR1,ANGPT1,APOLD1,ATP5F1B,CACNB1,CASC3,CASP8,CCL20,CCR7,CDH5,CDK12,CEBPA,CKB,CKMT2,COL4A4,CRHR2,CSF3,CSRP2,CTTN,CXCL12,CYB5A,CYP17A1,CYP19A1,EEIG1,EFNA1,EMILIN1,ENDOG,ENO1,ENPEP,EPHB1,ERBB2,ETS1,FBXL20,GAPDH,GRB7,GSDMB,IDI1,IGF2,IGFBP4,JAM3,KRT12,KRT19,KRT24,KRT27,KRTAP4-5,LOXL2,LPCAT1,LPL,MED24,MFGE8,MIEN1,MSL1,MTCH2,MYBPC3,MYL7,NEXN,NRIP1,NRP1,ORMDL3,PDLIM2,PERM1,PGAP3…
tetradecanoylphorbol acetate		chemical drug	4.69e-07	ACE,ACHE,ACSM5,ADAM15,ADAM17,ADAM8,ADAM9,ADRB3,AGER,AGT,AGTR1,AKR1B10,AKT1,ALDH1A3,AMIGO2,ANGPT1,APOBEC3G,ARG1,ARHGAP32,ARID3B,ASCL1,ATM,ATP,B3GNT5,BCAR1,BIRC3,BMP6,BMP7,BTC,C10orf90,C3orf52,C5AR1,CALCRL,CASP1,CCL18,CCL20,CCL3,CCL3L3,CCL4,CCND3,CCNT1,CCR4,CCR7,CDK4,CDK5R1,CDK5R2,CDK7,CDKN2B,CDKN2D,CEBPA,CEMIP,CFAP46,CH25H,CKM,CLEC12B,CLEC2D,CMPK1,CPE,CRHR1,CSF3,CSF3R,CTLA4,CTNNB1,CTSV,CTTN,CXCL12…
calcitriol		chemical drug	5.04e-07	ABLIM1,ACE,ADAM19,AGR2,AKT1,ALKBH7,ANKRD2,APOA1,ARG1,ATG5,ATM,ATP10D,AURKAIP1,B3GALT5,BACH1,BMP7,CCL20,CCL3L3,CCND3,CD40,CD46,CDCA8,CDH5,CDK5R1,CEBPA,CEBPD,CENPH,CHAF1B,CHTF18,CKM,CNNM1,COMT,CTLA4,CXCL12,CXCL16,CYP19A1,CYP1A1,CYP7A1,DCN,DDAH1,DIO2,DUSP10,EFL1,ELOVL3,ENPEP,ERBB2,ESR1,ETFB,EXPH5,F2RL1,FASTK,FBXL2,FCER1G,FECH,FMOD,FTH1,GAPDH,GCK,GLRX,GSDMB,GUF1,H2AJ,H2AZ1,HAGH,HPGD,HSPB7,IER3,IFITM3…
TCF20	-0.741	transcription regulator	6.38e-07	ADARB1,ADGRF5,ANK1,AP2A2,B3GALT5,CHN2,FXYD6,GAL3ST3,GALNT15,GOLIM4,GRP,INPP5A,KCNAB3,LFNG,NCALD,NEXN,PACSIN2,PATJ,PLA2G4E,PPP3R1,SCN4B,SLC26A4,TBC1D9B,TCF20,TIAM1,TP53BP2,TSPAN13,TSPAN9
PTEN		phosphatase	7.9e-07	ABCC4,ABTB1,ACAA2,ACACA,ACO2,ACOX1,ACTA2,AGBL3,AKT1,ALDH1A3,ANGPT1,APOBR,ARG1,ARHGAP5,ARHGDIA,ATP5F1A,ATP5MC1,BCL2L11,BMP8A,BPGM,BTRC,CADPS,CALCRL,CCL3L3,CCL4,CCND3,CCR7,CD40,CDH5,CDK10,CDK4,CDKN2B,CDKN2D,CEBPA,CLDN12,CLTC,CNNM4,COL11A2,COL15A1,COL18A1,COL5A1,COL5A2,COL9A2,CSNK1E,CSRP1,CST6,CTNNB1,CTSV,CUL4A,CYB561,CYP27A1,DAAM1,DLAT,DRAP1,DTX1,DUSP19,DYRK1A,EHHADH,ERBB2,ESR1,ETS1,FAM220A,FES,FGF…
NFYB		transcription regulator	8.26e-07	ACTA2,AP4B1,APC,ATP5F1B,BCL2L11,CACNA2D3,CAPN12,CCT6B,CDC25C,CDCA8,CDS2,CENPF,CHEK2,CHPT1,CNTN4,CTC1,CTNNB1,CYRIB,DCLRE1B,DNAJB6,DZIP3,EIF3C,EMC6,FLRT2,GAPDH,GDF6,GGPS1,GLIDR,GNA12,GOLGA6L9 (includes others),GTF2H2,H2AJ,HMGB2,IBSP,KDM8,KIAA0930,MARK2,MED21,METTL2B,MSRA,MTAP,NAALADL2,NPR1,OAT,PAQR5,PCLAF,PCNA,PPP1R7,PRRG2,PXMP4,RAD51,RFC3,RIMBP2,RNPS1,SALL4,SLIT3,ST8SIA4,TAX1BP3,TBC1D22A,TM7SF3,TM…
APP		other	8.77e-07	ACHE,ACO2,ACTA2,ADAM19,AGER,AK1,AKT1,ALOX15,ANKS4B,AP3B2,APBA2,APBB1,APC,ARG1,ARL6IP5,ASCL1,ATF4,ATG5,ATM,ATP,ATP5F1A,ATP5F1B,ATP6V0D1,AXIN1,BAD,BASP1,BCL2L11,BCL2L2,BIN1,BMP6,BSG,CALML4,CARM1,CASP1,CASP3,CCL20,CCL3,CCL3L3,CCL4,CD151,CD40,CDC27,CDC37,CDH5,CDK4,CDK5R1,CFL1,CH25H,CHRNA7,CKB,CLTC,COL18A1,CRABP1,CRK,CRLF1,CRYL1,CSF3,CTNNB1,CTSV,CTTN,CXCL12,CXXC1,CYFIP2,CYRIA,DAXX,DCN,DDAH1,DNM1,DSTN,…
miR-1-3p (and other miRNAs w/seed GGAAUGU)		mature microRNA	9.97e-07	ADAR,AGRN,AP3B1,AP3D1,ARF3,ATP6V0A1,ATP6V1B2,BCKDHB,BLCAP,CDK14,CSRP1,CTSC,DDX5,DNAJB1,ESR1,FBLN2,GAK,GNPDA2,HACD2,HACD3,IFT52,INPP5F,ITGB4,JAG1,KCNJ2,LASP1,LRRC8A,MEF2A,MRC2,MTMR12,NOTCH2,NRP1,OAT,PNP,POLR2K,POM121/POM121C,PTBP2,PTPRF,PXYLP1,RBM28,RBM47,SAC3D1,SEC23IP,SERP1,SH2D4A,SH3PXD2B,SLC44A1,SYNE1,TAC1,TAGLN2,TDP1,TLCD3A,TPM1,TPPP,TSPAN4,UNC93B1,UST,WDR11,XPO6
ARID1A		transcription regulator	1.39e-06	ACE,ACTA2,ADAM9,AGL,AGRN,AK1,ANXA8/ANXA8L1,APEH,ARRB2,ASCL2,ATG10,CACNB2,CACNG6,CBFA2T3,CCDC90B,CCL3L3,CCL4,CD40,CD83,CDH5,CDKN2B,CHRNA7,CKB,CKM,COL5A1,COLEC12,CSRP1,CSRP2,DECR2,DPYSL3,DTX4,DZIP3,EEF1A2,ERBB2,ESR1,EXT2,EZR,F2R,FBLN1,FBLN2,FLI1,FMN2,FOXJ1,GAS1,GDF6,GNA15,GNG10,GPR83,GREB1,GSDME,GSN,HNMT,HTR2B,IGF2,IL17RD,IMPDH1,INHBA,INHBB,IPO4,IPO8,ITGA6,ITGA7,ITGA8,ITGB4,KRT19,KRT6A,KRT8,LGR6,LI…
CAPN6		peptidase	2.36e-06	AXIN1,BMP6,BMP7,BMP8A,BMP8B,BMPR1A,BMPR2,BTRC,CCND3,CSNK1E,DVL1,FRMD6,FZD6,GDF7,ITGB2,LATS1,LLGL1,LLGL2,NF2,NKD1,PARD3,PATJ,PPP1CB,PPP2R1A,PPP2R2C,SAV1,SMAD3,TCF7,TGFB1,WNT10B,WNT2B,WNT3,WNT5A,WWTR1
kanamycin A		chemical drug	2.92e-06	ACP2,ADRB1,AGPAT3,AK1,ARHGAP5,BACH1,BMP6,BMP7,C1QA,CNTF,CRYL1,CST3,DNAJB4,EPB41L2,EPS15L1,EXTL3,FTH1,GARNL3,GAS6,GMFB,GOLGA3,GTF2H2,ITGB5,LGALS1,NRIP1,NUAK1,PIK3R4,PTGDS,QDPR,RHOA,RPTOR,RTN4RL1,SEC22B,SEZ6L,SMAD3,SORT1,SPP1,ST3GAL6
SORL1		transporter	3.4e-06	ADAM12,ADAM9,AGT,ANGPT1,AQP1,AZGP1,CMKLR1,COL11A1,COL18A1,COL5A1,COL5A2,CXCL12,DCN,EDNRA,EFEMP2,EFNA1,EFNA5,EPHA1,EPHB1,FBLN1,GAL,GDF5,HGF,IL16,INHBA,ITGA1,ITGA11,ITGA2,ITGA6,ITGA8,ITGAV,ITGB4,KEL,KLRC2,KREMEN1,LAMC3,LPL,MFGE8,MIA,MRC2,NPR1,NTSR1,PACS1,PDGFC,PDGFRA,PLAU,SEMA3A,SEMA3F,SFRP1,TFPI,TGFB1,TGM2,WNT5A
SMARCA4		transcription regulator	4.08e-06	A2M,ABLIM3,ACE,ACTA2,ACTN4,ADAM15,AGR2,AGT,AIM2,ALDH1A3,ALDH2,ANGPTL2,ANTXR2,APOA1,APOBEC3G,APOL3,ARHGDIB,ATP2A1,ATP6V1B1,ATR,AZGP1,BIN1,C1orf105,C2CD6,CALB2,CASP1,CASP3,CDKN2B,CDKN2D,CHEK2,CKM,CTNNB1,CTSS,CUL4A,CYB5R2,CYP1A1,DCT,DES,DHRS9,ECM2,EDNRA,ENO3,ENTPD3,EPHA1,FAM167A,FGF9,FMO2,FUT1,GAPDH,GBP1,GCAT,GCHFR,GPR68,GPR83,GSTO1,GSTP1,GULP1,HBE1,HCN1,HKDC1,HNMT,HPGD,IER3,IFITM3,IGFBP4,INHBA,ITGA…
CG		complex	4.29e-06	ACSS2,ACTA2,AKR1B10,ALAD,ANGPTL2,APCDD1,APPL2,ATF4,BARD1,BHLHE40,BHMT,BMP6,BMPR1A,BMPR2,BTC,CAMK4,CASP4,CBFA2T3,CCDC86,CCL20,CCND3,CD34,CD93,CDK19,CDK4,CEBPA,CEBPD,CEP170,CLDN11,CLDN12,CNNM1,CNPY4,COL11A1,CRYAB,CTSV,CXCL12,CYP17A1,CYP19A1,CYP7B1,DPT,DUOX2,E2F7,EFEMP1,ENPP3,EPHA7,EPSTI1,ESR2,F2RL1,FABP5,FAM110C,FAT4,FGF12,FGF9,FILIP1L,FLRT2,GAL,GAS1,GASK1B,GBP6,GJB2,GNA15,GPC1,GREM2,HAPLN1,HAS2,HL…
poly rI:rC-RNA		biologic drug	4.43e-06	ACO2,ACOD1,ADAR,AFAP1,AGRN,APOBEC3G,APOL3,ARG1,ARG2,ARHGAP40,ATF4,ATP,ATP10D,BIRC3,BTC,CARS1,CASP1,CASP8,CCL18,CCL20,CCL3,CCL3L3,CCL4,CCL4L1/CCL4L2,CCND3,CCNG1,CCNT1,CCR7,CD33,CD40,CD58,CD83,CDCA3,CDK14,CDK4,CDK7,CEBPD,CENPF,CMPK1,CSF3,CTNNB1,CTSS,CYP7A1,DAXX,DDX60,DIO2,DUOX1,EPSTI1,ETFB,ETS1,ETV7,EZR,FARS2,FCGR2B,FCN1,FLI1,GAK,GATM,GBP1,GBP2,GBP4,GBP5,GBP6,HES4,HLA-DOB,HSPB2,IARS1,IFI35,IFITM3,I…
RB1		transcription regulator	4.72e-06	ACO2,AKT1,ALG5,APAF1,APPL2,ATOH1,ATP5F1A,ATP6V1F,ATR,BARD1,BCL2L11,CALCRL,CASP3,CASP4,CASP8,CCL20,CCL3L3,CCND3,CCNL1,CD83,CDC25C,CDK5R1,CEBPA,CKM,COL5A1,COQ5,COX6A1,CPA4,CSF3,DCK,DEPDC1,DIO2,DLAT,E2F7,EDNRA,EHD3,EZR,FAM111A,FANCA,FZD6,GALR3,GHITM,GMFB,GMNN,GPR12,GPR157,GPR19,GPR75,GPR83,GRPEL1,GSTO1,GTF2H4,H1-0,HACD3,HAUS1,HMGB2,HRAS,IFITM3,IL16,ITGAV,LOXL2,LRAT,MAF,MAPK1,MAPK4,MCM7,MEF2C,MRPL12,…
TNFSF11		cytokine	5.16e-06	ACOD1,AHRR,AK3,AKAP13,BSG,CCL3L3,CCL4,CCND3,CCR4,CD1A,CD40,CD83,CDK14,CEBPA,CKB,CLOCK,CSF3,CSRP1,CTNNB1,CUL4A,CYP1A1,DUSP16,EEIG1,ESR1,ETS1,GLRX,GPR68,GTF2H4,HRH2,IER3,IL11RA,IL1RN,IL9,IRF4,ITCH,ITGAM,ITGAV,JAG1,KDM8,KEAP1,LAT,LCN2,NFATC1,NFATC2,NFATC2IP,NFIL3,NFKB1,NFKB2,NFKBIB,NFKBIE,NR1H3,OSCAR,PAG1,PCDH7,PHLDA3,PLAUR,PLD1,RCAN1,RCL1,RGS16,SDC1,SELENOW,SERPINB9,SIGMAR1,SLC11A2,SLC6A4,SLC7A7,SM…
Esrra		ligand-dependent nuclear receptor	5.74e-06	ACADL,ACAT1,ACOX1,AGL,AGT,ATP,ATP5F1B,ATP5MC1,ATP5MC3,ATP5MF,ATP5PO,BDH1,BPGM,BSND,CCL20,CH25H,CNR1,DLAT,ENO1,ENO3,ERBB2,GALM,GCGR,HGF,IBSP,IHH,LEPR,NDUFS3,PDK1,PGAP3,PPA1,PPP1R1B,PYGL,PYGM,SIRT3,SLC28A1,SPP1,STAC2,STARD3
Immunoglobulin		complex	6.15e-06	ACACA,ACO2,ACOD1,ACSS2,ACTA2,ADAM17,ADAM19,ADAM23,ADAM9,ADAMTS5,AGER,AGT,AIM2,AKT1,ALKBH5,ANTXR1,ARG1,ATG5,ATM,ATP,ATP13A2,ATP5F1A,ATP5F1B,ATP5MC3,ATR,BACH2,BAD,BCL10,BCL2L11,BHLHE40,BIN1,BIRC3,BMP7,BPGM,BSG,C1QA,C1QC,C5AR1,CASP1,CASP3,CASP4,CCL18,CCL20,CCL3,CCL3L3,CCL4,CCND3,CCR7,CD33,CD34,CD40,CD46,CD81,CD83,CD93,CDK4,CEBPD,CH25H,CHEK2,CHN2,CLCA1,COL5A2,COX11,COX6A1,CSF3,CST3,CST7,CTLA4,CTNNB1,…
RHO		G-protein coupled receptor	6.41e-06	AKT1,ALDH2,AP2A2,AQP1,ARHGDIA,ATP,ATP7B,BRD3,C1QA,CACNB2,CASP3,CD300C,CEBPD,CRABP1,CRLF3,CTSS,DCBLD2,DDX5,DHX8,DPYSL3,EDNRB,ERBB2,FBLN1,FGFR1,H1-2,HMGB2,IL2RB,IMPDH1,INHBB,LCN2,LGALS1,MEF2C,MFSD5,NCAM1,NIBAN2,PDE8A,PDGFRA,PSMB9,PSME4,RCVRN,RHOT2,RPGRIP1,S100A6,SLC14A1,SMAD3,SMAD4,SOX2,SPOCK1,SPOP,TGFB1,TRPC1,VEGFB
PGR		ligand-dependent nuclear receptor	6.72e-06	A2M,ACE,ACOD1,ACOX1,ADAM15,ADAM19,ADAM8,ADARB1,ADRA2A,AK3,AKAP13,AKAP6,ALDH1A3,ALOX15,ARHGDIG,BARD1,BIRC3,CCND3,CD177,CDC42BPA,CDH23,CDH4,CEBPA,CEBPD,CENPH,CLDN16,COL5A1,COL5A2,COMT,CSGALNACT1,CSRP1,CYP19A1,CYRIA,DDX60,DNAJB4,DYNLL1,EDNRA,EPHA1,ERBB2,ESR1,EZR,F2RL1,FAT2,FAT4,FLRT2,FLRT3,GAL,GAS6,GBP1,GREB1,GRK4,HAPLN1,HBA1/HBA2,HDC,HPCAL1,HPGD,HSPG2,IER3,IFI35,IHH,IRF7,ITGA1,ITGA11,ITGA2,ITGA6,IT…
Activin (family)		group	7.87e-06	ACTA2,ACVR1B,ADAMTS8,APCDD1,ART5,ASCL1,BCL2L11,BHLHE22,BHLHE40,BMPR2,CALCRL,CASP3,CCL20,CD93,CDKN2B,CYP19A1,CYP1A1,DDAH1,DUSP16,EFNA5,EGLN2,F2RL1,FBXO32,FXYD6,GPX3,HSPB7,IGFN1,IHH,IL18R1,INHBA,INHBB,ISLR2,ITGA9,ITGB5,KAT2B,KYNU,LHCGR,LOXL2,LRGUK,LRP10,MAF,MAML3,NFATC1,NKD1,NR1H4,PHLDA3,PI16,RAPGEF3,RHBDF1,RHOU,RIN1,RIPOR2,RUNX1T1,S1PR1,SETD4,SHB,SLC6A4,SMAD3,SMTNL1,SNX18,SOCS1,SOX2,SPARC,TMEM9,TN…
IL2		cytokine	8.23e-06	ACVR1B,ADAM19,ADAM8,APOBEC3G,ARHGAP12,ARHGAP32,ARHGAP8/PRR5-ARHGAP8,ARHGDIA,ARHGEF7,ATF5,ATM,BHLHE40,BIRC3,CAMK2N1,CARD10,CASP1,CASP3,CASP4,CCL3,CCL3L3,CCL4,CCND3,CCNG1,CCR4,CCR7,CD200R1,CD40,CD46,CD58,CD83,CD8B,CDK4,CDK5R1,CEBPA,CHN2,CMKLR1,CSF3,CST7,CTLA4,CTSC,CTSL,CXCL12,CXCR1,CYP1A1,CYP27A1,CYTH4,DAPK2,DARS2,DSG2,DTX1,EEF1E1,EIF2S2,ENO1,ETS1,EVL,FADS2,FCER1G,FCGR3A/FCGR3B,FGF9,FGFR1,FKBP2,GAP…
TCF3		transcription regulator	8.44e-06	AGRP,AP3B1,AP3D1,AP4B1,ARSA,ATOH1,AZGP1,BACH2,BCL2L11,BHLHA15,BTBD18,CASP3,CBFA2T3,CCDC117,CCND3,CCR4,CD200R1,CD8B,CD93,CDC25B,CDCA3,CDH5,CDKN2B,CEP55,CKM,CPA1,CTSV,DCK,DGKE,DSTN,DTX1,DUT,EAF2,EPRS1,ESR1,ETS1,FAM86C1P,FGD2,FLT3,GNE,GRIA1,H1-0,HMGB2,IL16,IL18R1,IL2RA,IL2RB,INS,IRF4,KLF7,LDLRAD4,LHCGR,LMO2,LY6D,MAD2L1,MAF,MAL,MEF2C,MFSD13A,MKI67,MYL4,NDN,NELL1,NFIL3,NFKBIE,NTRK2,NUPR1,OPTN,PARP8,PD…
lipopolysaccharide		chemical drug	8.7e-06	ABCA3,ABCC4,ABCC6,ABCG5,ACAA2,ACADL,ACAN,ACE,ACHE,ACOD1,ACSS2,ACTA2,ACTN4,ADAM17,ADAMTS5,ADAR,ADRA2A,AEN,AGER,AGT,AGTR1,AIM2,AKAP13,AKT1,ALDH2,ALKBH5,ALOX15,ANGPTL2,AOAH,APAF1,APC,APOA1,APOBEC3G,APOBR,AQP1,AQP5,ARG1,ARG2,ARK2N,ASH1L,ATF4,ATM,ATP,ATP5MC1,ATP6V0D1,ATXN7L1,AVEN,AZGP1,BACH2,BAG3,BAG4,BBX,BCL10,BCL2L11,BIN3,BIRC3,BLZF1,BRI3,C1QA,C1QC,C5AR1,CALCRL,CALM1 (includes others),CASP1,CASP3,CA…
ITGB1		transmembrane receptor	9.16e-06	ACTA2,ADAM15,ADAM17,ADAM19,ADAMTS5,AMIGO2,BMPR1A,CCL3L3,CCL4,COL19A1,COL4A4,COL5A2,DLAT,ERBB2,GAS1,GBP2,GDF5,GDF6,HSPG2,IGF2,IHH,IL12A,IL1RN,ITGA1,ITGA7,ITGA9,ITGAM,ITGAV,ITGB4,LIMS1,LRP6,MMP15,MMP24,NFKB1,PDHB,PLAU,PLAUR,RAC1,RAC2,RAD51,RBP3,RELN,RING1,SEMA5B,SIDT1,SPON1,TGFB1,TGM2,TIMP2,VIM,WNT5A,YAP1
ERBB2	-1.707	kinase	9.72e-06	ACAA2,ACP2,ACSS2,ACTA2,ADAM12,ADAM17,ADAM19,ADAM8,ADAMTS16,ADAMTS5,ADRA2C,ADRB3,AGR2,AKT1,ALAD,ALOX15,ANGPTL2,ARHGEF5,ATF4,ATP,B3GALT6,BARD1,BCAT2,BCKDHB,BHLHE40,BIRC3,BMP7,C4BPB,C5AR1,CAPN15,CAVIN3,CBFA2T3,CCL18,CCL20,CCL4,CCND3,CCR4,CCR7,CD33,CD34,CDC14B,CDC25B,CDC25C,CDC27,CDC37,CDCA3,CDCA7,CDCA8,CDKN2B,CELSR2,CENPF,CHD1L,CHD6,CLDN4,CNR1,CNR2,COL18A1,COL5A1,COL5A2,CTNNB1,CXCL12,CYB561,DAAM1,DG…
camptothecin		chemical drug	1e-05	ACTA2,AEN,AGER,APAF1,ARHGDIA,ARRB2,ATM,BAD,BAG3,BIRC3,BLK,CARD8,CASP1,CASP2,CASP3,CASP4,CASP8,CCL20,CCL3,CCNG1,CCT8,CD300C,CD40,CD46,CD83,CD93,CDK4,CEACAM4,CHAC1,CHCHD7,CTSL,CTSS,CYP2C19,DENND5B,DLG1,DUSP10,ENO3,F2RL1,F5,FADD,FCAR,FCGR2B,FES,FLI1,FNDC3A,GAPDH,GAPVD1,GBP2,GLIPR1,GSDMD,GSE1,H2AJ,HPR,HSP90AA1,HSPA4,HSPA4L,IL12A,IL16,IL18R1,IL2RA,IQGAP2,ITGA7,ITSN1,KIF3C,LAT,LDLRAD4,LILRA1,LIMCH1,MAD…
MRTFB		transcription regulator	1.03e-05	ABLIM1,ACTA2,AK5,BBOX1,CD151,CD177,CNN2,COL5A2,COL9A2,CXCL12,DDAH1,DNAJB4,EDNRA,EFNA5,EPHA7,EYA2,EZR,F2R,FADS2,FCN1,FILIP1L,FLI1,FLRT2,GAS1,GAS2,GP6,HPGD,INHBA,ITGA11,ITGA2,ITGA6,ITGAV,ITGB5,LCN2,LIMCH1,LINC00968,LOXL2,MTMR10,MYH10,NFIB,NUAK1,OSCP1,P2RY1,PDGFRA,S1PR1,SAMD5,SERPINB2,SLC6A4,SLFN5,SLIT3,SLPI,SULT1E1,TAL1,TPM1,VCL,WNT5A,ZFHX4,ZFPM1
IL15		cytokine	1.09e-05	ACTN4,AKT1,ARHGDIB,ATF4,ATM,BCL2L11,BPGM,CALM1 (includes others),CASP3,CCL18,CCL3,CCL3L3,CCL4,CCND3,CD33,CD40,CD46,CD83,CD84,CD8B,CDK4,CDKN2B,CHPT1,CHRNA7,CMKLR1,COPB2,CSF3,CXCL12,DARS2,DDX18,DUSP14,DYRK1A,ENO1,ENO3,EPHB1,ERBB2,ETS1,FCGR3A/FCGR3B,FMO3,GALM,GAPDH,GCNT1,GNL2,GNLY,GPC1,GZMB,HP,ID4,IFI35,IL12RB1,IL18R1,IL24,IL2RA,IL2RB,IL9,ITGB5,KIR3DL1,KLRC1,KLRC4-KLRK1/KLRK1,KLRD1,KLRG1,LAPTM5,LAT,…
SOX4		transcription regulator	1.1e-05	ADAMTS5,ALDH1B1,APBB1,B3GNT5,BCAR3,BLK,BMPR2,C19orf44,CACNA1H,CASP1,CHAC1,CSNK1E,CTNNB1,CXCL12,DDAH2,EFNA5,ENPEP,EPG5,EVI2A,EVL,FCER1G,GCAT,GGA2,GRB7,GRIA2,IGF2,IGFBP4,KDM7A,KYNU,LMO7,LY6D,MAP4K5,NAV1,NCAM1,NRP1,NUAK1,OVOS2,PLXNA1,PLXNA2,PNP,PRXL2A,PXYLP1,PYGL,SELL,SEMA3A,SEMA3B,SEMA3F,SNN,SNX10,SORT1,ST6GAL1,STAG3,TAX1BP3,TIAM1,TMEM131L,TMEM176B,TNFRSF19,TPH1,VIM
KDM1A		enzyme	1.13e-05	A2M,ACSM1,ACTA2,AGT,APC,ARHGDIB,ATP6V0E2,ATP8B3,AZGP1,CCL3L3,CCL4,CD84,CDH4,CENPF,CHAF1B,CLDN12,COL4A4,CREBZF,CSGALNACT1,CST7,CTNNB1,CTSC,CTSS,CXCL16,CYP7A1,DDX60,DNAI3,DOCK2,ENTPD4,EPSTI1,ERBB2,FCGR2B,FCGR3A/FCGR3B,GALNT15,GBP2,GBP4,GBP5,GLRA3,GLT8D2,GREB1,HBE1,HLA-DRB5,IFITM3,IGFBP2,IGFBP4,IL1RN,IQGAP2,IRF7,ITGB2,KCNAB2,KLHL1,KRT8,MYBL2,MYT1,NKX3-1,ONECUT2,OTOF,PARP14,PDCD1,PHLDB2,PPP1R12A,PRNP…
AR		ligand-dependent nuclear receptor	1.21e-05	ABCC4,ADGRA3,AK3,AKT1,ALG5,ANKRD23,ARG1,ARG2,ARHGEF7,ARLNC1,ATP13A2,ATP2A1,ATP5F1A,ATP8A1,AZGP1,BASP1,BCL2L11,BMPR2,BPGM,CA4,CAMK2A,CAMKK2,CAPN10,CCL3L3,CCNI,CDC25B,CDC25C,CDK14,CDKN2B,CEND1,CHPT1,CHRNG,CHTF18,CITED4,CLDN11,COX5B,COX6A1,CPNE8,CTNNB1,CXCL12,CYP17A1,DEPDC1,DES,DMWD,DR1,DSG2,DYRK1A,EDNRA,EDNRB,EHD3,ELK4,ELOVL2,ERBB2,ERN1,ESR1,ESYT3,FABP5,FAM174B,FHL3,FZD6,GAS6,GDAP1,GDF9,GIPC1,GSN,G…
colistin		biologic drug	1.31e-05	ACP2,ADRB1,AGPAT3,AK1,ARHGAP5,BACH1,BMP6,BMP7,C1QA,CRYL1,CST3,DNAJB4,EPB41L2,EPS15L1,EXTL3,FTH1,GARNL3,GAS6,GMFB,GOLGA3,GTF2H2,ITGB5,LGALS1,NRIP1,NUAK1,PIK3R4,PTGDS,QDPR,RHOA,RPTOR,RTN4RL1,SEC22B,SEZ6L,SMAD3,SPP1,ST3GAL6
TFEB		transcription regulator	1.33e-05	ACAA2,ACACA,ACOD1,ACTA2,ANAPC1,ARSA,ARSB,ATG16L1,ATG5,ATG9B,ATP6V1B2,BLOC1S3,CALCRL,CDC27,CDKN2D,CH25H,CHCHD6,CHTF18,CLN3,CNTRL,CTLA4,CTNS,CTSA,CTSF,CUL4A,DCN,FAM111A,GLB1,GMNN,GNPTG,HEXA,HPS1,IGF2R,INS,ITGA11,JAG1,LTA,M6PR,MAP1LC3A,MAP1LC3B,MCM7,MDM4,MITF,MMP15,MMP16,MYBL2,NDEL1,NUP160,NUP188,NUP62,ORC5,PCNA,PLAU,PLBD2,PNP,POLD3,POLE,POM121/POM121C,PPP1R12A,PPT2,PRKAG2,PSAP,RAD51,RFC3,SCPEP1,SGS…
STAT6		transcription regulator	1.37e-05	ABLIM1,ACOX1,ADAM19,AGFG2,AKAP13,ALDH2,ALOX15,APOLD1,ARG1,CAMK1D,CCDC86,CCL20,CCL3L3,CCR7,CD40,CNR2,CST7,CTLA4,CTNS,CTSS,CYRIA,CYTH1,DDAH1,DGKA,DUOX2,EFL1,EHHADH,EVC,FAM118B,FAM20B,FCER1G,FCGR3A/FCGR3B,FLRT2,GALK2,GATM,GBP2,GBP5,GBP6,GBP7,GNA15,GSDMC,HBA1/HBA2,HMGCS2,HROB,IER2,IFITM3,IFNAR2,IGF2R,IL18R1,IL1RN,IL24,IL2RA,IL4I1,IL9,IMPDH1,IRF4,IRF7,IRF9,ISG20,JAG1,KDM6B,KIDINS220,KRR1,KSR1,LCP2,LIF…
Interferon alpha		group	1.39e-05	A4GALT,ACP2,ADAM19,ADAR,AIM2,ALDH1B1,ALDH2,ANKRD10,APOBEC3G,APOL3,BCHE,BCL2L13,BCR,BHLHA15,CABP7,CASP1,CASP3,CASP8,CCL3,CCL3L3,CCL4,CCL4L1/CCL4L2,CCND3,CCR4,CCR7,CD40,CD81,CD83,CDKN2D,CH25H,COL15A1,CSNK1E,CTSS,CYB561,DAXX,DOCK2,DRAP1,EFCAB6,EMID1,EPSTI1,F2R,FBLN2,FCGR2B,FILIP1L,FMO3,GATC,GBP1,GBP2,GBP5,GBP6,GNA15,GZMB,IFI35,IFITM3,IFNAR2,IFNLR1,IGFBP4,IL18R1,IL1RN,IL27,IL2RA,IL2RB,IL9,IRF4,IRF7,I…
medroxyprogesterone acetate		chemical drug	1.48e-05	ACTN4,ADCY1,ALDH2,ALG5,AP3B2,ARSA,ARSB,BCAR1,BCL2L11,BIRC3,BMPR2,CAMK2A,CAMK4,CASP3,CCL3,CCL4,CDC25B,CDC25C,CDKN2B,CEBPA,CENPF,CKB,CNTFR,COL11A1,COL4A4,COL5A1,COL5A2,CSF3R,CTSL,CYP1A1,DCN,DEPDC1,ERBB2,ESR1,ETS1,EZR,F2R,FGF9,FGFR1,FMOD,GLB1,GPX3,GSN,HGF,HYAL3,ID4,IFI35,IGF2,IL11RA,IL12A,IL24,IL2RA,IL9,INHBA,INHBE,IQGAP2,ITGA1,ITGA11,ITGA2,ITGA6,ITGA7,ITGA8,ITGA9,ITGAV,ITGB2,LEPR,LIFR,MAD2L1,MCM7,M…
decitabine		chemical drug	1.5e-05	ABCC4,ACHE,ADAM12,ADAM23,AGAP1,AGPAT3,AGRN,AIM2,APAF1,APC,ARHGDIB,B3GALT5,BCL2L11,BCL2L2,BICC1,BIN1,BIRC3,BMP6,BMPR1A,BMPR2,BRSK2,CASP8,CCND3,CCR7,CD40,CD58,CDCA7,CDH4,CDK5R1,CDKN2B,CDKN2D,CHD5,CHFR,CNTNAP2,COMT,COPA,CTNNB1,CXCL12,CXCR1,CYP17A1,CYP19A1,CYP1A1,CYP21A2,DCK,DDX60,DLC1,DMRTB1,DNASE1L3,DPYSL4,DSG2,DYRK1A,ELOVL4,ERBB2,ESR1,ESR2,EYA2,EZR,FAT1,FAT4,FECH,FES,FGFR1,FILIP1,FILIP1L,FLRT3,FLT…
THZ531		chemical drug	1.72e-05	ABCC4,ANKRA2,ANTXR1,ARHGEF37,ARHGEF39,ASTN2,BTBD8,CCDC110,CFAP92,COLEC12,DAPK2,DUSP16,EHHADH,ELOVL2,EXPH5,FAXC,GCNT1,GOLPH3L,ITGA2,LINGO4,LRRC39,MTHFR,NKX3-1,NT5M,PEX10,PLEKHA6,PPP2R2C,PTPRN2,RAD51,RHBDF2,RILPL1,RIMS1,SFR1,SLFN5,SORBS2,TNFRSF19,TYSND1,WIPI1,ZDHHC14,ZNF396,ZNF610,ZNF839
YAP1	1.118	transcription regulator	1.92e-05	ACACA,ACAT1,ACTA2,ADAM9,ADCY7,AKT1,ANK1,ANKRD46,ARG1,ASCL2,ATP,ATR,B4GALT7,BCL2L11,BIN1,BRI3,C19orf53,CASP3,CASP4,CASP8,CCR7,CDK4,CDKN2B,CDRT4,COL11A1,COL11A2,COL5A1,COL9A2,CSF3,CTNNB1,CTSL,CXCL12,CYP19A1,CYP1A1,DCN,DDAH1,DNASE1L3,DTX2,DTYMK,E2F7,EIF1AD,EP300,ESR1,FBXO32,GAB1,GDF5,GNG2,GREB1,HAL,HMGCS2,HP,IFI35,IGF2,IGFBP4,INF2,INHBA,ISG20,ITGA1,ITGB2,JAG2,JAK1,LBR,LDHD,LIFR,LIMCH1,LOXL2,LPL,MAML…
progesterone		chemical - endogenous mammalian	1.97e-05	ACAT1,ACE,ACOD1,ACOX1,ACTA2,ADARB1,ADRA2A,AGTR1,AK3,ALOX15,AQP1,ATP,ATP5MC2,ATP6V1B2,BHLHA15,BHLHE40,BIRC3,BSG,C5AR1,CAPRIN2,CASP3,CCL20,CCL25,CCND3,CCNG1,CD40,CDC25C,CDKN2B,CEBPD,CHAF1B,CLCA1,CLDN4,CNR1,COL15A1,COMT,CRHR1,CRYAB,CSF3R,CST3,CTNNB1,CTSF,CTSV,CXCL12,CYP19A1,CYP1A1,CYRIA,DLC1,DNAJB4,EDNRA,EFNA1,ELOVL2,ENPEP,ERBB2,ESR1,ESR2,EZR,F2R,F2RL1,FAM111A,FTH1,FUT9,GABRB2,GAD1,GAL,GAS6,GJB2,GRE…
MAPK1	1.271	kinase	1.98e-05	ADAM12,ADAM17,ADAR,ANTXR2,ARG2,ARSB,ATP2A1,B3GALT4,BICRAL,BLZF1,CCDC82,CCL3L3,CCL4,CD84,CDK19,CDK5R1,CRYL1,CTNNB1,DCN,DNAH7,DXO,ENO3,ERAP1,ERP29,ESR1,EXOC2,FAT2,FBXO32,FES,GBP1,GBP2,GBP5,GDPD3,GMNN,GNG2,GPR83,GRB7,HBA1/HBA2,HDC,IFI35,IFITM3,IL12RB1,IL1RN,IL2RA,IRF7,IRF9,ISG20,ITGAV,LAMP3,LGALS1,LZTS2,MAL2,MAST3,MITF,MKI67,MMP28,MYBL2,NFATC1,NMI,NRP1,NUP188,NUPR1,OGFR,OLFML2A,PDLIM3,PLA2G5,PLAAT2,…
ID2		transcription regulator	2.03e-05	ACTA2,ASCL2,ATOH1,ATP,BCL2L11,BIRC3,BMP7,CBFA2T3,CCNG1,CCR7,CD83,CDC25B,CDK4,CTNNB1,DGKA,DTX1,DTX2,DUSP10,DUSP22,FCER1G,G6PC3,HOMER2,IGFBP4,IL2RB,INHBB,IRF4,ITGA1,ITGB5,KLF13,KLF7,KLRG1,LEPR,LGALS1,LMO2,LTA,MAF,MPZ,NFATC1,NFKBIE,NTRK2,PDCD1,PIK3C2B,PIK3R1,POU2F2,PROM1,PTPN14,PTPN3,RAP1GAP,RORA,SDC1,SELL,SEMA3F,SOCS5,TCF4,TNFRSF19,TNFRSF1A,TNFRSF25,TRAF1,TRAF3,VANGL2,WNT3,ZEB1
NFKBIA		transcription regulator	2.09e-05	A2M,ACOD1,ADAMTS5,AGTR1,APOA1,ASCL2,ATP11A,ATP5MF,ATP6V1B1,AZGP1,B3GALT5,BCL2L2,BIRC3,BMPR2,CARD10,CASP4,CASP8,CCL20,CCL3L3,CD40,CDC25B,CDKN2D,CEBPD,CH25H,CITED4,COL5A2,CREB3L3,CRYAB,CSF3,CSK,CTNNB1,CTSF,CXCL12,CYP7B1,DCN,ERAP1,ERBB2,FCGRT,GBP2,GPX3,GZMB,HOXB2,IER3,IGF2,IGF2R,IL12A,IL1RN,IL2RA,ITGA2,ITGAV,KRT8,LCN2,LIFR,LIMA1,LYNX1,MFGE8,MMP15,NBR1,NFKB1,NFKB2,NFKBIB,NFKBIE,NOD2,NR1I3,PARK7,PCDH7…
miR-16-5p (and other miRNAs w/seed AGCAGCA)		mature microRNA	2.24e-05	ACP2,ACTR1A,ALDH1A3,ARHGDIA,BCL2L2,C17orf80,CARD8,CCND3,CDC14B,CDK7,CEP63,CLDN12,CREBL2,DNAJB4,EGLN2,FGF9,FGFR1,FLT3,GFPT1,GOLPH3L,GRB2,HSDL2,HYAL3,IGF2,IGF2R,IPO4,ITGA2,LINC00662,LPL,MAP2K4,NAPG,NIPAL2,NOTCH2,NPR3,NT5DC1,OMA1,PAFAH1B2,PCDH17,PDCD6IP,PHLDB2,PNP,PPP2R5C,PRIMPOL,PSAT1,PURA,RAB21,RAB30,RAF1,RICTOR,RNF144B,RTN4,SHOC2,SKAP2,SLC35A1,SLC7A1,SPTLC1,TMEM109,TPPP3,TXN2,UGP2,WIPF1
trichostatin A		chemical drug	2.28e-05	ABCC4,ACAN,ACOX1,ACOX2,ADAMTS5,ADCY1,AGRN,AGT,ANGPT1,APAF1,ARG1,ARL6IP1,ARSB,ATG16L1,ATG5,ATG9B,BAD,BCL2L11,BCL2L2,BMPR1A,BRMS1,CASP3,CCL20,CCL3,CCR7,CD34,CD58,CDC123,CDC25C,CDC27,CDCA7,CDK5R1,CDKN2B,CDKN2D,CEBPA,CNTNAP2,COCH,COL11A2,COLEC12,CSF3R,CTNNB1,CTSA,CTSF,CXCL12,CYP19A1,CYP1A1,DLC1,DNASE1L3,DNM1,DPM2,DPYSL4,DSG2,DTYMK,DUSP16,DYRK1A,ELOVL2,ERBB2,ESR1,ESR2,EZR,F2R,FBLN1,FECH,FES,FGFR1,FLRT…
CDKN2A		transcription regulator	2.44e-05	A2M,ACTA2,AK1,ANAPC5,APAF1,APPL2,BACH2,BARD1,BCAT2,BCL2L11,CASP3,CCL18,CCL3L3,CCL4,CCND3,CCNG1,CCNI,CCR4,CCR7,CDC25B,CDC25C,CDKN2B,CDKN2D,CEBPD,CPA4,CXCL14,DCK,DDR1,DDX5,DES,EFNA1,EHD3,FAM111A,FANCA,FGFR1,FLT3,FLT4,FMN2,GBP1,GFRA2,GLB1,GOT2,HACD3,HAUS1,HGF,HMGB2,HOXC4,IFI35,ITGA2,ITGAV,ITGB5,KIFC1,KRAS,LTA,MAD2L1,MCM7,MDM4,MKI67,MYBL2,NFKB2,NKX3-1,NPAT,PBX3,PCNA,PDGFC,PHGDH,PIAS1,POLD3,POLK,PPFIB…
IL1B		cytokine	2.89e-05	A2M,A4GALT,ACAN,ACE,ACHE,ACOD1,ACTA2,ADAM12,ADAM8,ADAMTS5,AGER,AGTR1,AKIP1,ALOX15,ANGPT1,ANGPTL2,ANTXR1,ARG1,ARL6IP5,ASIC3,ATF4,ATF5,ATP,BARD1,BBLN,BHLHE40,BIRC3,BMP7,BTRC,CASP3,CASP4,CCKAR,CCL20,CCL3,CCL3L3,CCL4,CCR7,CD40,CD83,CDCA3,CDCA8,CEBPA,CEBPD,CEBPG,CEMIP,CHRFAM7A,CLDN12,CNR2,CNTF,CRHR1,CRYAB,CSF3,CTNNB1,CTSF,CTSS,CXCL12,CXCL16,CXCR1,CYP19A1,CYP1A1,CYP2C19,CYP7A1,CYP7B1,DCN,DDIAS,DDX5,DGK…
STAT5A		transcription regulator	3e-05	A2M,AGR2,ARID3B,ASCL2,ATM,ATP,BIRC3,C9orf152,CASP2,CASP3,CASP4,CASP8,CCL3L3,CCND3,CDC25C,CDH17,CDK4,CEBPA,CEMIP,CPA4,CSF3,ESR1,ESR2,FCER1G,FOXQ1,GASK1B,GCHFR,GDPD3,H1-2,HOXB6,IGFALS,IGFL2,IGFL2-AS1,IL24,IL2RA,IL2RB,IL9,KLRC1,KLRG1,KRT80,KSR1,LCN2,LTA,LTBR,LY6G6D,MAF,MAL2,MAP1LC3A,NR1H3,PBX3,PPFIBP2,PRR15L,RIMKLA,RORA,RPA1,SBSPON,SERP2,SETBP1,SLC2A10,SLC7A7,SNTB1,SOCS1,TGFBI,TIMP4,TM4SF1,TMEM30B,T…
FOXO3		transcription regulator	3.37e-05	ACTA2,ANGPT1,APAF1,ATG5,ATP,BCL10,BCL2L11,BCL2L13,BPGM,C1QA,CASP4,CASP8,CASTOR2,CCL3L3,CCND3,CDCA8,CDH5,CDK4,CDKN2B,CEP55,CH25H,CTSV,EDNRB,ENPEP,ERG,ESR1,FABP5,FBXO32,FLT4,FMOD,GDPD3,GMNN,GPX3,GULP1,IARS1,IER3,IL12A,INHBA,ITGAM,ITGB2,JAG1,JAK1,LCN2,LCP2,LRAT,MAP1LC3A,MAP1LC3B,MCM7,MEF2C,MKI67,MSTN,MXI1,MYO6,NAD+,NPHS2,NRP1,NTN4,NUPR1,OPTN,OSGIN2,PCNA,PDCD6IP,PLA2G2D,PLAU,POMC,PRCP,PRDX5,PRNP,RASA…
8-bromo-cAMP		chemical reagent	3.38e-05	ACE,ACOX1,ACTN4,ADCY1,ADRB3,ALDH2,ALG5,AP3B2,APOA1,ARG1,ARG2,ARSA,ARSB,ATP,BCAR1,BIRC3,BMP7,BMPR2,CAMK2A,CDC25B,CDC25C,CDKN2B,CEBPA,CKB,CLDN11,CNTFR,COL11A1,COL4A4,COL5A1,COL5A2,CSF3R,CTSL,CYP17A1,CYP19A1,CYP21A2,DBH,DCN,DIO2,ESR1,ETS1,EZR,F2R,FGF9,FGFR1,GLB1,GPX3,GSN,GSTP1,HPGD,HYAL3,ID4,IGF2,IL11RA,IL12RB1,IL24,INHBA,INHBB,INHBE,IQGAP2,ITGA1,ITGA11,ITGA2,ITGA6,ITGA7,ITGA8,ITGA9,ITGAV,KRT8,LEPR,…
MRTFA		transcription regulator	3.45e-05	ABLIM1,ACTA2,ARHGEF11,ARPC4,CD151,CD177,CDC42BPA,CNN2,COL5A2,COL9A2,COMT,CRK,CTTN,CXCL12,CYFIP2,DDAH1,DNAJB4,EFNA5,ELOVL3,EPHA7,EYA2,EZR,F2R,FADS2,FCN1,FLI1,FLRT2,FSCN2,GAS1,GAS2,GP6,HPGD,ITGA11,ITGA2,ITGA6,ITGAV,ITGB5,LCN2,LINC00968,LOXL2,MMP16,MYH10,NFIB,OSCP1,P2RY1,PDGFRA,RAC1,S1PR1,SELE,SERPINB2,SLC1A2,SLC6A4,SLIT3,SLPI,STAT1,SULT1E1,TAL1,VCL,WNT5A,ZFHX4,ZFPM1
MECP2		transcription regulator	3.52e-05	ADAM12,ADARB1,ADGRF5,ANK1,AP2A2,ARHGAP42,ASH1L,B3GALT5,BCAT2,BSG,CALB2,CAMK1D,CAMK2A,CDKN2B,CHN2,CRYBB2,CYB5A,DOCK8,EFNA5,ESR1,FOXG1,GABRB3,GAD1,GAL3ST3,GALNT15,GOLIM4,GRIA1,GRP,GSTO1,GSTP1,HBA1/HBA2,INPP5A,KCNAB3,LFNG,NCALD,NEXN,PACSIN2,PATJ,PLA2G4E,PLAAT1,PLAAT3,PPP3R1,PROM1,RELN,SCN4B,SLC1A2,SLC26A4,SLC6A2,TBC1D9B,TH,TIAM1,TP53BP2,TSPAN13,TSPAN9,UNC5C,UNC5D,VIM,WNT5A
ONECUT1		transcription regulator	3.65e-05	ABCA8,ABCB8,ABL2,ADH1A,AGBL2,AGTR1,AKAP13,ARHGAP32,ARMC6,ARMT1,BCAR1,BUD23,C8G,CASP2,CCT8,CEBPA,CEBPD,CFAP68,COPB2,COPS7A,CYP7A1,EIF4A1,EMG1,EXOSC5,FABP5,G3BP2,GAL3ST3,GRB2,GSS,GSTA4,GUF1,HMGB2,HTR2B,IRF3,ITGAV,KDM8,LPL,MAP2K5,MFSD1,MGST3,MON1B,NBR1,NEK6,NIPAL2,NUAK2,OAT,OAZ2,OGFR,PACS1,PMEL,PPFIBP1,PPP1R3D,PSMB1,PTPRN2,RBM48,RORA,RPAIN,RPS6KA5,SAMHD1,SEMA6A,SGIP1,SPAST,SPINK1,SUPT16H,TBCK,TCF7,T…
NFkB (complex)		complex	3.7e-05	A2M,ACTA2,ADRA2A,ADRA2C,AGER,AGT,ALDH1A3,ALDH1B1,AQP1,AQP5,B3GNT5,BAD,BCL2L2,BIRC3,CARD10,CARD8,CASP1,CASP4,CASP8,CCKAR,CCL20,CCL3,CCL3L3,CCL4,CCR7,CD40,CD83,CDC25B,CEBPD,CITED4,CNTF,COL18A1,CRHR1,CSF3,CST7,CTNNB1,CXCL12,CYLD,DAXX,DBT,E2F7,EDNRB,EFNA1,ERAP1,ERBB2,ETS1,F2RL1,FABP5,FTH1,GAD1,GAS6,GBP2,HAS2,HIF3A,HIP1,IER3,IFNAR2,IFNE,IGFBP2,IL12A,IL1RN,IL24,IL27,IL2RA,IL9,IRF3,IRF4,IRF7,ITCH,ITGAM,…
estradiol-17beta-benzoate		chemical reagent	4.71e-05	ACE,AGRP,ASIC4,C1QL2,C1QTNF4,CABP7,CALML4,CARTPT,CBLN2,CCKAR,CRABP1,EZR,FKBP2,FMOD,GALNT18,GALNT6,GBP6,GFRA1,GLDN,GRAP,GREB1,GRIK1,H2AJ,HBA1/HBA2,HS3ST5,IGF2,IGFBP2,IHO1,INF2,ISLR,KCNE2,KISS1,KL,LUM,MAD2L1,MFGE8,MRC2,NDUFB10,PCDH20,PHF21B,PIM3,POMC,PON3,PTER,PTGDS,PTPRG,RAB37,RPL18A,SDC1,SLC6A3,SPSB1,SULT1C2,TAC1,TGFB1,TIMM13,TIPARP,TYRO3,ZNF804A
doxorubicin		chemical drug	4.78e-05	A2M,ABCA3,ABCB8,ACAA2,ACAT1,ACOX3,ACTA2,ADAR,AKT1,APAF1,ATM,ATP,ATP5F1A,BAD,BARD1,BCL2L11,BCL2L2,BHLHE40,BIRC3,CASP1,CASP3,CASP8,CD40,CDC25B,CDC25C,CDK14,CHCHD6,CHEK2,CKM,CLDN4,COX11,DDIAS,DES,DGKA,DLAT,DPYSL4,ECI1,EFEMP2,EP300,EPSTI1,ERBB2,ERN1,ESR1,FBLN1,FBXW9,FTH1,GAD1,GBP2,GBP6,GCGR,GLB1,GLIPR1,GSS,HADHB,HSP90AA1,IER3,IFITM3,IGFBP4,IL12A,IRF7,IRF9,ITCH,ITGB4,JAG1,JAG2,JPH2,KAT2B,KL,KLRC4-KLRK…
NR2E3	-0.181	ligand-dependent nuclear receptor	5.11e-05	CLCA1,NUPR1,OLFM1,OPN1SW,PDE6C,PDE8A,RCVRN,RGR
tazemetostat		chemical drug	5.12e-05	ABCC4,BCL2L2,BMPR1A,CD58,CDCA3,CDCA7,CDK5R1,CNTNAP2,CTNNB1,DLC1,DPYSL4,DSG2,DYRK1A,ERBB2,ESR1,EZR,FES,FGFR1,FLRT3,FUBP1,GLIS3,GRB2,HOXC8,IGF2BP2,IGSF9,INPP5F,KCNMB4,KIDINS220,KIF7,LGALS1,MAPK12,MDM4,NCAM1,NCOA6,NEK6,NFASC,NFATC1,NFIB,NUCKS1,OLFM1,PAFAH1B2,PCLAF,PCNA,PHF19,PLCB1,PLK2,POLE,POLE3,PPP2R5B,PSAT1,PTBP2,RAF1,RCC2,RCHY1,RETREG3,RTN4,SETD1A,SLC43A1,SLC7A1,SMAD3,SMAD4,SMYD2,SPOCK1,SPP1,SRI…
FOXO1		transcription regulator	5.54e-05	A2M,ACACA,ACTA2,ADRA2A,AGRP,AGT,AGXT,AIFM2,AIP,ANGPT1,APAF1,ATF4,ATG5,ATP,ATP5F1B,BCL2L11,BCL2L13,BCL2L2,BIRC3,C1QA,CAMK4,CASP2,CASP8,CASTOR2,CCL20,CCL4,CCR7,CD40,CDH5,CDKN2B,CDKN2D,CEBPD,CENPF,CH25H,CHFR,CKMT2,CNR1,CTSV,CYP27A1,CYP7A1,CYP7B1,DEPDC1,DIO2,EDNRB,EFHD1,ENPEP,EPHA10,ERG,FABP5,FBXO32,FGF18,FLT4,FMOD,GAB1,GCK,GPX3,HAL,IER3,INS,ITGAM,ITGAV,ITGB2,JAG1,LCP2,LHCGR,LPIN2,LPL,LRAT,LTBR,MAP1L…
dihydrotestosterone		chemical - endogenous mammalian	5.62e-05	ABCC4,ACACA,ACE,ACO2,ADRB3,AGT,AGTR1,ALDH1A3,AQP1,ARG1,ARLNC1,ASCL1,ATP13A2,ATP2A1,AZGP1,BASP1,BCAR1,BMP7,BMPR2,CAMKK2,CASP1,CASP3,CASP8,CCL16,CCND3,CCNI,CDCA7,CEBPA,CKM,CMKLR1,CNTNAP2,COL5A2,CST6,CTNNB1,CYP17A1,CYP19A1,DCN,DDIAS,DDX5,DEPDC1,DIO2,DYNLL1,EAF2,EFNA1,ENO1,ERBB2,ERG,ESR1,ESR2,F2R,FBXO32,FGFR1,FOXQ1,FRK,FTH1,FZD6,GAPDH,GAS1,GAS6,GJB2,GLRX3,GPX3,GREB1,GRP,GSN,GSTP1,HINT1,HMGN1,HOMER2,H…
MFAP5		other	5.71e-05	BAIAP2L2,CACNA2D3,CCL3,CERS1,COLEC11,CTSF,EFEMP1,F2R,FAM131C,GPX3,IL24,ITGA7,MKI67,MRAS,NOTCH2,PLA2G4C,SDF2L1,SPON2,SPP1,TFPI,UBE2C
Vegf		group	5.85e-05	A2M,ACAN,ACE,ACTA2,ADAM15,ADGRF5,AGFG2,AKAP13,ANGEL1,ANGPTL2,APAF1,ARHGEF17,BCL2L11,BMP7,BTBD3,CA4,CALCRL,CALM1 (includes others),CASP1,CASP3,CASP8,CCL20,CD40,CD46,CD93,CDC25B,CDC25C,CDH5,CENPF,CH25H,CHRNB2,CNTFR,CRABP1,CRLF1,CRYAB,CSGALNACT1,CTNNB1,CXCL12,DCBLD2,DIO2,DTYMK,EFNA1,EHHADH,ELOVL3,ETS1,FLT4,FNDC3A,FOXN2,FRMD6,GAB1,GASK1B,GJB2,GMNN,HACD2,HBE1,HDC,HID1,HMGCS2,IGFBP4,IHH,INHBA,INHBB,IRF…
ALKBH5	-0.64	enzyme	5.91e-05	AKAP13,CELSR2,CLDN11,CTNNB1,CTTN,CYP17A1,DNAAF4,ELL3,FGFR1,GCK,IGF2,JAG2,LATS1,LHCGR,MAST2,MKI67,MYO6,NF2,OTOF,PAFAH1B1,RPA1,SAV1,SBF1,SDHD,SERPINA5,SGMS1,SLC4A2,SMAD3,SOD1,SOX2,SOX6,STK4,STON1,TLE3,UBE2C,YAP1
STAT3		transcription regulator	6.08e-05	A2M,ACTA2,AGRP,AGT,AKT1,ALDH1A3,ALOX15,ANGPTL2,AQP5,ARG1,ARG2,ASCL2,ATOH1,ATP,ATP10A,BACH2,BCAR3,BCL2L11,BMPR2,C5AR1,CASP1,CASP3,CASP4,CCL20,CCL3L3,CCL4,CCR7,CD40,CD46,CD83,CDH5,CDKN2B,CDKN2D,CEBPA,CEBPD,CEP70,CLCA2,CLN6,COBL,COL5A1,COPG2,CSF3,CTLA4,CTSL,CTTN,CXCL12,CXCL14,CXCR1,DRAXIN,E2F7,EEIG1,ERBB2,ESR1,ESR2,ETS1,FCER1G,FLI1,FLRT3,FLT3,FUT4,GBP2,GBP5,GBP6,GLIPR1,GSDME,GSTP1,GZMB,HAS2,HAVCR1,H…
budesonide		chemical drug	6.27e-05	ABLIM1,ABLIM3,AIFM2,ALOX15,ARK2N,BCL2L11,BLK,CAMK2N1,CCDC6,CCL3L3,CDK5R1,CDK7,CEBPG,CFAP20DC,CLOCK,CNTN4,CRYAB,CSF3,CST6,DYNLL1,EFNA5,EPB41L4A,ETNK2,GNA11,GNA15,HDC,HPGDS,IFITM3,IL12A,IL1RN,ITGAM,KAT2B,KIF21A,LAPTM5,LCP2,LDB1,LYPLA1,MAD2L1,MAF,MAP2K4,MTHFD1L,MYO6,NIBAN2,NMI,PARD3,PCNA,PCSK5,PDCD1,PDLIM1,PEA15,PHACTR2,PI4K2A,PLD1,PLEKHA6,PLEKHM1,PPP1CB,PRKCQ,RAB2A,RAP1GAP,RASGEF1B,RMND5A,SAMD5,SEC…
CDK6		kinase	6.35e-05	ACACA,ACVR1B,ADCY7,AGT,ATP2A1,ATP6V1B2,BIRC3,CASP8,CDK4,CDKN2B,COL4A4,DGKH,FGF18,FMOD,GDF6,GFPT1,GSTP1,HRAS,INHBA,ITGA11,ITGA2,KRAS,LRPPRC,MICOS10-NBL1/NBL1,MTHFR,NOTCH2NLA/NOTCH2NLB,PIK3CB,PRKACB,PYGM,SOCS1,TAP1,TMEM50B,TNFRSF10B,TSC2,YAP1
CDKN1A		kinase	6.36e-05	ACTA2,ADAM15,ARL6IP1,ATR,CASP3,CCL3L3,CCND3,CCNG1,CDC25B,CDC25C,CDK4,CDKN2B,CENPF,CEP55,CHAF1B,COL5A1,CRYAB,CSF3,E2F7,EDNRA,FAT2,FGF18,FRAS1,GLB1,GMFB,GRHL2,GSTO1,H2AZ1,HKDC1,HMGB2,IFITM3,IL16,INHBA,ITGA2,ITGAM,ITGAV,ITGB4,ITGB5,JAG1,KNTC1,LBR,LIMA1,LOXL2,MAD2L1,MAF,MCM7,MKI67,MYBL2,NRP1,PCGF3,PCLAF,PCNA,PDGFC,PELO,PHGDH,PLCG1,PLK2,PRC1,PROM1,PSAP,RAD51,RRM1,SLC12A6,SLPI,SPARC,SPDL1,TCN2,TERT,TGM…
COPS5		transcription regulator	6.5e-05	AEN,AK1,ANGPTL2,APAF1,BLCAP,CCND3,CCNG1,CCNT1,CD81,CDK4,CEBPA,CENPF,CENPH,CHMP1A,COQ8A,DCK,DEPDC1,DTYMK,DUT,EDF1,F2R,FCAR,FCER1G,GSDME,H1-2,H2AC25,H2AJ,HMGB2,HSPA4L,INHBB,KIF5B,LBR,LHCGR,MAD2L1,MARCKS,MCM7,MKI67,MPG,MRAS,MT2A,MTCH2,MYBL2,NAP1L1,NME4,PCNA,PERP,PHLDA3,PNP,POLR1H,POLR2I,POLR2J,RAB40C,RFC3,RPL18,RXRA,SAC3D1,SDCBP,SQLE,TM4SF1,TMED2,TRIB3,TTK,VWA5A,ZNF365
LAMP2		other	6.53e-05	APOA1,ATP,CTSC,GCAT,IGF2R,IRF7,ITGA6,ITGAV,ITGB4,KIF5B,M6PR,MEF2A,MRPL38,PCM1,RCAN1,STAT1
AHR		ligand-dependent nuclear receptor	6.55e-05	A2M,A4GALT,ABCC4,ACACA,ACOX1,ACTA2,ADAM17,ADAM19,ADAM9,ADAMTS5,AHRR,AKT1,ALDH1A3,ALDH1B1,ALDH2,AMIGO2,ANGPT1,APAF1,ARG2,ARHGEF16,ATP,BASP1,BMPR2,C1QA,C1QC,CAMK2N1,CASP8,CCL20,CCND3,CCR7,CD84,CD8B,CDC25B,CDC25C,CDK4,CDKN2B,CDKN2D,CEBPA,CEBPD,CERS1,CLCA1,CLEC2B,COL11A1,COL5A1,COL5A2,CPA4,CRYAB,CTNNAL1,CTNNB1,CTRL,CYP17A1,CYP19A1,CYP1A1,DCN,DNAJB1,DUOX2,DUS2,EFEMP1,EGLN2,EMILIN1,ENO1,ENPEP,EP300,EPH…
LY294002		chemical drug	6.68e-05	ACACA,ACAN,ACAT1,ACSM3,ACSS2,ACTA2,ADAM17,AFF4,AGL,AKT1,AKT1S1,ATF4,ATM,ATP,AXIN1,BAD,BCL2L11,BHLHE40,BIRC3,BRAP,BSG,CASP3,CASP4,CCL18,CCL20,CCND3,CD83,CDK4,CDK5R1,CDKN2B,CDKN2D,CEBPA,CFHR4,CLDN4,CNR1,CRHR1,CRYBB1,CSF3,CST3,CTNNB1,CUL4A,CXCL16,CYP19A1,CYP7A1,DLG2,DNASE1L3,EEF1A2,EMILIN1,ESR1,ESR2,ETS1,F2R,FLRT2,FRK,FTH1,GBP1,GCK,GDF5,GMNN,GSTA4,GSTP1,HAPLN1,HAS2,HEXIM1,HGF,HMGB2,HSD17B6,IDI1,IER2…
aflatoxin B1		chemical - endogenous non-mammalian	6.83e-05	A2M,ABCG5,ADAM8,ATF5,BARD1,CCNG1,CD320,CD40,CDK10,CENPF,CEP55,CHAF1B,CRYAB,CYP1A1,DCN,DDIT4L,DDR1,EDNRB,ERMP1,EZR,FADS2,GCGR,GCLM,GORAB,GRIA2,GSTA1,GSTA5,GSTP1,GULP1,IDI1,INHBA,ITGB4,KIFC1,KNL1,KNTC1,L3MBTL2,LEPR,LGALS2,LPL,MAD2L1,MFGE8,MMP12,MND1,MTHFD1L,MYBL2,NCK2,NRG1,P2RY2,PCLAF,PHGDH,PHLDA3,PPP1R1B,PRC1,PRND,PRNP,PSAT1,RAD51,RAP1GAP,RCN1,RRN3,SEMA3B,SERPINB9,SFRP1,SORT1,SPARC,SPP1,SQLE,ST8SI…
FMR1		translation regulator	7.05e-05	AGAP1,AKAP13,BAG3,BASP1,BSN,CAMK2A,CEND1,CFL1,CLSTN2,COL5A2,CORO2B,CPQ,CTNNB1,DLG2,DLGAP2,DNM1,ENO1,FGF14,GAPDH,GRIA1,GRIA2,GRIK3,GRK4,IGFBP4,LYNX1,MRPL12,MRPL23,MRPL34,MRPS25,MRPS6,MTOR,NAPB,NDN,PCDHGA6,PCLO,PFKP,PIK3CB,PTGR2,PXMP4,RPL13,RPL18,RPL18A,RPL37A,RPL7,RPLP2,RPS12,RPS15A,RPS16,RPS17,RPS18,RPS2,RPSA,RTN4RL1,SEZ6L,SLC1A2,SMOC1,SPON1,ST3GAL6,STX1B,TAGLN2,TSC2,VWA1
beta-galactosidase		group	7.06e-05	ABLIM1,COL5A2,COL9A2,CXCL12,EFNA5,EPHA7,EZR,FLRT2,GAS1,MYH10,NFIB,SLIT3,WNT5A
mir-8		microRNA	7.17e-05	ABL2,ACTA2,ADAM12,AKT1,APOA1,ARHGAP5,ATG5,CACNB2,CDC25B,CDC27,CLDN12,CRK,CRTAP,CTNNB1,DDIT4L,EP300,ETS1,FAT1,FAT2,FLI1,FTH1,GRB2,GRB7,GSE1,HOXA5,IGFL2,ITGAV,JAK1,KRT19,LATS1,LEPR,MAP3K1,MAPK12,MOK,MYH10,PDE7B,PERP,PHLDA3,PIP5K1A,PPP1R1B,PPP2R1B,PROM1,PTHLH,PTPN14,RAC1,SCMH1,SKP2,SOX2,SULF2,SUZ12,TIAM1,TIMP2,VIM,WIPF1,YAP1,YES1,ZEB1,ZEB2
topiramate		chemical drug	7.83e-05	ABCA8,ALDH3B1,ANAPC1,CASP3,CHEK2,COP1,COX11,CYP7B1,DGKH,F7,IRF4,LTO1,MTUS1,PHLPP1,POMC,PTPRF,SOD1,TGFB1,TIMP2,TRH,TYRO3
WNT3A		cytokine	7.86e-05	ACADL,ACAN,ACTA2,ADM2,ALDH1A3,ANGPT1,APC,ATOH1,ATP5MC2,ATP5MC3,ATP5PO,BCL2L11,BCS1L,CAMK4,CAVIN4,CCL3L3,CEBPA,COL11A2,COLEC12,CPT1C,CST7,CTNNB1,CXCL12,DCN,DCUN1D3,DVL1,FGF18,FMOD,FOXQ1,GAS1,GPA33,HAS2,HEY2,ITCH,JAG1,JAM2,LBH,LCN2,LRP6,LRRC17,LRRC32,MEF2C,MESP1,MITF,NCALD,NCAM1,NDUFA12,NDUFB10,NDUFB2,NDUFS2,NDUFV1,NEK6,NFATC1,NKD1,NOTUM,NRG1,PDGFRA,PEX5,PLD1,PLIN1,PMP2,PXYLP1,RAPSN,RASGRP3,RHOA,RH…
USP18		peptidase	8.09e-05	AIM2,BCL2L11,CASP1,CCL3,CCL3L3,CCL4,CCL4L1/CCL4L2,CCR4,IFITM3,IL18R1,IL1RN,IRF7,IRF9,ISG20,NFATC1,NFKB1,NFKB2,PLK2,SOCS1,STAT1,TNFAIP2,TNFRSF1A
ERG	0.185	transcription regulator	8.67e-05	ABCC4,ACHE,ADD1,ADRB1,AGR2,ARFGEF2,ATP10A,BAIAP2L2,BCR,BIRC3,C11orf54,CADPS,CAMK1D,CCDC136,CDC42BPB,CDKN2D,CEBPG,CHRNB2,CNR1,COL11A2,COLGALT1,CROT,CTNNB1,DAAM1,DOCK2,DSTN,ERG,ETS1,EXTL3,F2R,FAM174B,FBXL20,FMNL2,GAK,GDF2,GMFB,GOLIM4,GPATCH2L,GRB2,HOXC6,HPCAL1,HPGD,HSD17B6,IGF2,IL9,ITGA6,LETMD1,LIPG,MAP3K5,MIIP,MTHFD1L,MTHFR,NDN,NFIL3,NPAS1,NRG1,NXNL2,OLFM1,OTOS,PABPC4,PCNP,PHACTR2,PHLDB2,PIWIL4,PL…
prednisolone		chemical drug	8.73e-05	AKT1,APC,AQR,ARG1,ARSA,ATG10,ATG16L1,ATG16L2,ATG4D,ATG5,ATG9B,BAD,BAG3,BCL2L2,BIRC3,BYSL,CASP2,CASP3,CASP8,CDK5R1,CEBPD,CLN3,CTSS,CYP1A1,DUSP10,EDNRA,ESR1,FADD,FBXO32,FMO2,GAB1,GPX3,HEY2,HSP90AA1,INS,ISG20,ITGAM,JAG1,LDLRAD4,MAP1LC3A,MAP1LC3B,NFIL3,NFKB1,NMT2,NOTCH2,NQO2,NR1I3,NXN,PARK7,PDCD1,PFKP,PIK3R4,POMC,PPCDC,PRNP,RAB24,RHOA,SOCS1,SOD1,SOD3,SPON2,SPP1,STAT1,TGFB1,TGM2,TMEM74
MSTN	-0.284	growth factor	9.14e-05	ACTA2,ADAM12,ADAM19,ADRA2A,AKT1,BMP7,CALB2,CBLN2,CEBPA,CKM,COCH,COLEC12,CTSV,DES,DIO2,DIRC3,F2RL1,FBXO32,GRIK2,HAS2,IBSP,IGF2,INHBA,INHBB,ITGA1,KCNG1,MAP1LC3B,MEF2A,MEF2C,MINAR1,MTOR,NCAM1,NDRG4,NFATC1,NR1H3,OSGIN2,PLCXD3,PTHLH,RIPOR2,SFRP1,SMAD3,SMAD9,SPON2,SPP1,TGFB1,TP53I3,VIM
Histone h3		group	9.54e-05	ADRB1,ANK1,AP1S3,AQP5,ARHGEF17,ARHGEF5,ASCL2,ATOH1,BAHCC1,BCL2L11,BHLHE40,CA4,CD40,CDK14,CDK4,CDKN2B,CEBPA,CHFR,CTNNB1,CYP19A1,CYRIA,DUSP10,DUSP16,EFCAB7,EFNA1,ENO3,ERMAP,ESR1,FGFR1,FOXJ1,FOXP4,GAD1,GAPDH,GAS2,GCNT4,GRIA2,HBA1/HBA2,HBE1,HOXA5,HOXB6,IFITM3,IGF2R,IGFBP2,IGFBP4,IL2RA,IL9,INS,IRF4,IRF7,KCNK4,KIR3DL1,KL,LARP1B,LRAT,MAD2L1,MAF,MEF2A,MEF2C,MITF,MKX,MPZ,MRPS9,MTUS1,MYBL2,MYT1,NDUFA12,NDU…
NTRK1		kinase	9.7e-05	ADAMTS5,ADARB2,ADM2,AK5,AQP1,ARSB,ATF5,BHLHA15,CARS1,CBLN4,CCDC88B,CDCA7,CDK2AP2,COL5A1,CPA4,EIF4A1,ETS1,EYA4,FANCA,FILIP1L,FIRRM,GALNT6,GFRA2,GREM2,HPSE2,HSPB7,ID4,IGF2,IGFBP4,IL17RD,ITGA9,ITGBL1,JSRP1,KAT2B,KCNQ3,KIAA1549L,KNL1,KNTC1,LGALS1,LSP1,LZTS1,MTHFD1L,NEIL3,NPR1,NRP1,NTRK3,P2RX7,PDIA3,PHGDH,PHLDB2,PIF1,PPFIBP1,PTPN14,PYCR1,RELN,RIMS3,RPUSD1,S100A6,SCN9A,SDF2L1,SFRP1,SPTBN5,STEAP3,SYNE2,…
VEGFA		growth factor	9.77e-05	ACE,ACHE,ACTA2,ADAM15,ADRB3,AKT1,ALDH2,ANGPT1,ARG2,ATP5MC2,ATP5MC3,ATP5MF,ATP5PO,BCAT2,CASP3,CCL3L3,CD1A,CD34,CD40,CD83,CDC25C,CDH5,CEBPA,COX5B,CSF3,CST3,CTLA4,CTNNB1,CTSS,CTSV,CXCL12,DBT,DENND2B,ERAP1,ETS1,FGFR1,FLT4,GBP1,GRIA2,HBE1,IGFBP4,ITGA1,ITGA2,ITGAV,KLRG1,LDB1,MEF2C,MKI67,MMP12,MMP15,MRPL23,NFATC1,NFATC2,NRF1,NRP1,PARP1,PCNA,PDCD1,PLAU,PLIN1,PPA1,PRPF6,RASGRP3,RCAN1,SDHD,SELE,SLC12A6,SNC…
metronidazole		chemical drug	9.78e-05	ACP2,ACTA2,ADRB1,AGPAT3,AK1,ARHGAP5,BACH1,BMP6,BMP7,C1QA,CRYL1,CST3,DNAJB4,EPB41L2,EPS15L1,EXTL3,FTH1,GARNL3,GAS6,GMFB,GOLGA3,GTF2H2,ITGB5,LGALS1,NRIP1,NUAK1,PIK3R4,PTGDS,QDPR,RHOA,RPTOR,RTN4RL1,SEC22B,SEZ6L,SMAD3,SPP1,ST3GAL6
TP73		transcription regulator	0.000107	ACTA2,ADAM17,ADAM19,ADAM23,AEN,AFAP1,AGGF1,AQP5,ATG10,ATG5,ATM,ATP,BCAR1,BCL2L11,BHLHE40,BLZF1,BMP7,CASP1,CASP2,CASP3,CASP4,CCND3,CCNG1,CCR4,CCR7,CD83,CDC25B,CDC25C,CLIP3,CNTFR,COL18A1,COL5A2,CRYAB,CTNNB1,CYP21A2,DCAF6,DES,DIMT1,DLG1,DTYMK,FKBP1B,FOCAD,FOXJ1,GSN,HAGH,IER3,IGFBP4,IQGAP1,ITGA1,ITGA6,ITGB2,ITGB4,JAG1,JAG2,LASP1,LBH,LDHD,LIMA1,LY6D,LZTS1,MCM7,MICOS10-NBL1/NBL1,MIR22HG,MMP28,N4BP2L2,N…
PIK3CA		kinase	0.000108	ADAM12,ADAM15,ADAM17,ADAM9,ADAMTS5,ANK1,ARG2,BAD,BIRC3,BMP6,CCL18,CCL20,CCND3,CD34,CD40,CD81,CEBPD,CHAC1,COL5A1,CSF3,CXCL12,DDX60,EPN3,F2RL1,FLT4,GAS1,GASK1B,GCK,GPR68,GSS,IGF2,ITGAM,JAG1,JAG2,LLGL2,LMO2,LTA,LUM,MEST,MTUS1,NDRG4,NFKBIE,NUAK2,PCDH7,PCNP,PDGFRA,PDK1,PIK3CB,PLAU,RCN2,RUNX1T1,SLIT3,SPARC,SPINK1,SPOCK1,STAB2,TGFB1,TGM1,TNFRSF12A,TP63,TWIST1,USP28,VIM,YARS1
Notch		group	0.000115	ABLIM1,ACTA2,ADAM12,ADAM15,AGT,CCND3,CDCA7,CDKN2B,CSF3R,DTX1,FBXO7,FCGR2B,FLT4,GATM,GFRA1,HEY2,HEYL,JAG1,KBTBD11,LTBR,MEX3B,NFATC1,PIK3AP1,PLAU,PTPRF,REPIN1,RGCC,SAMHD1,SKAP2,SMAD3,SMURF1,SOX2,ST8SIA4,SVIP,TGM1,TMEM121,TNFRSF1A,TP63,TSPAN13,VCL,ZEB1,ZEB2,ZNF704
XBP1		transcription regulator	0.000117	ACACA,ADD1,ALG12,APOA1,ATF4,ATG5,ATP6V0D1,BET1L,BHLHA15,BLZF1,CDK5RAP3,COPB2,COPE,CRK,CXXC1,DOLPP1,EDEM2,ERP29,ESR1,ETS1,EXTL3,FKBP1B,FKBP2,GALK2,GCC1,GFPT1,GMPPA,GOLGA3,GOLPH3L,GOPC,GOSR2,IL24,INS,IRF4,LMAN2,MAP1LC3B,MCFD2,NR1H3,ORMDL3,PCYT1A,PDIA2,PDIA3,PHLDA2,PPP2R5B,PREB,PRNP,S100A6,S1PR1,SDF2L1,SEC22B,SEC24D,SERP1,SLC35A3,SOD1,SPARC,SRP19,SRP54,SSR1,STUB1,SYVN1,TRAM1,UBA5,UFL1,UFM1,USO1,WFS1…
KCNJ2	0.352	ion channel	0.000118	ARFGEF3,ARHGEF11,ARHGEF17,ASH1L,CDC42BPA,CDC42BPB,CEP350,CHD3,COL11A1,COL11A2,CROCC,DLC1,FAT1,FMN2,HIP1,INF2,IQGAP2,IQSEC3,KCNJ2,KIF13B,KIF21A,LIMCH1,LMF1,MAPT,MICAL3,MINK1,MPDZ,MTCL1,MYH10,MYO15A,MYO7A,NAV1,PHACTR2,PPP1R12A,SPTBN1,SYNE2,TTBK2
HOXA9		transcription regulator	0.000124	AKAP13,ARL3,BCL2L11,CALCRL,CCL3,CD34,CD93,CDC37,CDK7,CEP350,CLTC,DCT,DHX36,DHX8,EDNRA,ERG,FCGRT,FLT3,GLRX,GLRX3,GMNN,GNG10,HBE1,HIRA,HOXB2,IER2,ITGBL1,MAP4K5,MED13,NRF1,PCDH1,PCMT1,PPP1R16B,PTPRG,RAD51,RAP1B,RBBP6,RCBTB2,RPL37A,RPP40,SDCBP,SELE,SERPINB9,SPNS2,SPP1,TPR,TSC22D1,VIM,WNT10B,YES1
metribolone		chemical reagent	0.000124	ABCC4,ACACA,ACSS2,ADRB1,AGR2,AKNA,ALDH1A3,ALDH1B1,ARG1,ARG2,ARL6IP1,ATP,ATP5F1B,ATP5F1E,ATP5MC1,ATP5MF,ATP6V0D1,ATP6V0E2,ATP6V1F,ATR,AZGP1,B3GALT6,BPGM,BPNT1,CA4,CAMKK2,CDC14B,CDK5R1,CDKN2B,CHPF,CLN6,COX5B,CRYAB,CYB561,DELE1,DLAT,DPYSL4,EAF2,EDEM3,ELK4,ENO1,EP300,EZR,GAPDH,GFPT1,GFUS,GOT2,GREB1,GRIP1,GRPEL1,H1-0,H2AZ1,HMGCS2,HOMER2,IDI1,IQGAP2,ISG20,ITGA6,ITGB4,JPT1,KLK4,KRT19,LIFR,MAF,MALT1,MCCC…
FAS		transmembrane receptor	0.000125	ACTA2,AGER,ARHGDIA,ARRB2,ATP,BAD,BIRC3,CASP3,CASP8,CCL20,CCL3,CCL3L3,CCL4,CD300C,CD83,CD93,CDK5R1,CEACAM4,CEBPD,COL15A1,COL18A1,COL5A1,CTSL,DUSP10,EFNA1,F2RL1,F5,FADD,FCAR,FCGR2B,FES,GBP1,GBP2,GLIPR1,HPR,IER3,IL16,IL18R1,IQGAP2,ITGA7,ITGAV,JAG1,KIF3C,LAMP3,LAT,LILRA1,LUM,MAP2K4,MAP2K5,MARK2,MEF2C,NFKBIE,NUAK2,OPTN,P2RY2,PHLDA2,PIK3C2B,PIP4K2B,PLAU,PLD1,PPFIBP2,PPP1R3D,PSTPIP1,PTPRN2,RASA1,RGS3,RH…
SERPINA6		other	0.000129	ABCC4,ACOX1,AGTR1,APC,ARRB2,BMP7,BMPR1A,CALML4,CDKN2B,CHD8,CSNK1E,CSNK1G3,CYP21A2,CYP27A1,DCN,EVC2,F2R,GABBR1,GDF7,GRIA2,ID4,IDI1,LBR,LRP10,MICOS10-NBL1/NBL1,NFATC1,NKD1,NOTUM,NSF,PDE4C,PDE8B,PIK3R1,PLCB3,POMC,PPP2R1A,PPP2R1B,RAC2,RPS6KB2,SFRP1,SFRP2,SMAD3,SMAD4,SPOP,SQLE,SRD5A3,STARD13,SUFU,TGFB1,TIAM1,WNT2B,WNT5A
miR-155-5p (miRNAs w/seed UAAUGCU)		mature microRNA	0.000131	AGTR1,AMIGO2,ARL10,BACH1,BCL2L11,CASP1,CCL18,CCL20,CCL3,CCL4,CDK5RAP3,CTLA4,CTNNB1,DNAJB1,DSG2,ETS1,FADD,FMNL2,KRAS,LCLAT1,LPL,MAF,MTARC1,MYD88,PIK3R1,POLE3,PPP5C,PTPRJ,RAB5C,RAC1,RCN2,RCOR1,RHEB,RHOA,SDCBP,SOCS1,STAT1,SYNE2,SYPL1,TAB2,TCF4,TMT1A,TRAM1,TRIM32,TRIP13,UFL1,VAMP3,VIM
PPARGC1A		transcription regulator	0.000133	A2M,ACACA,ACADL,ACAT1,ACO2,ACOX1,ADAMTS5,AGER,AGT,AK1,APAF1,ATP,ATP5F1A,ATP5F1B,ATP5MC1,ATP5MC3,ATP5MF,ATP5PO,BCAT2,BDH1,CACNA1H,CALM1 (includes others),CASP8,CD40,CEBPA,CEBPD,CKMT2,COX5B,CTNNB1,CTSA,CTSC,CXCL14,CYP1A1,CYP7A1,DAXX,DCN,DIO2,DLAT,DPT,DR1,DUSP16,ENDOG,ENO1,ERBB2,FBLN1,FBLN2,FBXO32,GAS6,GFRA1,GLRX,GOT2,HAPLN1,HMGCS2,IL1RN,INHBA,INHBB,INSIG2,ITGB4,KYAT1,KYAT3,LGALS9B,LIFR,LIPC,LPL,LUM…
mir-142		microRNA	0.000134	AFAP1,AKT1S1,CD93,DSTN,EZR,FNDC3A,GBP2,GBP4,GBP5,GBP6,GBP7,H1-0,IL2RA,IL2RB,ITGA1,ITGAD,ITGAV,LIMA1,LRRC32,NFKB2,NPM3,NRP1,PCMT1,PPA2,PROM1,S1PR3,SELL,SOCS1,SOX2,STAT1,TLE3,TRAF3,TSC22D1
CST5		other	0.000146	ABLIM1,AP3B1,AP3D1,ARHGAP12,ATR,C17orf49,CEMIP,CEP170,CHD3,COPS7A,CYBRD1,DDX18,DNAJB4,DR1,DRAP1,DTNB,EDC3,EIF2B1,EPN3,EVPL,EXOC3,EZR,FRAS1,GALNT5,GOLGA2,GRAP,GRSF1,GTPBP10,IGSF9,INTS1,INTS10,IQGAP2,KRR1,MAK16,MAL2,MALT1,MEF2C,MRTO4,MYCBP2,NCBP1,NF2,NHERF2,NOP10,NRP1,NT5DC3,NTHL1,NUDT16L1,NUP188,PCLAF,PCMT1,POLR2J2/POLR2J3,PRKACB,PRPF6,RBM28,RBM47,RBP1,REEP5,RPF2,SGPL1,SH3TC2,SLC4A1AP,SNF8,STN1,TA…
TGFBR2		kinase	0.000156	ABHD17C,ACOD1,ACTA2,ADAM8,ADAMTS5,ADCY1,ALOX15,AP3S1,ATF4,BFSP1,BHLHE40,BMP6,C5AR1,CASP1,CCDC184,CCL3L3,CCL4,CCND3,CD83,CDKN2B,CFL1,CHRNA7,CKB,CRABP1,CRYAB,CTLA4,CTNNB1,DSG2,DUSP14,EXT2,FFAR4,FGF9,FMOD,FURIN,GAL,GATM,GJB2,GPC1,GSTP1,HDC,HGF,HP,HPGD,ICA1L,IHH,IL2RB,ITGA1,ITGAM,KRAS,KRT19,KRT8,LBR,LPAR3,LY6D,LY6G6C,MAN2B2,MAP3K11,MED11,METRNL,MMP12,MPHOSPH9,NFIB,NFIL3,NFKBIE,NRP1,P2RX7,PAX1,PIK3C2B…
CD24		other	0.000164	CDC27,CHAC1,CTTN,DEPDC1,DLG1,EDEM3,FOXD1,HSD17B6,IRAK1BP1,ISG20,KLHL22,KNTC1,LDB1,LRPPRC,MTUS1,NRIP1,PDS5A,PLAU,PLCB1,RAD50,RAF1,RASA1,RBBP6,SYNE2,TFPI,TIMP4,TPR,TRIM8,TTC3,ULBP2,UPF2,USO1,ZNF302
genistein		chemical drug	0.000166	A2M,ACAN,ACE,ACP2,ADK,AP1B1,AP3B2,APEH,APOA1,ARG1,ARSA,ATF4,ATP5PO,ATP6V0A1,ATP6V0D1,ATP6V1B1,BAD,CASP3,CDC25C,CDH5,CEBPA,CHD5,CHEK2,CHPF,CHST14,CLN3,CLN5,CTNS,CTSA,CTSF,CTSL,CTSV,CXCL12,CXCR1,CYP19A1,CYP1A1,DNASE1L3,DNASE2B,ERBB2,ESR1,ESR2,EVI2A,FBXW7,FCGR2B,GFPT1,GGA2,GJB2,GLB1,GLCE,GSTA5,HEXA,HPGD,HYAL3,IDUA,IGF2R,IRF7,ITGB2,KCNJ2,KDSR,KLRD1,LAPTM5,LCP2,LPL,M6PR,MAL2,MAP3K1,NAPSA,NFKB1,NR1H3,P…
let-7		microRNA	0.000174	ACTA2,ADRB1,ALDH1B1,APC,ATP,BMPR1A,CASP3,CCR7,CDC34,CDCA3,CDCA7,CDCA8,CDK8,CEBPD,CHRNA7,COL5A2,CPED1,DDX18,DLC1,EDEM3,EIF4A1,ETV2,FARP1,GMNN,GREB1,HBA1/HBA2,IGF2BP2,ITGA1,KRAS,LSM6,MAD2L1,MCM7,MRTO4,MYD88,NAP1L1,NFKB1,NR1H4,PABPC4,PCGF2,PDE12,PLAUR,PNO1,PPP1R12B,PROM1,RCAN1,RDH10,RFC3,RRM1,SALL4,SIGMAR1,SKP2,SMAD4,SOX2,SSR1,STARD13,STYK1,TAB2,TRIB1,VAMP3,VIM,YAP1,ZC3H3,ZNF512B
IL5		cytokine	0.000185	A2M,ACAA2,AK3,ATF4,CA4,CASP4,CCL3,CCND3,CCR7,CD40,CDC123,CHMP1A,CLEC2B,CSF3R,CTSC,DNTTIP2,EAF2,ENDOG,ENO1,FCGR2B,GBP2,GBP4,GBP7,GCAT,GCLM,IDI1,IER2,IER3,IL2RA,IL9,IRF7,ITGAD,ITGAM,ITGAV,KCNAB2,LCP2,LFNG,LMO7,LTA,LUM,METRNL,MKNK1,NABP1,NACA,NFIL3,PDK1,PDLIM1,PFKP,PKIB,PPP5C,PRRC2A,PSAT1,PYCR1,QSOX1,RAB21,RAP1GAP,RIPOR2,S100A6,SDF2L1,SEMA4A,SKA1,SLFNL1,SNTB1,SOCS1,SRI,TGFB1,TMF1,TRA2A,UCHL3,VIM,YES…
OSM		cytokine	0.000189	A2M,ABCC4,ACE,ACTA2,ADAM17,ADAMTS5,AKAP3,AKR1B10,ARFGEF2,ARG1,ARHGAP32,ATP9A,BBOX1,BCL10,BCL2L11,BHLHE40,BLMH,BTC,CALB2,CASP4,CBX3,CCL20,CEBPA,CEBPD,CH25H,CIZ1,CKM,CLDN4,CLEC2B,CNTN6,CRLF1,CSF3,CST6,CTSL,CTSV,CXCL12,CYP19A1,DHRS7,ECM2,EPHA1,ETFB,EVPL,GAB1,GBP1,GBP2,GDF9,GFPT1,GFUS,GOLGA2,HGF,HP,IER3,IFI35,IRF7,IRF9,ISG20,JAG1,KCNG1,KIF5B,KLK13,KRR1,KRT19,LCN2,LDLRAD4,LEPR,LIFR,LSM4,LY6D,LY6G6C,MA…
E. coli serotype 0127B8 lipopolysaccharide		chemical - endogenous non-mammalian	0.00019	ADRA2A,AQP1,AQP11,CALB2,CASP8,CD40,CELSR2,CXCL12,CXCL16,DIO2,EDNRA,EDNRB,F2R,F2RL1,FGF12,GJA5,GJB2,GLDN,GNB5,GNG2,GPR12,GPR146,GPR19,GPR83,HAS2,IL17D,IL24,IRF3,LCN2,LIFR,MEFV,MYD88,NCALD,NFKB1,NTRK2,P2RY1,P2RY14,P2RY6,PPP1R1B,PRDX5,S1PR3,SEMA4A,SLC1A2,SLC4A2,SMAD3,SMAD4,SOD3,STAT1,STAT2,VIPR1
POU5F1		transcription regulator	0.000197	AKT1,ANGPT1,ANKRD17,APAF1,APCDD1,AQR,ASCL1,ASPRV1,AXIN1,BAD,BAG3,BAG4,BCL10,BCL2L11,BCL2L2,BIRC3,BMPR1A,BNIP1,CASP1,CASP2,CASP3,CASP5,CBFA2T3,CCL20,CD40,CST6,CTNNB1,CTSA,CTSV,CXCL12,EFEMP1,ENO1,EVPL,EXT2,FADD,FARP1,FUT4,GBP4,GCK,GLB1,GREB1,HEXA,HOXC4,INHBA,KDM2B,KRT27,LTA,MEF2A,MEF2C,MYBL2,NAIP,NCAM1,NF2,NRP1,PARP1,PDGFRA,PFKP,PHC1,POU4F1,PROM1,PSAP,RCAN1,SALL4,SLC11A1,SMAD4,SOX2,SPP1,STIM1,TASOR…
benzo(a)pyrene		chemical toxicant	0.000209	ADAM12,ADAMTS16,APOA1,ARHGDIA,ARL6IP5,BCL2L11,BLK,C1QTNF2,CASP3,CDC25B,CDK14,CDK2AP2,CDK5R1,CEBPG,COMT,CYB5A,CYP1A1,DHRS1,ENTPD5,FGF9,GCLM,GNA11,GPC1,GSTA1,GSTA5,GSTP1,HAS2,HP,HRAS,HSPA4L,IER3,INHBA,INHBB,LDB1,MAD2L1,MAF,MAFF,MAP2K4,NAPB,NMI,PCNA,PDLIM1,PDSS1,PHLPP2,PLCB1,PRKCQ,PRKG1,PTPRG,RAP1GAP,SFRP4,SOD3,TAF6,TCF21,TGFB1,TKT,TM2D2,TNFAIP2,UBL7,ZKSCAN3
BRAF		kinase	0.000211	A4GALT,ADD1,AGTRAP,ASCL1,ATF4,ATF5,B3GALT6,B3GNT5,B4GALT7,BCL2L11,BIN1,BIRC3,BRD3,BTRC,CCL20,CD33,CD40,CDC25B,CELSR2,CHCHD7,CITED4,CLK3,COL11A2,COL15A1,COL18A1,COL5A1,COL5A2,COL9A2,CPEB1,CTNNB1,CYB5R3,DDR1,DSTN,EFNA1,ELOVL2,ERBB2,ETNK2,EXT2,FADS2,FGF18,FLI1,GALNT18,GCNT2,GCNT4,GDF6,GPC1,HGF,HIP1R,HSPG2,INHBB,ISYNA1,ITGA8,ITGB4,LOXL2,MAPK1,MGAT4B,MITF,MKX,MMP12,MMP15,MN1,MOXD1,MRAS,MTMR3,MTUS1,NFI…
PRDM1		transcription regulator	0.00023	ACOX2,ADAM8,AIM2,APOBEC3C,ARG2,ATP9A,BCL2L11,BHLHA15,CASP8,CCL20,CCR7,CLEC2B,CPA4,CSF3,CYTH4,DBNDD1,DUSP16,EEIG1,ERAP1,ERG,ESR1,F5,FAM167A,FAR2,FTH1,GAD1,GNLY,GSTA5,HAL,IFNLR1,IL24,IRF4,IRF7,ITGAM,JAG1,JAK1,KLRC1,LAT,LGALS1,LRRN1,MAF,MAP3K5,MS4A4A,MT2A,NFATC1,NPAS1,PDCD1,PDE4C,PIK3AP1,RAPGEF3,RASL10A,RELN,RGS16,SI,SLC2A5,SLC5A8,SLC6A12,SMAD3,SMPDL3B,STAT1,TAPBP,TEX29,TMT1A,TNFAIP6,TNFRSF14,TNFRSF…
NRAS		enzyme	0.000233	AGRN,AK1,ANXA8/ANXA8L1,ATF5,CALCRL,CASP8,CCL4,CCNG1,CD34,CDC25C,CDKN2B,CKM,CTNNB1,EIF2D,ENPEP,ETS1,EXOC4,FBLN2,FLT3,FNDC3A,GBP2,IFI35,IL1RN,ITGA2,KLRD1,KRAS,LCN2,LGALS1,LSP1,MEST,MITF,MKI67,MYBL2,NCAM1,NPR3,OSBPL1A,PERP,PHLDA3,PKIA,PLAU,POMP,PON3,PPP1R7,PSMB9,RNASE6,SBNO2,SDC1,SESN3,SKP2,SLC66A3,SPRED2,STAT1,TAP1,TULP4,UBE2C,VNN1,YIF1A,ZNF32
CREB1		transcription regulator	0.00024	ACHE,AKAP13,ANGPTL2,APOLD1,AQP11,ARFGEF3,ARG1,ATF5,ATP6V0D1,BAG3,BHLHE22,BHLHE40,CABP7,CALB2,CAMK1D,CAMK4,CAMKK2,CARS1,CARTPT,CCL3,CCL4,CCND3,CDC37,CDCA8,CDK14,CDK19,CEBPA,CEBPD,CH25H,COCH,CPEB1,CSRP2,CYFIP2,CYP19A1,DBH,DGKA,DIO2,DUSP14,DXO,EHD4,FRMD6,GAD1,GAL,GFRA1,GNAL,GNRH2,GPR12,GPR19,GPR83,GRIA1,GRIK2,HAS2,HECA,HPCAL1,HPGD,HSPA4,HTR2A,IDI1,IER2,IER3,IL2RA,INHBA,IRF7,ITGBL1,JPT1,KCNC4,KIAA154…
AURK		group	0.000246	AEN,ANK1,CSMD3,CYFIP2,DNAI3,DPYSL4,FBXO22,GAL3ST4,HSPA4L,INKA2,KLLN,NYNRIN,PRAG1,PSTPIP2,STOM,SULF2,TNFRSF10B,TRIAP1,ZNF79
ANLN		other	0.000246	AEN,ANK1,CSMD3,CYFIP2,DNAI3,DPYSL4,FBXO22,GAL3ST4,HSPA4L,INKA2,KLLN,NYNRIN,PRAG1,PSTPIP2,STOM,SULF2,TNFRSF10B,TRIAP1,ZNF79
SP2509		chemical reagent	0.000254	ABCC4,BCL2L2,BMPR1A,CD58,CDCA7,CDK5R1,CENPF,CNTNAP2,CTNNB1,DPYSL4,DSG2,DYRK1A,ERBB2,ESR1,EZR,FES,FGFR1,FLRT3,FUBP1,GRB2,HOXC8,IGF2BP2,IGSF9,INPP5F,KIDINS220,KIF7,LGALS1,MAPK12,MDM4,MKI67,NCAM1,NCOA6,NEK6,NFASC,NFATC1,NFIB,NUCKS1,OLFM1,PAFAH1B2,PCNA,PHF19,PLCB1,PLK2,PPP2R5B,PSAT1,PTBP2,RAF1,RCC2,RCHY1,RETREG3,RTN4,SETD1A,SLC43A1,SLC7A1,SMAD3,SMAD4,SMYD2,SPOCK1,SPP1,SRI,SRSF6,STEAP2,STXBP1,TAP2,TIA…
PREX1		other	0.000289	APC,ASCL1,BMP7,CD151,F2R,LLGL1,PLAU,RAC1,SEMA3A,VCL
Akt		group	0.000294	A2M,ACP2,ACTA2,ADD1,ANGPT1,ANKRD2,ATF4,ATP,ATP5F1A,B3GALNT2,B3GALT6,BAD,BCL2L11,BHLHE40,CCND3,CCR7,CD33,CDK4,CELSR2,COPS6,CTNNB1,CXCL12,CYP19A1,DGKA,EPRS1,ERAP1,ESR1,EXT2,FBXO32,FHIT,FKTN,GALNT10,GALNT18,GCK,GCNT2,GCNT4,GHITM,GPC1,GSS,GXYLT2,HIF3A,HPGD,HSPG2,IER3,IGF2,IGFBP2,IL27,IL2RB,ITGB5,KISS1,KL,LCN2,LHCGR,LMF2,LPL,MGAT4B,MLXIPL,MMP12,MRE11,MT2A,NDUFV1,NFATC1,NFIL3,NFKB1,NOTCH2,NRF1,PCDH1,PC…
MYC		transcription regulator	0.000315	ABCA2,ABCA3,ABCC4,ABCF1,ABCF3,ACACA,ACAN,ACAT1,ACOD1,ACTA2,ACTN4,ADAM9,ADARB1,ADD1,ADK,AFF4,AGRN,AKT1,ALKBH5,ALOX15,ANGPT1,ANKRD17,APCDD1,AQP1,ARF3,ARG1,ARHGEF7,ARL6IP1,ASCL1,ASCL2,ASPRV1,ATF4,ATOH1,ATP,ATP13A2,AXIN1,B4GALT7,BCKDHB,BCL2L11,BCR,BIN1,BMPR1A,CAMK2N1,CASP1,CASP3,CASP8,CBFA2T3,CCND3,CD151,CDC25B,CDC25C,CDC34,CDCA7,CDK4,CDK7,CDKN2B,CEBPA,CEBPD,CENPC,CNTNAP2,CNTRL,COL15A1,COL5A1,COL5A2,…
miR-122-5p (miRNAs w/seed GGAGUGU)		mature microRNA	0.000331	ADAM17,ATP11A,BACH2,BCL2L2,CCNG1,CD320,CLDN18,DSTYK,ENTPD4,FAM117B,FUBP1,G6PC3,GALNT10,GGPS1,NCAM1,NFATC1,NFATC2IP,RAB11FIP1,RAB6B,SLC7A1,SQLE,TMEM50B,TRIB1,TRPV6,VIM,XPO6
SNAI1		transcription regulator	0.000334	ACTR1A,AFAP1,CCND3,CD46,CDC25B,CDH4,CDH5,CDK4,CFL1,CHRDL2,CLCA2,CLDN11,CLDN12,CLDN4,CTTN,CYP19A1,DPYSL3,FMNL2,GDF9,GSN,HPGD,IBSP,ID4,ITGA2,KRT8,LASP1,LIMA1,MLXIPL,PARVB,PFKP,RORA,SDC1,SLC27A2,SLC28A3,SMAD3,SOX2,SPARC,TGFB1,TP63,TPM1,TWIST1,VIM,WASF3,WIPF1,ZEB1,ZEB2
TGM2	-0.543	enzyme	0.000343	ACSS2,BIRC3,C5AR1,CCL3,CCL4L1/CCL4L2,CD300C,CD93,CDCA7,COX11,CSF3,CXCL12,DAPK2,DDX60,FARSB,FCER1G,FERMT1,GTPBP10,HIP1,IFI35,IRF9,ITGA6,ITGAM,ITGB4,KIAA0513,KRT19,LSP1,MORC2,MT2A,NLRC4,ORC3,PARP14,PLEKHO2,PPP1R16B,RPF2,RTKN2,SAMHD1,SDCBP,SELL,SERPINB2,SIGLEC12,SLAMF7,SLC25A15,SLC27A2,SLC7A2,SLFN5,SLPI,SP110,SPP1,SRD5A3,STAT1,TAF4B,TAP1,TGFB1,TNFAIP2,TNIP1,TP63,TSPAN14,TUBGCP5,YAP1,ZEB1
FOXA2		transcription regulator	0.000348	A2M,ABCA3,ABCG5,ACOX2,ACSM3,ACSS2,ACTA2,AGR2,ALDH1A3,ALDH3B1,ALOX15,APOA1,APOBR,AQP1,ATF4,C9orf152,CEBPA,CHD6,CLCA1,CLDN4,COL11A1,COL15A1,CREB3L3,CTNNB1,CYB561,CYP7A1,DCN,DCT,DIO2,DLAT,EDNRB,ELOVL2,ENTPD3,ESYT3,FABP5,FGF18,FGFR1,FOXD4,FOXJ1,GAL,GCGR,GCK,GIPR,HKDC1,HMGCS2,HPGD,IER3,ITGB4,LINC00511,LIPC,LPL,MLXIPL,MTOR,MTUS1,MUC6,MYL4,MYL7,NFKB2,NFKBIE,NR1H3,NR1H4,ONECUT2,OSBP2,PCDHGA1,PECR,PFKP,PL…
Tcf7		transcription regulator	0.000363	ADAM23,ARHGDIB,ARHGEF26,ATP6V0A1,BACH1,BLK,BMPR2,CCL3L3,CCL4,CCR4,CD83,CEBPD,CNR2,CPE,CROT,CTLA4,CTTN,DAPK2,DGKH,DNASE1L3,DTX1,FGFR1,FLT3,FRMD6,FURIN,GCNT2,GPA33,GPD1L,GPR83,GSAP,HTR5A,IFITM3,IL2RA,IL2RB,INPP5F,IRF4,ITSN1,JAM2,KLRG1,LPCAT2,LY6D,MAF,MAPK12,METRNL,MYD88,NCOA7,NFKB1,NTN4,NUPR1,OSBPL5,P2RY1,PARP1,PDCD1,PGLYRP3,PI4K2A,PKIB,PPT2,PSAP,PYGL,RASGEF1B,RASGRP3,SDC1,SELL,SGMS1,SH3BGRL2,SOAT1…
FOS		transcription regulator	0.000371	A2M,ABCG5,ACACA,ACOX1,ADAM12,ADNP,AFF4,AGPS,AGT,AGTR1,ALDH1A3,ANKRD2,AP3D1,BCAR3,BCL2L11,BLMH,CASP3,CASP4,CCL20,CCNG1,COL18A1,CRABP1,CSF3,CTSV,CXCL16,CXCR1,CYP17A1,CYP7A1,DAPK2,DBH,DIO2,DLG1,E2F7,ELOVL3,ENO1,EPHX2,EZR,FARS2,FLRT2,FMN1,FTH1,FZD6,GAK,GAS1,GAS2,GREB1,GRIK2,GSTA5,GSTP1,HAS2,HBA1/HBA2,HOOK1,HPGD,HPGDS,IBSP,IL27,IRF4,ITGA2,ITGA6,ITGB4,KIF5B,KRT8,LETMD1,LPL,MALAT1,MT2A,NAA80,NBPF10 (inc…
molybdenum disulfide		chemical reagent	0.00038	ABCA3,ACAN,ACTA2,AGRN,AKR1B10,ALDH1B1,CDKN2B,CKB,COL11A1,COL5A1,COL5A2,CPNE7,CRYAB,CTSC,DCBLD2,DPYSL4,EFHD1,FTH1,HAPLN1,HSPB7,ITGA11,ITGA7,KISS1,LBH,LIMCH1,LRRC17,MAP3K7CL,MYH10,PCSK7,RCAN1,RFX8,SERPINB2,SORT1,SPARC,SPP1,TEK,TNFSF4,TNS1,TPM1
H1-6		other	0.000383	AGTR1,ATP6V0E2,BCAR1,BHMT,CBFA2T3,CD81,CYTH1,DEGS2,DOT1L,DUSP16,FARP1,HSPA4,IGF2,MMP15,MRPL38,MSL2,PLA2G5,PPFIA3,PPT2,PRKCQ,RCHY1,RILPL1,RRM1,SF3A1,SGF29,TMEM53,USF2
H1f1		other	0.000383	AGTR1,ATP6V0E2,BCAR1,BHMT,CBFA2T3,CD81,CYTH1,DEGS2,DOT1L,DUSP16,FARP1,HSPA4,IGF2,MMP15,MRPL38,MSL2,PLA2G5,PPFIA3,PPT2,PRKCQ,RCHY1,RILPL1,RRM1,SF3A1,SGF29,TMEM53,USF2
miR-218-5p (and other miRNAs w/seed UGUGCUU)		mature microRNA	0.000421	CASP3,FCGR3A/FCGR3B,KCNJ16,LPCAT1,ONECUT2,PARP1,PLCG1,RICTOR,TGM2,VIM,ZEB2
arimoclomol		chemical drug	0.000426	A2M,CRYAB,FTH1,GALNT5,GBP1,KRAS,MYD88,NCALD,PARP14,PXMP2,RBPJ,RCC2,SLFN5,TAP2,TNFAIP8,TRIM21,TSPAN3
miR-483-3p (miRNAs w/seed CACUCCU)		mature microRNA	0.000426	AMZ2,CENPF,CREBL2,CTNNB1,DCAF6,ERP29,IGF2,KLHL12,LBR,MKI67,PGAM1,PRXL2A,PSEN2,SLC7A1,SMAD4,TVP23B,YAP1
BDNF		growth factor	0.000428	ADAM17,AGRN,AP3D1,APC,ATP2A1,ATP5MC2,BAG3,BCL2L11,BCL2L2,BHLHE40,BMP7,CALB2,CAMK1G,CAMK2A,CASP3,CD40,CNR1,CYRIA,DNAJB5,DPYSL3,EPB41L2,FRMD6,GRIA1,GRIA2,HSPA4L,INHBB,ITGB5,LCN2,LGALS1,LYPD1,MALAT1,MAPK1,MAPT,MYH3,MYL4,MYO6,NAPB,NCAM1,NECAB3,NPAS4,NPR1,NTRK2,PAFAH1B1,PALMD,PCNA,PDE1A,POMC,PPP1R1B,PRSS12,PTPN9,RAB14,REEP5,RELN,RHOA,RNH1,RPL13,RPL37A,SBK1,SFR1,SFRP1,SFRP2,SH3BGRL2,SLC16A7,SPARC,SPP1,…
SOX2	0.159	transcription regulator	0.00043	ABCC6,ACOD1,ANGPT1,ANKRD17,APC,APCDD1,ASCL1,ASCL2,ASPRV1,ATG10,AXIN1,BHLHE40,BMP6,BMPR1A,CALB2,CASKIN2,CBFA2T3,CCL20,CLDN11,CNKSR3,COL11A2,CST6,CTNNAL1,CTNNB1,CXCL12,CXCL14,DPY30,EFEMP1,EPB41L2,EVPL,EXT2,FA2H,FARP1,FUT4,GAB1,GBP4,GCK,GJC3,GREB1,GSN,HHAT,HOXC4,INAVA,INHBA,JAG1,JAM3,KLHDC8A,KRT19,KRT27,KRT6A,LIMA1,LLGL2,MEF2C,MOBP,MTMR10,MUC15,MYD88,NDN,NEU4,NF2,NFASC,NFKB2,NKX6-2,NRP1,NSFL1C,PARVB…
butyric acid		chemical - endogenous mammalian	0.000459	A2M,ACHE,ACP2,ADCY1,ALAD,ALOX15,APAF1,AQP1,ARID4A,ATP,ATP5MC3,ATP7B,CALM1 (includes others),CASP3,CCL20,CCNG1,CD300C,CD81,CD83,CDC25C,CDK3,CDK4,COL11A1,COL5A1,COL5A2,COX6A1,CTNNB1,CYP1A1,DDR1,DNM1,DTYMK,EP300,ESR1,FES,FPGS,FRMD6,FTH1,FURIN,GAK,GBP2,GSN,GSTP1,H1-2,H2AZ1,HADHB,HBA1/HBA2,HBE1,HMGB2,HSPG2,IBSP,IFNAR2,IGF2,IL12A,IL18R1,IL24,IQGAP1,ITGAM,ITGB5,KRAS,MAPK4,MKI67,MMP12,MPP3,MT2A,MYH3,MYL4…
NKX2-1		transcription regulator	0.000476	ADGRF5,AGER,AGR2,AGT,AQP1,AQP5,BDH1,CA4,CCKAR,CDKN2B,CEBPA,CHRNA7,CLDN18,CTNNB1,DCK,DIO2,EPHB1,FARSB,FOXQ1,GRHL2,HMGB2,IER3,KISS1,LCN2,LSP1,MAPT,MIA,MLC1,MTF1,MTUS1,NAPSA,NKD1,PDGFRA,POLG,POMC,QSOX1,RAC2,RAD51,SCGB3A2,SCN7A,SCNN1G,SERPINB9,SFTPD,SOX2,TGFB1,TMEM245,TOX,TP63,TSHR
SALL4	0.574	transcription regulator	0.000504	ABCA3,ADCY1,CAMK2A,CCL4,CCND3,CEBPA,CHEK2,CTNNB1,DCT,DLC1,EPB41L2,ETS1,FGFR1,GJA5,GNG2,IL12A,IRF7,ISG20,ITGA6,ITGAV,KIF5B,KRT19,LASP1,LCP2,LOXL2,MITF,NFATC1,PDGFC,PLA2G4C,PPP2R1A,RAD51,RAP1GAP,RBPJ,SALL4,SEMA6A,SFRP1,SLIT3,SMURF1,SOX2,STAT2,SYNE1,TNS1,TPM1,VCL,VIM,WNT5A
PLN	-1.172	transporter	0.000517	ADAM17,ADAM9,AK1,APOA1,BLK,DES,ENO1,EZR,GCGR,GNA11,HEY2,HRAS,KCNJ12,MYH3,PRKCE,PRKCQ,RAB21,SEC22B,SOD1,VAMP3,VCP,VIM
SP110	0.446	transcription regulator	0.000517	ATM,BCL2L12,CDC37,CDKN2B,CYLD,DUSP10,ETS1,F2R,IFITM3,IRF9,ITCH,ITGAV,MTHFR,NF2,NFATC2,NFIL3,P2RX7,PDCD6IP,PDGFC,PERP,PLCG1,POLE,PTPN12,RAC1,RPA1,RXRA,SP3,STAT1,STIM1,SUMO3,TAF6,TBX3,TCF7,TNFRSF1A,TRIM5,TSC2,WWOX,YAP1,YES1
CD3		complex	0.000517	ACTN4,ALKBH1,ANAPC1,AP1B1,ARHGDIB,ATF4,ATM,BCL2L11,BIRC3,CALM1 (includes others),CAMK2A,CASP3,CASP8,CCL18,CCL20,CCL3,CCL3L3,CCL4,CCND3,CCR4,CD83,CD8B,CDK4,CDK7,CENPF,CH25H,COPB2,CTLA4,CUL4A,DDX18,DOCK2,DUSP14,DUSP22,DYRK1A,EEF1A2,EPHB1,ETS1,FCER1G,FKBP2,FMO3,GAPDH,GBP1,GFUS,GNL2,GZMB,HAX1,HINT1,HMGN1,HOMER2,HPX,HSP90AA1,ID4,IFI35,IL12RB1,IL16,IL18R1,IL2RA,IL2RB,IL4I1,IL9,IRF4,IRF9,ITCH,ITGB5,JAK1…
IgE		complex	0.000534	ADAM8,ARG1,BCL2L11,BCR,BNIP5,CCL3,CCL3L3,CCL4,CCND3,CD34,CD40,CDK19,CEBPA,COL18A1,CSF3,CXCL16,EMILIN1,ERN1,F2R,FCER1G,FCGR2B,FGD2,FXYD6,GSN,HBA1/HBA2,HDC,HIP1R,IARS1,IER3,IL2RA,IL9,IRF4,ITGAV,KRAS,LCP2,LRRC38,LTA,MALT1,MTOR,NABP1,NFATC1,NFKB1,NFKB2,NFKBIB,NFKBIE,NHERF1,NPHS2,NRP1,PEA15,PIK3CB,PIP4K2B,PIP5K1A,PTPN9,PTPRF,PTPRG,PXMP2,RAB7B,RAMP3,RGS16,RHOD,RNF180,SERPINB2,SERPINB6,SLC11A1,SNRPD1,SN…
thioacetamide		chemical toxicant	0.000542	ABCC4,ABCG5,ACTA2,ARG2,ATM,BARD1,BHLHE40,BIRC3,CDH17,CHAF1B,CKB,CLDN4,CNR2,CPQ,CSRP2,CTSF,CXCL16,CYP1A1,EDNRB,EHD3,ERBB2,F2R,FBLN5,FXYD6,GATM,GCGR,GPX3,HGF,HSPA4,IER3,ITGA7,ITGB4,KLRG1,LCN2,LGALS1,LIN7A,LRAT,MBD4,MLXIPL,PDGFRA,POLE,PPT1,PROM1,RCN1,RGCC,RRM1,SCPEP1,SELENOW,SOD1,SOX2,SPARC,SPP1,STEAP3,STING1,TAGLN3,TCF4,TGFB1,TGM2,TIMP2,TMEM45A,TNFRSF12A,TYRO3,UBLCP1,VSNL1,WNT5A
ribociclib		chemical drug	0.000543	LRPPRC,MKI67,PROM1,TNFRSF10B,UBE2C,UBE2T,YAP1
HOXC6	-0.215	transcription regulator	0.00056	APBB1,ARMH4,BMP7,CARD8,CASP1,COL23A1,CYRIA,DCN,HOXC6,NFKB2,PDE4DIP,PDGFRA,RFLNA/ZNF664-RFLNA,SLC44A1,TNFAIP8,ZNF536
PAX3		transcription regulator	0.000561	ARHGDIB,ATN1,C8G,CD151,CNR1,CST3,CTSA,CTTN,DCT,DNM1,DYRK4,EYA2,F2RL1,FGF9,FILIP1L,FLT3,FUBP1,GLB1,HPX,HSPG2,ID4,IGFBP2,LRRC17,M6PR,MAP2K5,MCC,MED21,MEST,MITF,MKNK1,MNX1,NFKB2,OLFM1,PCNA,PEA15,PHGDH,PKIA,PPP1R7,PTHLH,PTPN12,PTPN14,PTPN3,RAB11B,SHMT1,TCN2,TEK,TRPC1,TSC22D1,TSPAN3,TYRO3,YARS1
PSEN1		peptidase	0.000576	ABCC6,ACO2,AGER,ANKS4B,ARHGDIG,ATP,ATP5F1A,ATP5F1B,BASP1,BSG,C1QA,C1QC,CARM1,CASP3,CCL3L3,CCL4,CDK5R1,CFAP68,CFL1,CHRNA7,CKB,CLTC,CTNNB1,CTSC,CTSS,CXXC1,CYFIP2,DGKE,DHRS7,DSTN,DYRK1A,ELOVL4,ENO1,ERMP1,F2R,FBXW7,FMN2,GAPDH,GNA12,GNG2,GOT2,GPANK1,GSTP1,H2AJ,HBA1/HBA2,HINT1,HSP90AA1,IRF3,IRF4,IRF7,KCNAB2,KIF5B,LATS1,LFNG,LRP1B,MAPK1,MAPT,MESP2,MTF1,MTHFD1L,MTOR,NAPB,NCAM1,NUPR1,PAFAH1B2,PDGFRA,PDXDC…
STAR		transporter	0.000579	ACOX3,AGT,CAPN10,CASP1,CASP3,CKM,COQ8A,DES,ELAC2,GATC,IFITM3,LCN2,MAPT,MRRF,NR1H3,NUAK1,PDSS1,PIK3R1,PNP,POMC,PYCR1,RRM2B,SPP1,TGM2
RBM10		other	0.000594	ABCA8,ITGA8,MAPT,NPR3,TSPAN18
FSH		complex	0.000612	ACP2,ACTA2,ADAM17,ADAMTS16,ADCY7,ARHGEF5,ARL6IP5,ARPC4,ATP,ATP9A,BAD,BCL2L2,BMPR1A,BMPR2,BTC,CAMK4,CAPZA1,CARD10,CASP4,CDK14,CH25H,COL15A1,COL18A1,CPE,CREBL2,CREBZF,CTNNB1,CTSV,CYFIP2,CYP17A1,CYP19A1,DUSP14,EFNA1,ESR1,ESR2,EZR,FGFR1,FILIP1L,FOXG1,GBP1,GDF9,GNLY,GNRH2,GZMB,HDAC5,ID4,IGFBP4,IL1RN,INHBA,INHBB,ISG20,ITGB5,KIDINS220,KIF5B,LGALS1,LHCGR,LRRC32,MAP1LC3B,MAP3K5,MAPT,MBD2,MICOS10-NBL1/NBL1…
VCAN		other	0.000625	AGRN,ANXA8/ANXA8L1,CASP1,CASP3,CCL20,CCL3L3,CCL4,CD34,CEACAM4,CPE,CXCL12,DCN,FABP5,FBLN5,GLB1,GLIS3,HAS2,IGFBP4,IL1RN,INHBB,LCN2,LGALS9B,MCFD2,MEF2C,METRNL,MYH10,NFKB1,PARP14,PCSK5,PLAU,PRDX5,RBP1,RBPJ,RXRA,SMAD3,SMOC1,SMPDL3B,SORT1,ST6GAL1,STAT1,TGFB1,TWSG1,VCL,YBX3
RNF181		enzyme	0.000626	ARL3,AXIN1,BCL10,CELSR2,CXCL12,ESR1,GREB1,GRHL2,IL24,OLFM1,UGCG,WNK1,ZNF385B
AGT	-0.249	growth factor	0.000628	ACE,ACHE,ACTA2,ADAM12,ADAM17,ADAM23,ADAM8,ADAMTS5,ADAMTS8,AGER,AGT,AGTR1,ALDH1A3,ALOX15,ANGPT1,ANGPTL2,ARG1,ARHGEF11,ATN1,ATP,BACH1,BHLHE40,BMP6,BSG,C5AR1,CASP3,CASP8,CCKAR,CCL3L3,CCL4,CCND3,CCR7,CD300C,CDH5,CDK4,CDK8,CNR1,COL11A2,COL15A1,COL18A1,COL5A1,COL5A2,COLEC10,CPA1,CPE,CR1,CRLF1,CSRP2,CTNNB1,CTSS,CXCL12,CYP17A1,CYP19A1,CYTH3,DBH,DCUN1D3,DDAH2,DIO2,DISP1,ECE1,EDNRA,EDNRB,EFEMP1,EFNA5,ENPEP…
CCND1		transcription regulator	0.000641	ABCC4,AFAP1,ALDH1A3,AZGP1,CCDC32,CCND3,CDCA7,CDCA8,CDK4,CDKN2B,CENPF,CENPH,CEP55,COL5A2,CPEB1,CPED1,DDIAS,DEPDC1,E2F7,EMSY,ENO1,ERBB2,ERI1,FAM120A,FGFR1,H2AJ,HOMER2,IER3,ITGAV,JKAMP,JPT1,KDM6B,KLK4,KNL1,LASP1,LINC00467,LINC00667,MACF1,MAFF,MAML3,MAP3K5,MARCKS,MCM7,MFSD6,MYO7A,MYT1,NIBAN2,NRF1,PAH,PCLAF,PCNA,PCYT1A,PDLIM3,POLD3,RAD51,RCN1,RMDN3,RMI2,RPL13,RUFY3,SI,SOX2,SPP1,STOM,STXBP1,SVIP,TBCK,T…
SP1		transcription regulator	0.000653	ACTA2,ADRA1D,AFAP1L1,AGER,AGTR1,AHRR,ANK1,APOA1,ATM,ATP5F1B,BMP7,BSG,CASP3,CCL20,CCND3,CD40,CDC25B,CDC25C,CDH5,CDK4,CDKN2B,CDKN2D,CEBPA,CEBPD,CENPX,CKB,CRYAB,CRYBB1,CRYBB2,CXCL12,CYBRD1,CYP17A1,CYP19A1,CYP21A2,CYP7B1,DBH,DLAT,DLC1,DNM1,ENTPD5,ESR1,EZR,F2R,F7,FADS2,FBXL2,FES,FGFR1,GP6,GRIA1,GRIA2,GSS,HADHB,HAS2,HBE1,HDC,HGF,HINT1,ID4,IFITM3,IGF2,IGFBP4,IL12A,IL2RB,IRF3,IRF4,ITGA2,ITGAD,ITGAM,ITGAV…
CD28		transmembrane receptor	0.000672	ALKBH1,ANAPC1,AP1B1,ARHGDIB,ATM,BHLHE40,BIN1,CAMK2A,CASP3,CASP8,CCL3,CCL4,CCND3,CCR4,CDK4,CDK7,CENPF,CH25H,CTLA4,CXCR1,DGKA,DUSP14,DUSP22,FCER1G,FKBP2,GAPDH,GBP1,GBP2,GFUS,GNL2,GZMB,HAX1,HINT1,HMGN1,HOMER2,IL12RB1,IL18R1,IL27,IL2RA,IL4I1,IL9,IRF4,ITCH,LSP1,LTA,LTN1,MACROH2A1,MAF,MBD1,NAIP,NFATC1,NFATC2,NFKB1,NFKB2,NPIPA5 (includes others),PCSK7,PDCD1,PDE6H,PGAM1,PLA2R1,PNP,PPA1,PSMA6,PTPRJ,PUM3,R…
CBX5		transcription regulator	0.000702	AGR2,ASCL2,C9orf152,CDH17,CEMIP,CKM,CPA4,FOXQ1,GASK1B,GCHFR,GDPD3,H1-2,HOXB6,IGFL2,IGFL2-AS1,ITGA7,KRT80,LCN2,LY6G6D,MAL2,MAP1LC3A,PPFIBP2,PRR15L,RORA,SBSPON,SERP2,SLC2A10,SLC7A7,SNTB1,TGFBI,TIMP4,TM4SF1,TMEM30B,TNFRSF6B,TSPAN13,ZKSCAN3
UMI-77		chemical reagent	0.000704	ACTA2,TGFB1,TWIST1,VIM
TSHZ3		transcription regulator	0.00074	ADCY1,ANGEL1,BHLHE22,CASP4,COL23A1,COL5A1,ECHDC2,ELMOD1,FMOD,IER2,IGSF21,KCNG1,KLHL1,NTRK3,RAMP3,SLC1A2,SPSB1,STAC2,VAT1
CSF3	-0.711	cytokine	0.00075	ADCY1,AGTR1,APBB1,ARG1,ARHGDIA,ARHGEF7,ARPC5L,ATP,BIRC3,CCL3,CCL3L3,CCND3,CCR7,CD177,CD34,CDK4,CEBPA,CEBPD,CSF3R,CST3,CTLA4,CTNNB1,CTTN,CXCL12,DES,ETS1,FARP1,GABBR1,GNLY,GZMB,HBE1,HDC,HGF,HLA-DPA1,HOXC9,IL1RN,ITGAM,ITGB2,KLRC1,KLRC2,LCN2,LRRC4B,LTA,MYH10,NFATC1,NFIL3,NTRK2,PRKCE,PYHIN1,RAB27A,SELL,SLC20A2,SOCS1,SOD1,TAL1,TGFB1,TIAM1,TNFRSF1A
REL		transcription regulator	0.000751	ACAD9,ACSS2,ADK,AGPS,AP5Z1,ARHGEF11,ATP11A,BACH2,BARD1,BIRC3,CCL20,CCL4,CCL4L1/CCL4L2,CD40,CDS2,CMPK1,CTSV,CTU2,DCLRE1B,DDX18,DNAH1,DUT,ENDOG,ESR1,EXOSC1,FADS2,GTF2H4,H2AJ,IER3,IFT70B,IL12A,IL27,IL2RA,IL9,IRF4,MLLT3,NFATC1,NFKB1,NFKB2,PARP14,PDCD1,PELP1,PHF14,PHGDH,PHIP,PLAAT3,PLK2,PPP1R14B,PTGDS,RAB40C,RDH10,SASS6,SLC35A3,TNFRSF10B,TNFRSF10C,TNFSF4,TTK,UBE2Z,UBXN2B,VIM
FBXO32	-0.171	enzyme	0.000757	ABCC4,ADSS1,ALDH1A3,ALG12,BCAT2,BCL2L11,BHLHA15,CCL20,CDK5RAP3,CSRP2,FBXO32,FGF9,HOOK1,HPX,HSPB7,ISYNA1,KRT19,MAPT,OAT,PDIA2,PDIA3,PSEN2,PYCR1,RAB27A,SERP1,SERPINB2
IL33		cytokine	0.000788	ACAT1,ALDH1A3,APOLD1,ARG1,ATP,ATP10A,ATP5MJ,ATP8B4,BCL2L11,BIRC3,C1QL2,CAMKK2,CASP1,CCL18,CCL3,CCL3L3,CCL4,CCR4,CD200R1,CD40,CD83,CDK4,CDK5R1,CDK8,CSF3R,CXCL16,DOCK2,EEF1E1,EPHX2,ETS1,FA2H,FGD2,FOXJ1,GCHFR,GOSR2,GRP,HACD3,HBA1/HBA2,HDC,IER3,IL1RN,IL2RA,IL2RB,IL4I1,IL9,IRF7,ITGAM,ITGB4,JAG1,LEPR,LGALS1,MIEN1,MMP12,MRPL54,MYO15A,NABP1,NFATC1,NFIL3,NFKB1,NFKB2,NFKBIB,NFKBIE,NPHS2,NRP1,P2RY1,PCDH1,PD…
ASPSCR1-TFE3		fusion gene/product	0.000848	ANGPTL2,ATP6V0A1,ATP6V1B2,AVPI1,BHLHE40,BIN1,CRYAB,CTNS,CTSA,CTTN,CYP17A1,EPS15L1,EZR,GLB1,IGF2R,MAFF,MFSD1,MFSD5,OLFML2A,PACSIN2,PEPD,PGAP6,RHBDF1,SCPEP1,STOM,TCN2,VAT1,WBP2,WIPI1
thapsigargin		chemical toxicant	0.000851	ACADL,ADCY1,ATF4,ATF5,ATG5,ATP,BIRC3,BPGM,C5AR1,CAPN10,CCL20,CCL3L3,CD83,CDK12,CDK19,CDK7,CDK8,CEBPA,CHAC1,CLDN4,CNTF,COL18A1,COX5B,CSK,DIO2,ENO1,ERBB2,ERN1,ESR1,ETS1,EVI2A,FGF12,HAPLN1,HDC,HMGCS2,IER2,INS,ITGB2,LAMP3,LBH,LIFR,LMAN2,LRP6,MEF2A,MEF2C,MTHFR,NAD+,NADPH,NEDD4L,NFIL3,NFKB1,NPAS4,NT5M,NUP37,PCNA,PDCD1,PDXDC1,PLA2G6,PNP,POLD4,PPP2R1B,PRNP,PROM1,RCAN1,SDC1,SMAD3,SRI,SYVN1,TGM2,TNFRSF10B,…
DIO3		enzyme	0.000851	ADAMTS16,ADAMTS5,ADCY7,CBLN4,CEACAM16,CLCA1,CLDN11,CTTNBP2,DCT,EMILIN3,ESYT3,F5,FLYWCH2,FOXQ1,FXYD6,GCK,GLIS3,GREB1,GSTA5,INHBA,INS,IQCH,ISLR2,ITGA7,ITGAM,ITGB2,LAPTM5,LPAR3,LZTS1,MAMDC2,MINAR1,NAGS,NPR1,PARVB,PEX5L,PNMT,PTGDS,PYGL,RASL10A,SERPINB2,SLC16A4,SLC35F2,SLC38A3,STK32C,TRH,TYRO3
phosphate		chemical - endogenous mammalian	0.000895	A2M,ACAT1,ACTA2,ADK,AKT1,ATM,COL19A1,COL5A1,CTNNB1,DCN,DECR2,DHRS7,DIO2,EMILIN1,F2R,JAK1,NCOR2,NDUFA12,NDUFB10,PCNA,POLR3K,PRPF31,SDF2L1,SLC20A2,SLC6A3,SPP1,STYK1,TAGLN2,TFCP2,TGFB1,TRIP11,ZFP30
ADAMTSL2		other	0.000911	ACTA2,ADAMTS8,COL11A1,COL15A1,COL5A1,ITGA1,ITGA6,ITGAM,ITGB4,MMP15,NCAM1,PCNA,SELL,SGCE,SPP1,TGFB1,TGFBI,THBS2,TIMP2,VCL
KMT2D	1.497	transcription regulator	0.000923	ACCS,ADGRA3,AP1S3,CA4,CASP1,CASP4,CCDC91,CD81,CDCA7,CNGA4,DHX36,DSC3,ECHDC2,ENO3,FOXQ1,GALNT12,GJB2,GK5,GSDMD,HOXC6,INHBA,IRF7,IRF9,JAG2,KCTD15,KRT6A,KRT6C,LDAF1,METRNL,MFSD9,MRE11,MYOM3,NAALADL2,NKAPL,NPR3,NT5DC1,PAOX,PARP11,PCDH7,POGLUT3,POLE,PPP2R2B,PRIMPOL,PRSS16,PTGR2,RAB38,SH3BGRL2,SLC1A6,SPRR2G,STAT2,STING1,TAP1,TAP2,TAPBP,TGM1,TMEM53,TRPV2,TUSC1,VIM,WDSUB1,ZNF23,ZNF761
vancomycin		biologic drug	0.000927	A2M,ACP2,ACTA2,ADRB1,AGPAT3,AK1,ARHGAP5,BACH1,BIRC3,BMP6,BMP7,C1QA,CLDN4,CRYL1,CST3,DNAJB4,EFEMP2,EPB41L2,EPS15L1,EXTL3,FMO2,FTH1,GARNL3,GAS6,GCGR,GMFB,GOLGA3,GTF2H2,IER3,ITGB4,ITGB5,LCN2,LGALS1,NIBAN2,NRIP1,NUAK1,PDCD6IP,PIK3R4,PTGDS,QDPR,RCN1,RHOA,RPTOR,RTN4,RTN4RL1,SEC22B,SEZ6L,SMAD3,SOD3,SPP1,ST3GAL6,STING1,TNFRSF12A,VIM
BLK	0.688	kinase	0.00101	ALDH2,BLK,COL18A1,CPA4,CTSS,ETS1,FRMD6,HSPG2,NEXN,PLAU,TNFAIP2
CEBPB		transcription regulator	0.00101	ACTA2,ADRB3,AGT,AKR1B10,ANTXR1,APCDD1,ARG1,ARPP19,ATM,ATR,B9D1,BARD1,BASP1,BHMT,C1QA,C1QC,CCL20,CCL3,CCL3L3,CCL4,CCP110,CDC25B,CDC25C,CDCA3,CDCA8,CDK4,CDKN2B,CEBPA,CEBPD,CHEK2,COL5A1,COL5A2,CSF3,CSF3R,CTNNB1,CTSC,CXCL16,CYB5A,CYP17A1,CYP19A1,CYP1A1,DCN,DDX5,DEPDC1,DHRS1,DMWD,DUT,EPHA7,F7,FBLN1,FBXO32,FCAR,FCER1G,FCGR3A/FCGR3B,GAS1,GNLY,GSTA1,HAS2,HDC,HGF,HMGB2,HP,HPX,HSP90AA1,IER3,IFITM3,IGFBP4,I…
COL18A1	-0.253	other	0.00102	ANTXR1,APC,BAD,CCNDBP1,CD34,CDC25B,CDH5,CTNNB1,EDNRB,EFNA1,EPHB1,ETS1,F2R,F2RL1,F7,FGFR1,HGF,ITGAV,ITGB2,MAPK1,MXI1,NRP1,PLAU,SP3,SPOCK1,STAT1,TNFRSF1A
WNT5A	0.253	growth factor	0.00104	ARG1,ARHGDIB,AXIN1,BAIAP2L2,BIN1,BMP6,BTC,CAMK4,CCL3L3,CD34,CD40,CDK8,CFAP45,CLDN4,CRYAB,CSF3,CTNNB1,CXCL12,CYB5R2,CYP19A1,DUSP22,ELMOD1,ERBB2,ESR1,ESR2,F2R,GAB1,GCNT2,GDF5,INHBB,KISS1,LAT,LHCGR,MAP3K11,MGAT4B,MRPS6,NFATC2,NFKB1,PDCD1,PKN1,PROM1,PRSS12,RABL6,SDC1,SERPINB2,SKA2,SPARC,SPP1,STAT1,TCF4,TGFB1,TWIST1,VIM,WWTR1,YAP1,ZEB2,ZNF385B
STX18		transporter	0.00105	CNTRL,COL5A1,CRLF1,DPYSL3,EPB41L2,FBLN1,GSDME,IGFBP4,KIF3C,KPTN,LOXL2,MPG,MT2A,NCK2,POLD4,POLR2J,RABGAP1,SASS6,SDC1,SF3A3,SFRP1,SLC7A1,SLIT3,SMAD3,SPOCK1,SPTBN1,TAF12,TAF6,TGFB1,TGFBI,TMED2,TPM1
interferon beta-1a		biologic drug	0.00106	ALG5,AOAH,ATP5MC3,CHFR,COX5B,COX6A1,CST7,DNAJB1,EIF2B1,ENO1,FCER1G,FCGRT,GBP5,GNLY,GSTP1,GZMB,HLA-DRB5,IFI35,IL16,IL1RN,IL2RB,IRF7,ITGB2,LAMP3,LGALS1,MAL,NDUFB2,NFIL3,NMI,PGAM1,PLAUR,RPL18,STAT1,TBCB,TNFAIP6
LMNA		other	0.00106	ACOX1,ACTA2,ADAMTS10,ADRB1,AGPAT3,AIFM2,ATP5F1A,BCL2L13,CAMK1D,CAMK2A,CCP110,CD93,CEBPA,CFL1,CLK3,COL11A1,DCN,DES,DIS3L2,ELK4,ERN1,FAM13C,FBXW7,FUT4,GLIS3,GRAP,GULP1,HEATR5A,IGF2R,ISG20,KANK3,KCNE4,KLF7,LPL,LRRC4B,MAFF,MAPKAP1,MEF2C,MFN1,MIB1,MMP15,MYBPC3,MYL4,MYL7,NAD+,NUFIP2,PCDH7,PDCD6IP,PPCDC,RAPSN,RICTOR,SKAP2,SLC36A1,SLX4IP,SMARCC2,SPP1,SSUH2,ST6GALNAC4,STAT1,SYNE2,TADA2A,TBC1D23,TCIRG1,TEC…
TRIM28		transcription regulator	0.00107	ALAD,APAF1,APOA1,BCL2L11,CCL4,CLDN11,CYP27A1,DCT,EFCAB7,EFEMP1,EPHX2,ESR2,ETS1,FECH,FGF18,GREB1,HBE1,HDC,IHH,INHBB,KLF13,KYAT1,MAP3K5,MITF,NFKB1,PTGDS,RAMP3,RCAN1,SOX2,SOX6,STAT1,TRIM47,VIM,WNT10B,WNT5A,XKR4,ZNF180,ZNF302,ZNF554
NRG2		growth factor	0.00108	ARPC4,BIN1,CASP3,CCND3,CXCR1,ERBB2,FSCN2,GAD1,GDF5,IER2,IER3,IGF2,IRF3,ITGB5,LIFR,PAFAH1B1,SGSH,SOX2,TNFRSF25,TOB2,USF2
TCF7L2		transcription regulator	0.00111	AATK,ACADL,ADD1,APCDD1,ARHGDIB,ARHGEF26,BIN1,CAMK2N1,CCP110,CDH17,CDK19,CEBPA,CHMP1B,CLDN11,CSF3,CSF3R,CSRP1,CTNNAL1,CTNNB1,CYP7A1,DHRS7,EHHADH,ENTPD5,EPHB1,EVI2A,FA2H,FBXO32,FBXO8,FMNL2,FTH1,GAB1,GCLM,GSN,GSS,HMGCS2,HTR5A,ID4,IGFBP2,IHH,IL12RB1,INS,JAG1,JAM3,KAT2B,KDM4B,KIF5B,LBH,LGR6,LPAR3,LRRN1,MAL,MDH1B,MIA,MOBP,MTMR6,MYO6,NCOR2,NFASC,NINJ2,NKAIN1,NKX6-2,NPAT,OSBPL1A,PAPSS1,PARVB,PEX5L,PGLYRP…
NR1H3	-0.326	ligand-dependent nuclear receptor	0.00114	ABCA2,ABCG5,ACACA,ACOX1,ACTA2,ADRB3,APOA1,ARG2,C1QA,CCL3L3,CCL4,CCR7,CD300E,CD40,CDC25B,CDCA3,CENPF,CH25H,CHEK2,CSF3,CTSC,CXCL16,CYP7A1,CYTH1,DDX60,DHRS9,DIO2,E2F7,GAS6,GBP4,GCK,GNGT2,GPX3,GSTA5,GSTP1,IL12RB1,IL1RN,INSIG2,IRF7,ITGAM,KIF3C,KNL1,KNTC1,LCP2,LPL,LSP1,MFGE8,MKI67,MLXIPL,NR1H3,PLAU,PRC1,RAD51,SOCS1,TAP1,TRH,TRIB1,TSHR,UBE2C,VIPR1
NKX2-3		transcription regulator	0.00116	ACTA2,AGAP3,APOBEC3G,ARHGDIB,BCHE,BMPR2,CASP1,CD34,CEP55,CLEC1A,CRYAB,CXCL16,DDX60,EIF4EBP3,F2RL1,FAR2,FLRT2,GALNT15,GASK1B,GBP1,GBP2,HEY2,LYPD1,MADCAM1,MAMDC2,MFNG,MTURN,MYD88,NT5DC2,PARP14,PHGDH,PIM3,PKIA,PLCB1,PLD1,PLEKHA4,PRSS12,PSAT1,PSMB9,SEMA3A,SOX2,SP110,STAT1,STAT2,TAP1,TAP2,TIPARP,TNFSF4,TRIM21,TRIM5,TTC3,UACA,UNC93B1,ZNF704
GMNN	0.491	transcription regulator	0.00121	ANGPT1,ANKRD17,APCDD1,AXIN1,BMPR1A,CTNNB1,DYRK1A,EFEMP1,EXT2,FARP1,FOXJ1,GBP4,GREB1,INHBA,NRP1,PDGFRA,POU4F1,SMAD4,SOX2,TNFRSF19,TWSG1,WLS,WNT3,WNT5A,YAP1
MACROH2A1	0.283	other	0.00121	ACADL,AKT1,ALDH1A3,ASCL1,CDK5R1,CDKN2B,ERBB2,ETS1,FANK1,GCK,HIF3A,IFNAR2,IL16,IRF7,LPL,PARP1,PLAU,PPA1,SERPINB2,SLC7A2,SOX2,SPARC,TBX3,TERT,TWIST1
HGF	0.221	growth factor	0.00123	A2M,ABCC6,ACTA2,ADGRF5,AKAP13,AKT1,ANGPTL2,APAF1,ATM,BIRC3,CALCRL,CALM1 (includes others),CASP1,CASP2,CASP8,CCL4,CCNG1,CD40,CD46,CD93,CDC25B,CDC25C,CDK4,CDKN2B,CENPF,CHRNB2,CNTFR,CRLF1,CRYAB,CTNNB1,CYP17A1,DES,DTYMK,DYNLL1,DYRK1A,ETS1,FASTK,FNDC3A,FOXN2,GAB1,GAK,GMNN,GTF2H2,HDAC5,HGF,IER3,IGFBP4,IGHMBP2,INHBA,ISG20,ITGA2,ITGA6,KIR2DL4,KRR1,KRT19,LATS1,LCN2,LTA,MAD2L1,MAPKAPK5-AS1,MKI67,NFATC1,NFK…
lenalidomide		chemical drug	0.00126	AGPS,ANTXR1,CASP1,CCL3,CEBPA,COX11,CTNNB1,CTTNBP2,DHTKD1,DVL1,ENO1,ERN1,FZD10,GABRB2,GALNT18,GPR68,GZMB,IGSF11,IRF4,KLRC4-KLRK1/KLRK1,LHFPL2,LIMA1,LPL,LRP6,LRRC8B,MAML2,MIEF1,MTAP,NEK6,NFATC1,NFIB,NMI,NRP1,NUP43,ORC5,PDK1,PNP,PPP2R1B,PPP4R3B,PROS1,RASGRP3,RFC3,RGS16,RRM1,SCN9A,SIPA1L2,SLC7A2,SMAD3,SPRR2A,SPSB1,TCF4,TERT,TMEM64,TNFRSF10B,VIM,WDR4,WNT10B,WNT2B,WNT3,ZNF561,ZNF706
GNE-987		chemical reagent	0.00126	ANKRD13D,FRMD8,GSE1,LINC01089,RREB1,SCYL1,SLC39A13,SPEN,TNRC18,ZEB2
SLC6A3	1.288	transporter	0.00126	ADCY1,CDK5R1,CHRNA7,DYNLL1,GNAL,GRIA1,PPP1R1B,PSAP,SLC6A3,TH
methylselenic acid		chemical reagent	0.00127	ABCA5,ABCC4,ACTN4,AKT1,ARID4A,ATF5,ATP11A,BACH1,BIRC3,CAMK2N1,CAMK4,CDC14B,CDC25B,CDC25C,CDK10,CDK2AP2,CDK4,CDKN2D,CENPF,CHEK2,DTYMK,DUSP10,DYNLL1,ESR1,ESR2,G3BP2,H1-0,IPO8,ITGB4,ITGB5,JAK1,MAP2K5,MAPK1,MAPT,MCM7,MKI67,MYBL2,NEDD4L,NFIL3,NFKB1,NKX3-1,NMI,PCNA,PMS2,PPM1A,PPP5C,RAB29,RRM1,SEC24D,STX1A,TAF6,TNFRSF25,TUBA3C/TUBA3D,TYMS,UBE2B,ULBP2,UXS1,ZNF165,ZNF217,ZNF345
NFATC2	1.26	transcription regulator	0.00129	AQP5,ATM,BBX,BCL2L11,CASP3,CASP4,CCL3L3,CCR7,CD40,CD83,CDK4,CRYAB,CTLA4,CTNNAL1,DAXX,DGKA,GBP4,GDF5,IER3,IL12A,IL27,IL2RA,IL9,INHBA,IRF4,IRF7,ISG20,ITGAM,KDM6B,MAF,MITF,NAA80,NFATC1,NFKB1,NMI,PDCD1,PLD1,PLK2,PMEL,PPP3R1,RCAN1,RILPL1,SELE,SLFN12L,SOCS1,STAT1,STAT2,TCF4,TERT,TGFB1,TRAF1,TSC22D1,ZEB1
TRIM71		enzyme	0.00132	ATOH1,ATP6V1B1,COL11A1,COL11A2,COLGALT2,ENPP3,FGF9,GRHL2,HEY2,IGF2BP2,NFIB,RBM24,RDH10,TM4SF1
TRAP1		enzyme	0.00132	AGBL3,AK3,ATP5F1A,BCL2L13,CLDN12,CNNM4,COX5B,EARS2,ERBB2,GAPDH,GNG2,GPR146,HIBADH,HSPB2,LSS,MRPS31,NCAM1,NDUFB4,PDK1,PECR,PPP2R2B,RAB38,SMAD4,SOD1,SOX2,TIMM13,TXN2,UCKL1
PRDM5		transcription regulator	0.00134	ADARB2,ARID3B,CDH4,CEMIP,CLDN16,CLK3,COL19A1,CYB5D1,EDNRA,EMID1,EVL,GCK,INSYN1,ISLR,ISLR2,LRRC37A3 (includes others),MYD88,NCOA7,NOTCH2,PHC1,PPP1R12B,SOX2,STK32C,UBL7,WNT10B,ZFPM1
IL10RA		transmembrane receptor	0.00135	ACOD1,ACSM3,ACSS2,ALDH2,ARG2,ATOH1,B4GALNT3,CCR7,CD34,CD40,CDKN2D,CLEC12A,CLEC9A,CSF3R,CSRP2,CST7,CTLA4,CYFIP2,DCN,DPT,EDNRB,EFEMP1,ENTPD5,FABP5,FAM83B,FERMT1,GAS6,GBP2,GBP5,GBP6,GNE,GSAP,GSDMC,HGF,HPGD,IL12RB1,IL1RN,INHBA,IRF7,ITGAM,LCN2,LUM,NR1H3,P3H2,PDCD1,PDGFRA,PLAAT3,POMC,PPT2,PSMB9,PYGL,S1PR1,SAMHD1,SCIN,SELL,SERPINB6,SERPINB9,SORBS2,SPARC,SPON1,ST3GAL6,STAT1,SULT1C2,TAC1,TAP1,TAP2,TGFB1,T…
REST		transcription regulator	0.00136	ASCL1,ASCL2,B3GAT1,C1QA,CACNA1H,CARTPT,CEBPA,CHRNB2,CMKLR1,CREB3L3,CXCL12,EFNA5,EPHA10,FGF12,FGF14,FUT9,GAD1,GRIA2,GRIK3,HPGD,JAM2,KCNAB2,KCNQ3,KIAA1549L,MAD2L1,NELL1,NLRP4,NPTXR,NRP1,NTRK3,OAT,OSBP2,PCLO,POU4F1,SLC26A4,SNN,STX1A,TAC1,TERT,TNFRSF1A,TSPAN14,USP37,USP48,XKR4
TFAP2A		transcription regulator	0.00136	ADAM17,ADRA1D,BIRC3,BLCAP,CCL4L1/CCL4L2,CCNDBP1,CEBPA,CENPX,CHRNA7,DCBLD2,EFEMP1,ERBB2,ESR1,EYA4,F2R,FASTK,FREM2,G3BP2,IGF2,ITGBL1,KISS1,LHCGR,MCM7,MT2A,PAG1,PLAAT3,PLAU,PLAUR,PSAP,RAD51,RPL7,SESN3,SLC19A1,TERT,TPM1,TYMS,USP22,XRN1
TBX3	0.116	transcription regulator	0.0014	ADAM19,ADAMTS5,AGTR1,AK5,ANGPT1,CACNA1H,CDC25B,CDCA3,CDCA8,CEP55,CTNNB1,DCN,DUSP10,E2F7,EDNRA,EFNA5,F2R,GJA5,GNG2,GREM2,HACD4,IL4I1,INPP5F,LBH,MAD2L1,MCM7,MKI67,MMP16,PCNA,PDE7B,PFKP,PIK3R1,PRC1,RASGRP3,RRM1,SERPINF1,SOX2,ST3GAL6,TRIP13,TTK,TWIST1,TYMS,UBE2C,VIM,WNT5A,ZEB2
PTPRR		phosphatase	0.00142	ARID3C,BTBD2,CALML4,CCDC92,CDC37,CLASRP,DPH7,ETS1,GGT7,H2AC25,HDAC5,HRAS,ITGB4,KLC4,KRT8,MED7,NINL,NPHP4,NT5DC2,NUCB1,PACS2,PACSIN3,PLCB3,SLC2A4RG,SLC44A2,TMEM132A,TNIP1,USF1,YJU2B
SPDEF		transcription regulator	0.00143	AGR2,APC,BIRC3,CD34,CD40,CLCA1,COL5A1,COL5A2,FGFR1,FOXJ1,ITGA6,LASP1,PLAU,PLAUR,PTPRF,SDC1,SMAD3,SMAD4,TGFB1,VEGFB,VIM,WNT5A,ZEB1
STAT4		transcription regulator	0.00143	ACADL,AP2A2,ARHGAP15,ATF4,BAD,BANP,BCL2L11,BHLHE40,BSG,CCNI,DAPK2,DDAH2,DHX8,DNAJB6,ENTPD4,FCER1G,FURIN,GCNT2,IER3,IL12A,IL12RB1,IL18R1,IL2RA,INTS12,IRF4,ISG20,ITGA7,JAG2,KCNK7,KDM6B,LUC7L,MAP3K1,MGARP,MLLT3,NXN,PBX4,PDCD1,PDK1,PKP2,POLD4,PYGL,RAMP2,RASL12,RGCC,RGS16,RNF130,RORA,SELE,SH2B1,STAT1,STK32C,SYPL1,TMEM167B,TPD52,TWIST1,UNC13D
TGFB2		growth factor	0.00144	ACSS2,ACTA2,AGXT,ALDH1B1,ALDH3B1,BHLHE40,CD40,CD46,CDH5,CEBPA,CXCL16,DES,FGFR1,FMOD,FURIN,GAS1,GCAT,HAS2,HSPG2,ID4,INHBA,ITGB5,JAG1,JAM2,LCN2,LIPG,MIA,MLLT3,MLXIPL,NAGS,NAT8,NFATC2,NRF1,PHGDH,PSAT1,PTHLH,PTPRJ,RGS3,RUNX1T1,SELL,SMAD3,SMAD4,SPP1,SULT2A1,TGFB1,TIMP2,TMEFF1,TOP3A,TRIB3,UBE2C,VIM
ATN1	18.925	transcription regulator	0.00147	BASP1,BHLHE40,CA4,CAMK4,CCNDBP1,CNR1,DLG1,DPYSL3,EVL,FBXW7,GAD1,GRIK1,GSN,HPCAL1,IL11RA,KCNAB2,KCNC3,MOBP,NFIC,PABPC4,PCTP,PPP1CB,PPP2R1A,PRKACB,PTPRF,RAB2A,RGS16,SPP1,STX1B,STX4,TAGLN3,TIAM1,TM4SF1,TYRO3,VAMP1,VSNL1
Tgf beta		group	0.00153	ACTA2,ADAM12,AKT1S1,ARID3B,ARID3C,ARID4A,ASCL1,ASCL2,ATOH1,AXIN1,BACH1,BASP1,BHLHA15,BHLHE40,CASP1,CASP8,CCL3,CCL3L3,CCL4,CCR7,CDKN2B,CHID1,CLOCK,COL5A1,COQ8A,CSF3,CTLA4,CTNNB1,CXCL17,DCN,EID2,EMID1,FBLN2,FURIN,GZMB,HEY2,HEYL,HIF3A,HNRNPAB,HSP90AA1,HSPG2,ID4,IGFBP4,IL16,IL1RN,IL9,ITGA1,ITGA2,ITGA6,ITGAV,JAG1,JAK1,KDM6B,LCAT,LEPR,LOXL2,MAD2L1,MADCAM1,MADD,MAF,MESP1,MESP2,MGAT4B,MITF,MLXIP,MLXIPL,M…
mir-205		microRNA	0.00155	CTNNB1,EGLN2,IL24,PHLPP2,PRKCE,SQLE,VIM,ZEB1,ZEB2
RBPJ	0.884	transcription regulator	0.00155	ARHGEF4,ASCL1,ATOH1,BMP7,C17orf80,CCL25,CCL3L3,CCL4,CCR7,CDCA7,CPA1,CSF3,CTNNB1,CXCL12,CXCL16,CYP19A1,CYTH4,ETHE1,ETS1,FADS2,FGF18,FGF9,GDF5,GNA12,HAS2,HGF,HLA-DOA,HLA-DOB,IGF2,IL12A,IL16,IL1RN,IL9,INHBA,INHBB,IRF7,JAG1,LFNG,MESP2,MIB2,MSTN,NFATC1,NFKB1,NHLH1,P2RY6,PCED1B,POGLUT1,PRSS3,PSMB9,SDC1,SLAMF9,SOS1,SOX2,SPP1,TAP1,TAP2,TMEM101,TPPP3,TWIST1,WNT5A
PRL		cytokine	0.00158	A2M,ADAR,AEN,ARF3,CAMK2N1,CCAR2,CCL20,CCND3,CD40,CDC27,CDK4,CEBPD,COL5A1,CST3,CTSA,CTSS,CTSV,DCN,DES,DNAJA4,DVL1,ENO1,EPSTI1,ERBB2,ESR1,ESR2,FILIP1L,FLT4,GNA12,IER3,IFI35,IGF2,IGFALS,IL2RA,IRF7,IRF9,ITGA1,KRT19,LAMP3,LHCGR,MFGE8,MICOS10-NBL1/NBL1,N4BP1,NFKB1,NUPR1,PARP14,PCNA,PDGFRA,PHLDA2,PIM3,PRR15L,RCAN1,RCL1,RPSA,SAMHD1,SDC1,SFRP2,SND1,SOCS1,SOD1,SP110,SPARC,SPINK1,SPP1,STAT1,STAT2,TECR,TGFB1…
EIF4E		translation regulator	0.0016	ADAMTS16,ATR,BAD,CDC34,CDK4,CEBPA,CHMP1A,CRYBB1,CXCL16,DAXX,DEDD2,DGUOK,DLAT,EGLN2,EP300,ESR1,FASTK,FBXW2,FREM2,GPX3,GRB2,HMOX2,HRAS,IGFBP4,IL12RB1,KAT2B,KLF13,LSM4,LSM6,MIA,NCK2,NOP10,NRP1,PCNA,PDS5B,PLAUR,PNKP,POMC,PRDX5,PRPF31,PRPF6,RPL37A,RRM1,SASS6,SIVA1,SKP2,SLC11A1,SLC2A5,SLC6A4,TAPBP,TGFBI,TP53BP2,TRIP6,TXNL4B,UBE2C
SMYD1		transcription regulator	0.00161	ACADL,ACO2,AGL,ATP5F1A,BDH1,GOT2,NDUFA9,NDUFV1,NT5C2,OAT,OGDHL,PDHB,PYGL,PYGM,RXRA,SDHD,TKT,UGP2
BMI1		transcription regulator	0.00167	ATM,ATOH1,CASP8,CDKN2B,CDKN2D,CYFIP2,DENND10,DLC1,FBXW7,GLIPR1,ID4,MEG3,MYT1,NFKB1,RRM1,SMAD3,TERT,TP53I3,USF2,VIM,WNT10B
CD40LG		cytokine	0.00171	A4GALT,ADAM17,AKAP13,APOBEC3G,ARMC6,ARSB,ATF5,BCAT2,BIRC3,CASP1,CBX3,CCL18,CCL20,CCL3,CCL3L3,CCL4,CCND3,CCNG1,CCR7,CD40,CD83,CDC25B,CDK5R1,CHRM5,CTSC,FCGR2B,FFAR4,FURIN,GRSF1,GZMB,HSP90AA1,IL12A,IL12RB1,IL24,IL27,IL2RA,IL2RB,INHBA,IPO8,IRF4,ITGAM,ITGB2,KDM6B,LAMP3,LMAN2,LTA,MAPK4,MARCKS,MPHOSPH9,MRE11,MT2A,NAP1L1,NFKB1,NFKB2,NFKBIB,NFKBIE,ORC5,PLA2G4C,PLAU,PLAUR,PSMB9,PSMG1,PTPN12,PTPRG,RAD50,RAS…
SB203580		chemical drug	0.00174	ABCA3,ACOX1,ACTA2,ADAMTS8,AGT,AIM2,APOBEC3G,AQP1,ARG1,ARHGDIB,ATM,ATP5MF,ATR,BCL2L11,BPGM,CCL20,CCL3,CCL4,CD1A,CD40,CD83,CDK5R1,CEBPD,CHEK2,CHRDL2,CNTF,COBL,CRYAB,CST7,CYP1A1,DUOX2,EDNRB,EFEMP1,EFNA1,ENO1,ERP29,FOXQ1,GBP2,GBP4,GLIPR1,GLRX,GSTA4,GSTP1,GZMB,HAPLN1,HAS2,HSD17B6,IER3,IFI35,IL12RB1,IL1RN,IL2RA,IL9,IRF7,ISG20,ITGAM,LIFR,LIMS1,LMO2,MAPK12,MFSD4B,MITF,MMP12,MSTN,NFKB1,NFKB2,NKX3-1,NPHS2,…
NFIB	-0.842	transcription regulator	0.00174	AQP5,BMP6,CDK18,CHD3,DCT,EYA1,FOXJ1,GFRA1,GRIK1,IYD,KRT8,LZTS1,NCAM1,PVT1,TNS1,WHRN
SRF		transcription regulator	0.00176	A2M,ACTA2,APOLD1,ASB5,BCL2L11,BICC1,BPGM,BRD3,C1QL3,CD177,CDK4,CDKN2B,CEBPD,CFL1,CKM,CLDN12,CNN2,CSRP1,CSRP2,CTNNB1,CYLD,DES,DSTN,EIF6,EPG5,ETS1,EYA2,EYA3,EZR,FABP5,FCN1,FGF12,FHL3,FILIP1L,FLT4,FOXQ1,GLIPR1,GLRX3,GSN,HIF3A,HSPG2,IER2,ITGA1,ITGA6,ITGA9,ITGAM,KDSR,LBH,LCN2,LEPR,LIMA1,LPL,MALAT1,MBD2,MSTN,MTMR6,MYL1,MYL4,NCOA7,NFATC2,NOPCHAP1,NPAS4,ODF2L,OPA3,OSCP1,PAFAH1B1,PLA2R1,PMFBP1,RAF1,RBBP6,…
MIR17HG		other	0.00182	ACTA2,APCDD1,ATM,BBX,BCL2L11,BMPR2,COL5A1,CPE,CYLD,ECE1,FRAS1,HOXA5,HOXA6,HSPG2,ITCH,JAG1,KCP,LRP6,MAP3K1,MEGF8,NCOR2,NOTCH2,PDGFRA,PHLPP2,PTK7,PTPRU,SMOC1,SORT1,TBX3,TMEM64,TOB2,TRIP11,TWSG1,WNT5A
garcinol		chemical - endogenous non-mammalian	0.00185	ANAPC1,BCL2L2,BLZF1,BRAP,CASP4,CBFA2T3,CDC34,GULP1,HIRA,HMGN1,KRAS,LETMD1,MAF,MEF2C,NFKB1,PERP,POLR2J2/POLR2J3,PTTG1IP,RAB22A,TADA2A,TAF12,TAF6,TP63,TRIM24,ZFP28,ZFP3,ZNF195,ZNF335
FAM3B		cytokine	0.00191	CASP4,DAPK2,DCN,GAS2,IER3,IGFBP4,KRT19,LCN2,LGALS1,SPARC
miR-144-3p (miRNAs w/seed ACAGUAU)		mature microRNA	0.00191	ADAMTS5,APC,CTNNB1,ENPP6,EP300,ITCH,RAC1,RHOA,SMAD4,TP63
PLAG1		transcription regulator	0.00192	AQP1,ATF5,BTN3A2,CD300C,CRLF1,IGF2,KRT19,LSP1,MLXIP,NFATC1,NPTXR,PIGF,QSOX1,STX1A,TGM2,TNNT3,TPSAB1/TPSB2,TRAF1,TSPAN4
Pln		other	0.00192	AK1,APOA1,BLK,DES,ENO1,EZR,GCGR,GNA11,HRAS,KCNJ12,MYH3,PRKCE,PRKCQ,RAB21,SEC22B,SOD1,VAMP3,VCP,VIM
PLG		peptidase	0.00192	AGER,ARG1,BAD,CD40,CNN2,COLEC12,CRK,EDNRB,FCGR2B,GULP1,MCOLN3,MFGE8,MMP12,MXI1,PIK3CB,PIP5K1A,PLA2G5,PLAU,PRKCE,RAC1,RAC2,RAPGEF3,RHOA,STAB2
epicatechin		chemical drug	0.00197	ACACA,CCDC184,CLCA2,COL15A1,COL5A1,COL5A2,CYB5R2,ELOVL3,HACD2,HMGCS2,IMPDH1,KIF17,LPL,MAPK1,MAPK12,MTOR,NFATC1,NT5C2,NUP43,PLA2G15,PLIN1,PTPN11,RPUSD1,SLC27A2,SMOC1,SPARC,ST3GAL1,SULF2,TRIM45
DSCAM		other	0.00205	ATF5,CARF,CEBPA,FOXJ1,FRK,GSN,IPO4,KCND3,KCNJ2,KIF17,MAPT,MYT1,NEURL1B,NTN4,NTRK2,PCDH17,PLCB1,PLD1,SFRP1,SFRP4,SLC1A1,SLC29A4,SYNGR3,TAC1,TAL1,VIM,WNT16
TNFRSF8		transmembrane receptor	0.00205	CASP1,CCL3,CCL4,CCR7,CTSC,GBP1,GBP2,GZMB,IRF4,KIR3DL1,KLRC2,LCP2,MRTO4,NFKB2,PBX3,PCDH7,TMEM41B,TNFRSF25,TRAF1,TRAF2,VCL
H2AB3 (includes others)		other	0.00215	ATF5,BCL2L11,BLK,CHAC1,CLCNKA,DHRS9,EFNA1,GAS1,HIP1R,IGFN1,IRF3,LYPD1,MELTF,NKX3-1,PCDH9,PDZK1IP1,SERPINB9
miR-138-5p (miRNAs w/seed GCUGGUG)		mature microRNA	0.00216	INS,KRT19,LYPLA1,SLC45A3,TERT,TGFB1
HIF1A		transcription regulator	0.00217	ACAN,ACE,ACTA2,ADAM15,ADAM17,AGT,AGTR1,AKT1,ALKBH5,ATP,ATP5F1A,ATP5F1B,ATP5MC2,ATP5MC3,ATP5PO,BACH2,BCS1L,BHLHE40,CARS1,CCL3L3,CCL4,CCNT1,CCR7,CEBPD,CEMIP,CTNNB1,CXCL12,CXCR1,CYB5A,CYP1A1,DNASE1,DTX1,ECE1,EDNRA,EDNRB,ENO1,ENO3,ERBB2,ERGIC1,ETS1,FHL3,FURIN,GAPDH,GCHFR,GCK,GLYR1,H1-2,HGF,HIF3A,HP,HSPA4,IFT122,IGF2,IGFBP2,IL12A,IL27,IL9,INHBB,INSIG2,IRF3,ITGA1,ITGAV,ITGB2,ITGB5,KDM4B,KLRC4-KLRK1/KLR…
RRAS2		enzyme	0.00222	ADAMTS5,C5AR1,CASP4,CCL20,CLDN16,CSF3,CTLA4,FERMT1,GCNT2,HLA-DOB,IER3,IFITM3,ITGA7,ITGA8,ITGAV,JAG1,MINK1,NCAM1,NEXN,NFKBIE,NRP1,PCDH1,PCDH7,PDGFC,PDGFRA,PLAU,PLK2,PSMB9,RELN,RGS16,SELE,SGMS2,SLAMF7,TMT1B,TRIM21,VCL
STAT5B		transcription regulator	0.00224	A2M,ANKRD13B,ATM,BIRC3,C14orf39,CASP2,CASP3,CASP4,CASP8,CCL3L3,CCND3,CD81,CKMT2,CYP17A1,DEF8,ELOVL3,ESR1,ESR2,FBLN1,FMN2,FMO2,GBP6,GCK,GCNT2,GSTP1,HEXA,IFITM3,IGFALS,IL11RA,IL24,IL2RA,IL2RB,IL9,KRT19,KSR1,LMO2,LTA,LTBR,MAF,MOXD1,MYL1,MYL4,MYL7,NAT8,NIBAN2,NUCB1,PCSK5,PDZK1IP1,PDZRN3,POU2F2,PROM1,PVT1,RAB30,RPA1,SELENOW,SERPINB6,SH3RF3,SLC47A1,SOCS1,ST8SIA4,SULT1E1,SULT2A1,TCAP,TGM2,THADA,TMEM176A…
miR-200b-3p (and other miRNAs w/seed AAUACUG)		mature microRNA	0.00225	ELMO2,GRB7,GSE1,JAG1,LINC00667,MARCKS,PDK1,PERP,PLCG1,PTPN12,RERE,VIM,WASF3,WDR37,ZEB1,ZEB2
ciprofloxacin		chemical drug	0.00226	ABCC4,ACO2,ADAM8,ALDH2,ALDH3B1,AP5Z1,ATP5F1A,ATP6V1B2,CD40,CD93,COLEC12,CTSA,CTSV,ITGA9,LRPAP1,MAN2B2,MAPK1,MFGE8,MTHFD1L,NRP1,PSAP,RAB11FIP1,RBM28,RPS18,RUFY1,SGIP1,SIGIRR,SPP1,STXBP1,TUFM,UBTD1,VIM
P38 MAPK		group	0.00229	ADAM17,AGER,ANGPT1,ANK1,AQP5,ARG2,CCL3L3,CCR7,CD40,CD46,CD83,CDH5,CEBPA,CEBPD,CRHR1,CSF3,CTNNB1,CXCL12,CYP19A1,CYP1A1,DES,DGKA,DIO2,DUOX2,EDNRB,FADD,FBXO32,GBP1,GOLGA2,HAS2,HP,IER3,IL12A,IL1RN,IL2RA,INHBA,IRF7,ITGAM,ITGAV,ITGB2,ITGB4,JAM2,KLF13,MAL,MEF2C,MITF,MMP12,MYH3,NBR1,NFATC1,NFATC2,NFKB1,NPR1,NR1H4,PCNA,PLAU,PLAUR,PTPN12,RAB7B,RAD51,RASA1,RBP1,RCAN1,SATB2,SELE,SEPTIN4,SERPINB2,SLC6A12,SLC6…
SOX1		transcription regulator	0.0023	ANGPT1,ANKRD17,APCDD1,AXIN1,BMPR1A,CTNNB1,EFEMP1,EXT2,FARP1,GBP4,GREB1,INHBA,NRP1,PDGFRA,POU4F1,SMAD4,TNFRSF19,TWSG1,WLS,WNT3,WNT5A,YAP1
FANCC		other	0.0023	CXCL12,CYP7B1,DLG2,FGFR1,FZD6,GSAP,HSPA4,JAG1,MYL1,NKD1,NUAK1,OAT,PCLO,PHLDA2,SCHIP1,SFRP1,SKAP2,SYPL1,TAX1BP3,TNFSF4,WNT5A,WWTR1
niraparib		chemical drug	0.0023	AIM2,CASP3,CASP8,DIMT1,FADD,GBP2,IRF4,NDFIP1,PSMB9,SLC35B2,TMEM101,TMEM9B
ATG5	1.002	other	0.0023	AGR2,AGT,ARG1,BCL2L11,BCL2L12,CASP3,CDH5,CTSC,DYNLL1,ENDOG,FAIM,GAS2,IRF3,LAMTOR4,LGALS1,LPCAT1,PDIA3,PPP2R2B,PTRH2,RAD51,RCAN1,RTN4,SELE,SEMA6A,SPP1,TGM2,TNFRSF25,TWIST1,VIM
mir-182		microRNA	0.0023	ARG1,CASP2,CD200R1,CDH4,COL11A2,COL4A4,CXCL12,FNDC3A,GRB2,IRF4,JAG1,KLRC1,KLRC4-KLRK1/KLRK1,LRP6,MALAT1,MTOR,MTSS1,MYD88,NCAM1,NFASC,RASA1,SOS1,VIM,ZEB1
MBD3		other	0.0023	APC,AXIN1,BCAT2,BTRC,CRYBB2,CTNNB1,DAAM1,DVL1,EFNA5,EP300,KREMEN1,LMO2,MEF2A,NHERF1,NKD1,PPP2R2C,RHOU,SFRP1,SFRP2,TAL1,VANGL2,WNT16,WNT2B,WNT5A
CDK2AP1		other	0.00232	AXIN1,BTRC,CTNNB1,DAAM1,DVL1,EP300,KREMEN1,NHERF1,NKD1,RHOU,SFRP2,VANGL2,WNT16,WNT2B,WNT5A
phytohemagglutinin		chemical drug	0.00235	ACOX1,AGT,ALDH2,ARSB,BCHE,BCR,CACNB2,CASP3,CCL18,CCL3,CCL4,CCND3,CCNT1,CCR7,CD46,CD83,CDK4,CDK7,CDK8,CHAF1B,COL18A1,CRABP1,CRHR1,CTLA4,CXCL12,DXO,ENPEP,EPRS1,GABRB3,GRIK2,GZMB,HINT1,HPGD,HSP90AA1,IL24,IL2RA,ITGA8,KLRC2,KLRC4-KLRK1/KLRK1,LCAT,LTA,MIA,MMP12,NCAM1,NFKB1,NRIP1,PARD3,PCNA,PDHB,PLCG1,PLD1,PTPN12,PTPN3,PTPRJ,RAD52,RASA1,RPA1,RPS16,RXRA,SERPINA5,SLC5A3,SPP1,SRP14,STAT1,TERT,TFPI,TRAF1,TR…
HSF1		transcription regulator	0.00244	ACACA,ACADL,ATN1,BAG3,BCL10,BMP7,C1orf226,CBX3,CCDC117,CCT8,CHD3,COBL,COL18A1,CRYAB,CSF3,CSRP2,CTNNB1,DEDD2,DNAJA4,DNAJB1,DNAJB6,DPT,EFEMP1,FBLN1,FMOD,FOXP4,GREB1,HDAC5,HSP90AA1,HSPA4,HSPA4L,HSPB2,IGFBP4,INHBA,INHBB,ITGB5,KNTC1,LMAN2L,LPL,MAPT,MCM7,MITF,MSH3,NCOR2,NFATC2,NFKB1,NOTCH2NLA/NOTCH2NLB,PGAM5,PMS2,PTOV1,RAB5C,RHBDD3,SEMA3A,SLC5A3,SLIT3,SMTNL2,STAG3,SYCE1,THBS2,TRAF3,WNT3,ZNF473
PIWIL4	0.498	other	0.00254	ACSS2,ADSS1,CACNB2,CCDC125,CD93,CDIP1,CLOCK,CTTN,CYTH4,F2R,FADS2,FCGR2B,HIP1R,HLA-DRB5,IER2,LAT,MAML2,MCOLN2,MEF2C,MEFV,MFGE8,MYH10,NF1,PTPN3,PYGL,RAPGEF3,RIPOR1,SEMA3B,SLC14A1,SLC45A3,SMYD2,STXBP1,TGFB1,TMEM156,TSC22D1,TSKS
TNFSF13B		cytokine	0.00263	ALOX15,ARG2,BCAR1,BCL2L11,CCL4,CCR7,CD177,CD40,CD83,CDK4,CELSR2,CTSS,CTTN,EFNA5,FCGR2B,FLT3,GAS6,GCNT2,GRIK2,HLA-DOA,HPGD,IL1RN,INHBA,ITGA1,MALT1,MEFV,MYBL2,NFKB2,PLAUR,PRKG1,SELL,SPP1,TFG,TNFAIP6,TNFRSF12A,UACA,UNC5C,YAP1
TREX1		enzyme	0.00267	ACAT1,ADAR,ATR,CASP1,CASP8,CD40,DDX60,EPSTI1,GBP4,GBP5,GSDMD,GSN,IFITM3,IL12A,IL25,IRF4,IRF7,IRF9,ISG20,LGALS9B,MEFV,MYD88,N4BP1,NCOA7,NFKB2,NLRC3,PARP14,PSMB9,S100A6,SAMHD1,SLFN5,SP110,STAT1,STAT2,TAP1,TAPBP,TLR6,TRAF3,TRIM21
triptolide		chemical drug	0.00267	ABLIM3,AFAP1L1,APAF1,BAD,BMP6,CALCRL,CASP3,CDH5,CDKN2B,CXCL12,DLC1,EDNRB,EFNA1,ERBB2,F2RL1,FBLN5,FGF18,GCLM,HGF,HPGD,IER3,IGFBP2,IL17RD,ITGA1,ITGA2,ITGA6,LHCGR,LIFR,MKI67,NFKB1,NPR1,PCNA,PDGFRA,RASGRF2,SERPINB9,TEK,TNFRSF10B,TNFRSF6B,UACA
miR-182-5p (and other miRNAs w/seed UUGGCAA)		mature microRNA	0.00272	CASP2,CDH4,COL11A2,COL4A4,CTTN,CYP7A1,DDX60,FNDC3A,LRP6,MALAT1,MITF,MTSS1,NCAM1,NFASC,NMI,RAC1,SLFN5,SOS1,SP110,STAT1
MYCN		transcription regulator	0.00273	ABCA2,ABCA3,ABCC4,ABCF1,ABCF3,ACTN4,ADAM12,ADAM23,ADAMTS5,APBB1,BASP1,CCNT1,CDH5,CDK7,CLDN11,COL18A1,COL5A2,DPYSL3,EFNA5,EIF3C,EIF4A1,FBXO32,FRMD6,GAPDH,GRB2,HDAC5,HES4,INHBA,ITGA2,LGALS1,LRRN1,METAP2,MITF,MRC2,MRE11,MXI1,MYOM3,NACA,NCAM1,NUCB1,PDGFRA,PDK1,PDLIM1,PHGDH,POLR2L,PROM1,PTDSS1,RELN,RFC3,RHOU,RPL13,RPL18,RPL18A,RPL29,RPL37A,RPL7,RPLP2,RPS12,RPS16,RPS17,RPS2,SLC16A7,SLC1A2,SLIT3,SPARC,S…
VCP	0.857	enzyme	0.00277	A2M,ATP,CRYAB,FTH1,GALNT5,GBP1,KRAS,MYD88,NCALD,NFKB2,PARP14,PXMP2,RBPJ,RCC2,SLFN5,SMURF1,SYNE1,SYNE2,TAP2,TNFAIP8,TRIM21,TSPAN3
LYL1		transcription regulator	0.0028	CCND3,CDH5,ERG,EVPL,ID4,ITGA2,NFKB1,RCBTB2,TAL1,TSPAN18
APOE		transporter	0.00285	ABCA2,ACADL,ACAT1,ACOX1,ACTA2,ADAMTS5,ADNP,AGER,APOA1,ATF4,ATXN3,BDH1,C1QA,C1QC,C5AR1,CASP1,CASP3,CCKAR,CCL3L3,CCL4,CD40,COL18A1,CSRP1,CTDSP1,CTNNB1,CTSS,CTSV,CYP7A1,DSCR9,DYRK1A,EMILIN1,ESR1,F2R,F2RL1,FABP5,FCGR2B,GPX3,GRIA1,GRIA2,HMGCS2,HPCAL1,HSPG2,IL12A,IL1RN,IRF4,ITGAM,JAK1,KCNAB1,KCTD10,KREMEN1,LCN2,LIPG,LPL,LTBR,M6PR,MADD,MAP3K1,MAPT,MTCH1,NFKB1,NFKB2,NQO2,NR1H3,PCDH9,PCNA,PEA15,PIDD1,PLAU…
gentamicin		chemical drug	0.00288	ACP2,ACSM3,ADRB1,AGPAT3,AK1,ALAD,AQP1,ARHGAP5,BACH1,BMP6,BMP7,C1QA,CA4,CAPZA1,CCNG1,CCNL1,CDC34,CNKSR3,CPEB1,CPQ,CRYL1,CSRP2,CST3,CTSV,CYP1A1,DECR2,DNAJB4,DNASE1,EIF2B4,EPB41L2,EPHX2,EPS15L1,EXOC3,EXTL3,FMO1,FTH1,GARNL3,GAS6,GATM,GJB2,GMFB,GOLGA3,GTF2H2,HSP90AA1,IRF7,ITGB5,KYNU,LCN2,LGALS1,MAF,MRPL23,NRG1,NRIP1,NUAK1,PAFAH1B1,PELO,PFDN2,PHGDH,PIK3R4,PSAT1,PTGDS,PXMP2,QDPR,RGCC,RHOA,RPS27L,RPTOR,R…
EHMT1		transcription regulator	0.00291	A4GALT,ALDH2,BCR,CEBPD,CYB5A,CYP4F12,EFNA1,ETNK2,EYA4,FAIM,GNRH2,ITPRIP,LCN2,MAPT,MMP28,NIBAN2,PKP2,PRR15L,RAB11FIP3,RGCC,RXRA,SCMH1,SHMT1,SLC7A7,SMPDL3B,ST3GAL1,STAC2,SYCE1,SYNC,TJP3,TNS2
MED1		transcription regulator	0.00292	ACACA,ACOX1,ANAPC5,ATP10D,BHLHE40,CCND3,CDK4,CEBPA,CLTC,CYP17A1,CYP1A1,CYP7A1,DTYMK,EDF1,EHHADH,ERBB2,ERMP1,FADS2,FGD2,GCK,GREB1,GSTP1,HAS2,HECW2,HGF,IL2RB,IRF4,KCNJ16,KLF13,LBR,LY6D,MAD2L1,MEF2C,MND1,MPP7,MTOR,NF1,NR1I3,PCNA,PLIN1,PRR5L,SALL4,SCPEP1,SERPINB2,SLC27A2,SOX2,SULT2A1,TBX3,TERT,TET2,TEX41,TGM2,TRPV6,UNC5D,VPREB3
MGA	0.945	transcription regulator	0.00294	ACE,ALDH1A3,ARSA,GSAP,HEXA,ITGA1,KBTBD11,L3MBTL2,MICU2,PPP1R1B,RNF130,RNF157,SMC1B,SOX30,STAG3,TCN2,TGM2,TRIB2,TWIST1
CCL5		cytokine	0.00295	ATF4,C5AR1,CCL3,CCL3L3,CCL4,CD40,CDC37,CHRNA7,DDAH1,F2R,F2RL1,HDC,IER2,ITGAM,LIMS1,MAPK1,NCOR2,PLAUR,PNP,PTGDS,SERPINB2,SOD1,SQLE,STAT1,TPMT
miR-92a-3p (and other miRNAs w/seed AUUGCAC)		mature microRNA	0.003	BCL2L11,BMPR2,CCND3,CDK4,CDK7,CDKN2B,CEBPA,EDNRB,ENPP6,FBXW7,MAP2K4,TBX3,TP63,VSNL1,ZEB2
SL 327		chemical - protease inhibitor	0.00303	ARMH4,ARRB2,CLN6,HECW1,IPPK,MEF2C,NEDD4L,TH,TUSC1,VSTM2A,ZNF280D
triamcinolone acetonide		chemical drug	0.00304	ACAN,ADCY7,AGXT,AKAP13,AP3S1,AQP1,ATP10A,BCL2L11,BHLHE40,BMP6,BMP7,CASP4,CCDC6,DCBLD2,DGKE,DGKH,DUSP10,EDNRA,ERG,FUT4,GAS1,IER2,IGFBP4,IRF7,KCNJ12,LSP1,MARVELD2,MT2A,NEK7,NHERF1,NMD3,PLAU,PLK2,RGCC,RGS16,RPP14,SEMA6A,SFRP2,SOAT1,SOX30,SPP1,ST8SIA4,SULT2A1,TNFAIP8,TNFSF4,TRIB1,TRIB2,TRIM21,ZNF189,ZNF263
NUDT2		phosphatase	0.00306	MYL4,NDRG4,TPH1,TPSAB1/TPSB2
CPSF3		enzyme	0.00306	CEBPD,EFEMP1,HGF,LPL
TREM1		transmembrane receptor	0.00308	ABL2,CASP5,CCL18,CCL20,CCL3,CCR7,CD1A,CD83,CDKN2B,DTNBP1,DUSP14,E2F7,FNDC3A,GCLM,GIPR,HECW2,HES4,INHBA,KCNJ2,LAMP3,LPL,LRFN4,MAFF,MCOLN2,MFN1,MYD88,NEDD4L,NFKB2,NFKBIB,NOD2,OAZ2,PHLDA2,PLD1,PTTG1IP,RCAN1,RGS13,RGS16,RHOU,S1PR3,SERPINB2,SIGIRR,SLAMF7,SNUPN,SPINK1,SPP1,TBC1D7,TIFA,WNT5A
Salmonella enterica serotype abortus equi lipopolysaccharide		chemical toxicant	0.00308	ABL2,BIRC3,CASP5,CCL18,CCL20,CCL3,CCL3L3,CCL4,CCR7,CDKN2B,CSF3,DNAJB4,DTNBP1,E2F7,GBP1,GJB2,HECW2,HES4,IL2RA,INHBA,KCNJ2,LAMP3,MAFF,MCOLN2,NEDD4L,OAZ2,PDSS1,PHLDA2,PIM3,PLAU,PLD1,POLR1F,PTTG1IP,RHOU,SAV1,SERPINB2,SGPP2,SLAMF7,TIFA,TPD52,TRAF1,WNT5A
SIRT1		transcription regulator	0.00309	ACADL,ACAN,ACD,ADAMTS5,ADAR,AGT,AGTRAP,AKT1,AQP11,ARG1,ATP,BIRC3,BTRC,C6orf89,CCND3,CD81,CD83,CDKN2B,CLCA1,CLOCK,CNR1,CNTN6,CPA1,CTNNB1,CYP19A1,CYP1A1,DDAH2,DDX60,EIF2S2,ENO1,EP300,EPDR1,ERMP1,ESR1,EVPL,FBXO32,FGFR1,GBP6,GCK,GFPT1,GPAT4,GRIP1,GSTA5,H2AZ1,HGF,HLA-DRB5,HOXA5,HSPA4,IFITM3,IL27,IRF7,KDM2B,KIF13B,KISS1,LAPTM5,MADD,MAF,MAP1LC3B,MAPT,MEF2C,MPHOSPH9,MTHFD1L,MTOR,MYT1,NAIP,NEDD4L,NEURL1,N…
STING1	-0.932	ion channel	0.0031	ARG1,BLK,CALB2,CASP1,CCL20,CCL3L3,CCL4,CD83,COLEC12,CYP1A1,DDX60,EPSTI1,EVI2A,FCGR3A/FCGR3B,GBP4,GBP5,HDC,IFI35,IFITM3,IL11RA,IL12A,IL18R1,INHBA,IRF7,IRF9,ISG20,ITGAM,KDM6B,KLRD1,LCN2,LILRA1,MMP12,MYD88,NFKB2,NOD2,OGFR,PLAUR,PLEKHA4,PNP,PSMB9,RGS16,SAMHD1,SLC11A1,SLFN5,STAT1,STAT2
EWSR1		other	0.0031	ACTA2,BHLHE22,CHEK2,ERBB2,F2RL1,GAS1,GRP,MAPK1,PCDH17,PCDH20,PCLAF,POU4F1,PRPF31,SYNPR
F2		peptidase	0.00314	ACTA2,ALDH1B1,ANGPT1,ATP,B3GNT5,BIRC3,BSG,CASP1,CASP2,CASP3,CCL20,CCL3L3,CITED4,DAAM1,DHRS9,E2F7,ECE1,EDNRB,EHD4,EIF4A1,ERP29,ETS1,F2R,F2RL1,F7,GP6,HAS2,HSP90AA1,HYAL3,IER2,IER3,IGFBP4,LBH,LIPC,LOXL2,MAP3K5,MTSS1,MYBL2,NCOA7,NUAK2,NUP62,PDGFRA,PLAUR,PLCB3,PRKCE,PROS1,RAC1,RAC2,RCAN1,RGS3,RHOA,RNH1,SELE,SKP2,SLC7A1,TAGLN2,TAGLN3,TAP2,TEK,TFPI,TIMP2,TNFRSF12A,TRAF1,TRAF3,TRPC1,TSPAN32,YIF1A,ZNF71
EIF4EBP2		translation regulator	0.00314	ARG1,CCR7,CD40,CEBPA,CEBPD,CEBPG,GRIA1,GRIA2,IL1RN,IRF7,NFIL3,SERPINB2
miR-450a-5p (and other miRNAs w/seed UUUGCGA)		mature microRNA	0.00316	AKT1,COL5A2,ESR1,HGF,ITGAV,JAG1,SPP1,TCF4,TGFB1,TMEM132A,TWIST1,VIM,ZEB1
PELP1	0.2	other	0.00328	ALDH3B1,BAD,CSF3,CYP19A1,CYSRT1,DGKA,EDEM2,EPDR1,FGGY,FMN2,FOXQ1,GJB2,GREB1,HS3ST5,KAT2B,KCNE4,KYNU,MAP1LC3B,MAPK4,MRAS,NCOR2,NKX3-1,P3H2,PRKCQ,PRSS3,PSAT1,RAB5IF,RBP1,SLPI,SNCG,TCN2,TGM2,TP53I3,TRPC4AP,ZGPAT,ZNF804A
USP22	0.364	peptidase	0.00331	ACACA,ADAR,CMTM3,CSF3R,DDX60,EEF1A2,EFCAB12,FAXDC2,FCGR2B,FES,GRB2,HIP1,IL2RB,IRF9,ITGAM,ITGB2,LRRN1,NF1,NSUN7,PARP14,PEPD,PHC1,PLIN1,SLFN5,TGFB1,TGM2,VANGL2
JAG1	-0.465	growth factor	0.00333	ACTA2,CDKN2B,CLDN4,CYP19A1,DTX1,DUSP10,ESR1,GPX3,HEY2,HEYL,ITGAV,JAG1,LIFR,NCAM1,PCNA,SMAD3,SOX2,SPP1,TGFB1,TIMM13,VIM,WNT3
RELA		transcription regulator	0.00338	A2M,ACTA2,ACTN4,ADAMTS5,AGT,AHRR,ANKRD2,AP1B1,ARHGDIB,ASCL2,ATP,BACH2,BCL10,BCL2L11,BHLHE40,BIRC3,CARD8,CASP3,CASP8,CCL20,CCL3,CCR4,CCR7,CD40,CRYAB,CTTN,CYP17A1,CYP19A1,CYP1A1,DIO2,DOCK8,ERAP1,ERBB2,FCGRT,FMN2,GBP1,GSTA1,GSTA2,HAS2,IER2,IER3,IGFBP2,IL12A,IL1RN,IL27,IL2RA,IL9,IRF4,IRF7,ISG20,ITCH,KLF7,KRT8,L3MBTL2,LTA,LUM,MIA,NF2,NFATC1,NFATC2,NFKB1,NFKB2,NFKBIB,NFKBIE,NMI,NOD2,NR1I3,P2RY2,PARP1,P…
BCOR		transcription regulator	0.0034	BMP7,CEBPA,COL18A1,FOXQ1,GAS1,GJB2,HOXC4,HOXC6,HOXC8,HOXC9,IRF4,ITGA6,LSP1,NFATC1,PTK7,STAT2,ZNF503
topotecan		chemical drug	0.00343	AKT1,ALKBH5,ARHGAP42,ARK2N,ARL6IP1,ASTN2,ATF4,BAG4,BIRC3,BRI3,CAMK1D,CBX3,CCDC61,CCDC88B,CCL4,CD40,CD83,CEBPD,CHD3,CNTN4,CNTNAP2,CSF3,CYB5A,DCK,ENDOG,ENO1,EXOC6B,FAT1,FHIT,FUBP1,GRIK2,GSE1,GTF2H2,INTU,ITGA2,LGR4,LYRM4,MALT1,MAP2K4,MAP2K5,MAP3K1,MAPK1,MIER2,MYBL2,MYH10,NFKB2,OAF,PCDH9,PIDD1,PLCB1,PLK2,PNP,PPM1A,PPP1R16B,PRKCQ,PRNP,PSEN2,RAB24,RAB5IF,RBFOX1,RCBTB2,RELN,RPGRIP1,RPS6KA5,SAC3D1,SIVA1,…
propylthiouracil		chemical drug	0.00344	AAK1,ABCA3,ADSS1,AGRP,ALDH1A3,APBA2,ASIP,CCND3,CPE,CRLF1,DIO2,ELOVL3,ENPEP,ETV2,FADS2,FMO3,GAS2,GBP4,GRB7,GSN,IGF2,ITGA6,LAPTM5,LGALS1,MAPT,MGST3,MMP24,MOXD1,MPP3,MYT1,NFIB,NRP1,NTRK2,PHF21B,PKP2,POU4F1,PROM1,RBFOX1,RBP1,RTN1,SALL4,SFRP2,SLC1A2,SLC29A4,SLC2A5,SNCG,SPINK1,ST6GAL1,SVOP,TAGLN3,TMEM176B,TNNC2,TRH,TRHDE,TRIB3,WFIKKN1,ZKSCAN1
E. coli B4 lipopolysaccharide		chemical toxicant	0.00348	ABCG5,ACOD1,ADAMTS5,ADCY7,APAF1,AQP1,B3GNT5,BAD,CALML4,CASP2,CASP3,CASP8,CCL20,CCL3L3,CCL4,CCR7,CD40,CD83,CSF3,CYP27A1,CYP7A1,CYTH4,DDIAS,ESR1,F5,FADD,FCER1G,FLT3,GBP2,GBP4,GLIPR1,HGF,IFI35,IFITM3,IL12A,IL1RN,IL27,IL9,INVS,KCNE2,KL,KLHL6,LCN2,LCP2,LUC7L,NFKB1,PDCD1,PLAUR,PPP1R1B,PROS1,RAB7B,RHBDF2,RPL7,SELE,SLAMF9,SLC14A1,SLC14A2,SLC6A12,SOCS1,ST3GAL1,TAP1,TH,TNFRSF1A,TNFSF4,TOLLIP,TRAF2,TRPM3
ANGPT2		growth factor	0.00358	ACTA2,ADAM12,AGT,AGTR1,BCL2L11,BCR,CASP3,CCL3L3,CDC27,CDC34,COL18A1,COMT,CRYAB,CTNNB1,DNAJB4,DNASE1,EPHX2,ETS1,EXT2,FKBP2,FLT4,HDAC5,HSP90AA1,HSPA4,HSPB2,INPP5F,KDM6B,KIF1C,LEPR,MAP4K5,MAPK12,MFGE8,PDIA3,PGAP1,PLAU,POLR2I,PROS1,PTHLH,RCAN1,RDH10,SCNN1G,SOD1,SOD3,TCN2,TEK,TGFB1,THBS2,TMEM41B,TNFRSF10B,TNFRSF12A,TRAF3IP2,VIM,WNT3,YIPF5
SOX3		transcription regulator	0.00361	ANGPT1,ANKRD17,APCDD1,AXIN1,BMPR1A,CTNNB1,EFEMP1,EXT2,FARP1,GBP4,GREB1,INHBA,NRP1,PDGFRA,POU4F1,SMAD4,SOX2,TNFRSF19,TWSG1,WLS,WNT3,WNT5A,YAP1
TAL1	-1.5	transcription regulator	0.00362	AP4B1,ARSA,AZGP1,BTBD3,CD1A,CDH23,CDH5,CEP70,CMTR2,CUL4A,CYLD,DSC3,DSG2,EEF1E1,ELOVL4,ERG,ETS1,FAM86C1P,FBXW7,GDF5,GSDMD,HBE1,LRR1,MAP3K1,MARCKS,MEST,MFSD13A,NDN,NFKB1,NKX3-1,P2RY1,PGAM5,PLCG1,PMS2,PTDSS1,PTPRU,RBM7,RIPK4,RNASE6,SERPINB2,STRADA,TCF7,TMEFF1,TMEM156,TNFSF4,TOX,TPSAB1/TPSB2,TRAF3,TSHR,TTC3,URB1-AS1,YARS1,ZNF827
AGN194204		chemical drug	0.00362	ACAA2,ADAM19,ANAPC5,CCL3L3,CCL4,CEBPA,CSRP1,CST3,CYB5A,CYP7B1,DCN,DGKA,DOCK8,ELOVL3,ENO3,F2RL1,FURIN,GAPDH,GBP2,H1-2,H1-8,H2AZ1,IDI1,IFITM3,IL12RB1,IL2RA,IL2RB,IL9,ITGB2,KANK3,KRT80,LGALS1,LIFR,LPL,LSS,LTA,MAD2L1,MITF,MKI67,NRIP1,NSMAF,PALM3,PRC1,PRNP,PROS1,RAMP3,S1PR3,SCIN,SNTB1,SPP1,STAC2,STIM1,TAP1
VPC-220010		chemical reagent	0.00363	ABCC4,AKT1,ALDH1A3,CAMKK2,ELK4,GPD1L,HOMER2,HPGD,KRT8,LIFR,MAF,NKX3-1,PIAS1,TNFAIP6,TSC22D1,UBE2C
SASH1		other	0.00366	ATM,BBX,CCL4,CD40,DAXX,HDC,IL12A,INHBA,IRF7,ISG20,LTA,MARCO,NMI,RILPL1,SLFN12L,SOCS1,STAT1,STAT2,TCF4,TRIM21,TSC22D1
Gcg		other	0.00366	AGXT,ALDH1B1,ARG1,AS3MT,CTSC,CYP17A1,FABP5,FMN2,GAS2,GSTA5,HAL,HSD17B6,MMD2,NCALD,OAT,SDC1,SLC25A15,SLC25A51,SLC7A2,SULF2,TMT1B
PDLIM2	0.191	other	0.00368	B3GNTL1,CCL20,CDC25C,CEMIP,CFAP92,CHPF,F2RL1,FXYD6,GNG2,HACD4,HHIPL2,HLA-DOB,KYNU,NAV1,NPR3,OBSL1,PDLIM2,PHLDA3,PRUNE2,RTN1,RTN2,SMOC1,STAT1,TNS1,WWOX,ZNF300
HNRNPA2B1		other	0.0038	ABCC6,CACNB2,CEMIP,CTSV,DDR1,ELOVL2,EYA4,GABRB2,GSN,HNMT,IGFBP2,INHBB,LEPR,MEST,NPR3,NTRK3,PDE1A,PDGFC,PHACTR2,PIK3CB,PKIB,PRSS3,S1PR3,SCN9A,SEMA3B,SETBP1,SFI1,SLC1A1,SLC1A2,SRI,ST8SIA4,STOM,SULT1A1,SULT1A2,TWIST1,UBASH3B,UBXN10,WWOX
MEOX2		transcription regulator	0.00384	ANGPT1,CCL20,CDKN2D,CTSS,EFNA1,ID4,ITGAV,ITGB5,NKX3-2,PCNA,SELE,TNFSF4,TRAF1,VCL,VIM
Celf1		other	0.00384	ACE,AGPS,ATM,BFSP1,CRYAB,CRYBB1,CRYBB2,DNASE2B,FKRP,JAG1,NPLOC4,PSMC3,SPARC,ULK4,WFS1
PTGER4		G-protein coupled receptor	0.00385	ACTA2,CCL20,CCL3L3,CCL4,CCR7,CD40,CH25H,CREB3L3,CYP19A1,CYRIA,DAXX,FBXL20,GAB1,GBP2,GBP4,GBP6,GLIS3,HAS2,HGF,IFI35,IGF2BP2,IL27,IL4I1,IRF7,ISG20,LHFPL2,MAFF,MXI1,NBR1,PARP14,RNF144B,S1PR1,SHISA3,SLFN5,SPP1,ST6GAL1,ST8SIA4,TAGLN2,TRIM21,ZDHHC14
cycloheximide		chemical reagent	0.00397	ACOX1,ADCY1,ADRB1,AGTR1,APOA1,AQP1,AQP5,ATP,BAD,BIRC3,CAMK2A,CASP5,CCL20,CCL4,CCND3,CDC25C,CDKN2D,CEBPD,CKM,COL5A1,CTNNB1,CYP19A1,CYP1A1,CYP21A2,DIO2,DTYMK,ERG,ESR1,ESR2,FGFR1,GBP1,GCLM,GLB1,GREB1,HEXA,HGF,IBSP,IGF2,IGFBP2,IGFBP4,IL1RN,IL24,IRF7,ISG20,ITGAM,ITGB5,KCND3,KDM6B,LCN2,LPL,MMP12,NFKBIE,NR1H3,PDGFRA,PDIA2,PERP,PEX5,PLAU,PLAUR,PNMT,PSEN2,PTBP2,PTGDS,PTHLH,RCAN1,RHOBTB2,RXRA,SAMHD1,SELE,S…
RCE1	0.707	peptidase	0.00402	ACTN4,ATP5F1B,CRABP1,CRYAB,CXCL12,FLT3,LBX2,RCE1,RCN1,RCN2,REEP5,SLIT3,TGFBI,THBS2
SPARC	-0.459	other	0.00403	ABCC4,ARG2,ATM,BARD1,BHLHE40,CABYR,CASP1,CEBPD,CHAF1B,CLDN4,CTSF,CYP1A1,DVL1,FOXQ1,IRF7,MBD4,NOTCH2,P2RY2,PAG1,PCGF2,POLE,RABL6,RIC8A,RRM1,SPARC,STAT1,TBX3,TGFB1,TMEM45A,TRIM5,TSKU,UBLCP1,VIM
CD44		other	0.00407	AAK1,ABCA2,ABCA5,ACTA2,ADAM8,AKT1,BIRC3,CCL4,CCNG1,CCR7,CD8B,CDH5,COL18A1,COL5A2,CTDSP1,CTTN,DHTKD1,EMILIN1,ENO1,EP300,ERBB2,IL1RN,IL2RA,ITGAV,ITGB2,ITGBL1,KCTD10,KDM1B,KREMEN1,LDB1,LGALS1,LY6D,MMP12,MTCH1,NFKB2,PARVB,PDK1,PFKP,PGAM1,PLAU,PTHLH,SBK1,SELL,SFRP2,SMARCD1,SOX2,SPP1,STAT2,TCIRG1,THBS2,TIAM1,TWIST1,VAX2,VCP,VIM,WBP2,WNT5A,ZEB1
emactuzumab		biologic drug	0.00409	GBP4,IFITM3,IRF9,SOCS1,STAT1,STAT2
enterolactone		chemical - endogenous mammalian	0.00409	ESR1,ESR2,IL1RN,MKI67,SPARC,SPP1
COL5A1	0.465	other	0.00415	ACTA2,CNN2,COL11A1,COL5A2,CTSC,EMILIN1,FBLN2,FBLN5,ITGAV,ITGB5,LGALS1,LOXL2,S100A6
busulfan		chemical drug	0.00415	GLB1,HEY2,HEYL,JAG1,NOTCH2
paclitaxel		chemical drug	0.00417	ABCA2,ACTA2,ALPK3,ANGPT1,ATF4,ATP,AXIN1,BCL2L11,BHLHE40,BIRC3,CASP3,CASP8,CCNG1,CCR7,CD40,CDK18,CELSR2,CHAF1B,CTDP1,CTNNB1,CYP19A1,CYP1A1,DDAH1,DUSP10,DVL1,EEF1E1,FMO3,GAD1,GPR12,IDUA,IER2,IER3,IHH,IL12A,ITGA6,ITGB5,KDM6B,KDSR,KL,LCP2,LLGL1,MACF1,MAP3K1,MKI67,MXI1,MYO7A,NCS1,NFATC1,PCNA,PHGDH,PLAU,PLAUR,PPP2R3A,PTPN12,RAC2,RAF1,SCN9A,SERPINB2,SFI1,SHB,SOX2,SPTLC1,TAP2,TFPI,TIMP2,TMEM184B,TNFRSF10…
BRD4		kinase	0.00425	ABCC4,ABLIM1,ACSM3,ACTA2,ALDH1B1,ANKRA2,BDH1,BHLHE40,BTN3A2,CDKN2B,CEBPA,COL5A1,DCPS,HAS2,HGF,HS1BP3,IL2RA,IRF4,ITGA1,ITGB5,LAPTM5,LOXL2,MAL,MANEAL,MAP3K1,MTHFD1L,MYD88,NAV1,PCNA,PDGFC,PLAU,RAC1,RREB1,RRM2B,SELE,SERPINB2,SLC19A1,SLC7A2,SPP1,TGM2,THBS2,TNFRSF10B,TP53I3,TYRO3,WNT5A,YAP1
TIA1		other	0.00427	ADAM9,AGR2,ARL6IP5,C1GALT1,CALM1 (includes others),CAMKK2,CASP8,CCND3,FGFR1,FOXJ1,MAP1LC3B,PARK7,PIK3R1,PROM1,RIN1,RIPK4,RORA,S100A6,SKP2,SOX6,SPINK1,TGM2,TNFRSF12A
SP600125		chemical drug	0.00429	ACTA2,ANGPT1,APOA1,AQP1,BAD,BBOX1,BCL2L11,BCL2L2,BDH1,CA4,CASP3,CCDC117,CCL16,CCL20,CCL3,CCL4,CD83,CDH5,CDK5R1,CHAC1,CLDN4,CSF3,CTLA4,CXCL16,CYP1A1,CYP7A1,DDIT4L,DSG2,FABP5,FBXO32,FLRT3,FOXQ1,GBP2,H2BC6,HSPB2,IFT70B,IL1RN,IL27,IL2RA,INHBA,ITGA2,ITGA6,ITGB4,ITGB5,LAPTM5,LGALS2,LGALS9B,MAP1LC3B,MAP3K11,MMP12,MSH3,MTHFR,MYH3,NPHS2,NUPR1,PAFAH1B2,PARP1,PARP8,PDGFRA,PLCB3,PLK2,POLD3,POLI,PROM1,PTGDS,S…
RPAP3		enzyme	0.00432	ATM,ATR,MTOR
MCC	0.522	other	0.00432	ATR,PARP1,RAD51
NEURL1	-0.369	enzyme	0.00432	GRIA1,GRIA2,JAG1
ZFX		transcription regulator	0.00432	FZD6,SKP2,ZNF32
N6-carboxymethyl-lysine bovine serum albumin		chemical reagent	0.00432	CCL20,SERPINB2,TGFB1
NC9		chemical reagent	0.00432	ITGB4,LATS1,YAP1
PTP4A1		phosphatase	0.00441	ACTN4,APC,ARHGDIA,CLTC,COL15A1,COL5A1,CRK,DDX5,DNAJB1,EEF1A2,EIF6,GSTP1,HRAS,ITGB4,KCNJ12,MAP2K4,MAP3K1,MAP3K5,PCNA,PIK3R1,PPA1,PPP1R12A,RAB35,RCN2,SOS1,SPARC,TAGLN2,TKT,TMEM267,VIM,ZEB1
FOXO4		transcription regulator	0.00441	ACACA,ANGPT1,BCL2L11,C1QA,CASP8,CDH5,CDKN2B,CH25H,EDNRB,ENPEP,ERG,FABP5,FLT4,FMOD,GPX3,IDI1,IER3,ITGAM,ITGB2,JAG1,LCP2,LRAT,MAP1LC3B,NAD+,PLA2G2D,PRCP,RICTOR,S1PR3,SELL,SESN3,TGFB1
MAP4K4		kinase	0.00441	ACAA2,ACACA,ACO2,AGL,AGPAT3,ALDH3B1,BCAT2,BCKDHB,CEBPA,CHKB,CHPT1,COQ5,COX11,DLAT,H6PD,HADHB,IMPDH1,KYAT3,MLXIPL,MPI,NDUFV1,NT5C2,NT5M,PGAM1,PLA2G6,POLE3,PTDSS2,PXMP2,RPS6KB2,SEPHS1,SUCLG1
IKZF1		transcription regulator	0.00454	ADAM19,ANTXR1,AQP1,ARF3,ARHGEF11,ATP,CCL3L3,CCL4,CCND3,CD34,CNR2,CSF3,CYP7B1,DNM1,DTX1,EPSTI1,FGFR1,FLI1,FLT3,FUT10,GAS6,GPR68,HBE1,IGSF11,IL18R1,IL27,IL2RA,IL2RB,IRF4,LHFPL2,LMO2,MLXIP,NCAM1,NEAT1,NFKB2,NR1H4,OPRK1,PGAM1,POMC,POU2F2,PRKCQ,PRNP,PROS1,PYGL,RGS13,RHBDF2,SCN9A,SGSH,SIPA1L2,SLAMF7,SLC19A1,SLPI,SMAD3,SPPL2A,SPRR2A,SPSB1,ST3GAL6,SULF2,TRIM38,TSHZ1,UACA,UEVLD,VAMP3,VIPR1,WNT10B,ZFPM1
SMARCA5		transcription regulator	0.00458	AEN,ALDH1B1,ATP8B4,BLK,CAMK4,CASP1,CD81,CD93,CLEC12A,DTX1,ERG,GBP6,GFRA1,IGFBP4,IL2RA,IRF7,KBTBD11,KLF7,LFNG,PHLDA3,PLK2,RASGRP4,RPS27L,SAC3D1,SEMA4A,SLC27A2,SMOC1,SNX10,TIFA,TMEM176B,TSPAN32,UNC93B1,WDFY4
BMP2		growth factor	0.00466	ACAN,ACTA2,ASCL1,BHLHE40,BMPR1A,BMPR2,BSG,BTC,CAMK4,CDK4,CPA1,CTNNB1,CXCL12,CYP17A1,CYP19A1,DBH,EPHX2,ETS1,EVC2,FGF12,FGFR1,FURIN,GDF9,GFRA1,GTF2H2,HAS2,IBSP,ID4,IHH,INHBA,LHCGR,MEF2C,MELTF,MRAS,MRE11,NFATC1,NFYC,NKX3-2,NTRK3,PLXNA2,POMC,RAD1,RGS6,SMAD4,SOX2,SOX6,SPARC,SPINT1,SPP1,TAC1,TGM2,TH,TWSG1,VIM,WDR5
PD98059		chemical - kinase inhibitor	0.0047	ACE,ACTA2,AGT,AGTR1,APOA1,APOBEC3G,ARPP19,ATF4,ATP,ATP2A1,ATP6V1B1,BCL2L11,BDH1,CASP3,CCL20,CCL3,CCL3L3,CCL4,CD40,CD83,CDC25C,CDK5R1,CDKN2B,CEBPA,CEBPD,CHRNA7,CTNNB1,CTSL,CYP17A1,CYP19A1,CYP1A1,CYP7A1,DBH,DCBLD2,DENND2B,DES,DIO2,ECE1,EDNRB,ENO1,ERBB2,ETS1,F2R,FTH1,FURIN,GFPT1,GPC5,GRIA1,HADHB,HAS2,HGF,HNRNPAB,HPCAL1,HPGD,IER3,IGF2,IGF2BP2,IL1RN,IL24,IL2RA,ITGA2,ITGAM,ITGAV,ITGB2,ITGB5,KLRC2,KRT19…
NR2F1		ligand-dependent nuclear receptor	0.00478	AGT,ALDH2,APOA1,CYP19A1,CYP7A1,HGF,JAG1,LFNG,LHCGR,LPL,POMC,PRRX1,TGFB1,TH,TP63,TWIST1,VIM,ZEB1
ceruletide		biologic drug	0.0048	ADAM17,ARL6IP1,ATF4,CLDN4,FAM118B,FURIN,GRB2,KDM6B,KRAS,KRT19,KRT8,KSR1,LASP1,MAP1LC3A,MICOS10-NBL1/NBL1,NFATC1,PDIA2,PEA15,PPP2R1A,RAF1,RTN4,SLC26A9,SOS1,SPP1,TAC1,TAX1BP3,TPD52,TRIM5,VPS16
ZBTB10		transcription regulator	0.00482	ACOD1,ADAM8,BCL2L11,CASP4,CCL3L3,CCL4,CCL4L1/CCL4L2,CCR7,CD34,CD40,CD83,ESR1,FCER1G,GBP4,GBP5,GBP6,IFITM3,IL12A,IL1RN,IL27,IL2RA,IRF4,ISG20,LGALS9B,LPL,LTA,MALT1,MYD88,OPTN,PRKCQ,SAMHD1,SP3,SP4,STAT2,STING1,TNFRSF14,TNFRSF1A,TRAF3IP2,UNC93B1
IL6		cytokine	0.00496	A2M,ACOX1,ACTA2,ADAMTS5,AGL,AGRP,AGT,AIM2,AKR1B10,AKT1,ANGPT1,APOA1,ARG1,ATP,ATP2A1,AXIN1,BACH2,BCL2L11,BHLHE40,BMP6,BTC,C5AR1,CASP1,CASP3,CASP4,CCL20,CCL3L3,CCL4,CCR4,CCR7,CD40,CD46,CD83,CDC25C,CDKN2B,CDKN2D,CEBPA,CEBPD,CEMIP,CRLF1,CRYAB,CSF3R,CST3,CTNNB1,CTSC,CUL4A,CYP19A1,CYP1A1,DCN,DUSP16,DVL1,ERN1,ESR2,FCGRT,FLI1,GAL,GATAD2A,GBP2,GLRX,GSTA1,GSTA4,GZMB,HAS2,HBE1,HGF,HLA-DRB5,HP,HPGD,HPX,IFITM…
KLF4		transcription regulator	0.00507	ACOD1,ACTA2,AKR1E2,ALKBH1,ANGPT1,ANKRD17,APCDD1,ARG1,ASCL1,ASPRV1,AXIN1,BMPR1A,CASP3,CBFA2T3,CD34,CDKN2B,CEBPA,CST6,CTNNB1,CYP1A1,EFEMP1,EVPL,EXT2,EYA1,FARP1,GBP4,GJB2,GPA33,GREB1,GRHL2,HEY2,IBSP,IFITM3,INHBA,ITGAD,ITGAM,KRT19,KRT27,MEF2C,MXI1,MYD88,NEAT1,NF1,NF2,NRP1,PCNA,PDGFRA,PFKP,PLAUR,POU4F1,PRKG1,PROM1,RCAN1,RICTOR,RNF6,SEMA3F,SERPINB2,SLPI,SMAD4,SOCS1,SOD3,SOX2,TBX3,TEK,TERT,TGFB1,TGM1,TN…
CSF2		cytokine	0.00509	ACE,ACTA2,ADAM17,ADAM8,APAF1,ARG1,ATM,BAD,BCL2L11,BIRC3,BMPR1A,BSG,C5AR1,CA4,CASC3,CASP1,CASP2,CASP3,CCL18,CCL25,CCL3,CCL3L3,CCL4,CCND3,CCR7,CD1A,CD33,CD40,CD83,CDC123,CDCA3,CDCA8,CDKN2B,CENPH,CHAF1B,CHTF18,CSF3,CTLA4,CTSC,E2F7,EFEMP2,F2R,F2RL1,FANCA,FCGR2B,GATAD2A,GCLM,GLB1,HAS2,HDC,HGF,IER3,IFITM3,IFNLR1,IL16,IL1RN,IL24,IL2RA,INHBA,IRF4,ITGAM,ITGB5,KNTC1,LAMP3,LTA,MARCO,MKI67,MKNK1,NACA,NCAM1,N…
KT5823		chemical - kinase inhibitor	0.00524	ACTA2,AQP5,CNTF,GRIA1,ITGAM,OPN1SW,PLAUR,SLC12A4,TAGLN2
AKT1	-2.08	kinase	0.00528	ACTA2,AIP,AKR1B10,AKT1,ARL6IP1,ATP,ATP5MC1,ATP5MC3,BAD,BCL2L11,BIRC3,C1QC,CASP3,CCL3L3,CCL4,CCND3,CD40,CDK4,CEBPD,CST3,CTNNB1,CTSV,CYP7A1,ENO1,EP300,ESR1,EZR,FABP5,FBXO32,GATM,GCK,GCLM,GOSR2,GOT2,GSS,GSTA5,HMGB2,IGF2,IL2RA,LCN2,LSS,MSTN,MT2A,MYH10,MYL1,NEXN,NFATC1,NFATC2,NFKB1,NFKB2,PDCD1,PDGFRA,PIK3R1,PPP1R1B,PRKAR1A,PROM1,RAMP3,SERPINF1,SIVA1,SORT1,SOX2,SPP1,SRP14,STUB1,THBS2,TP63,TYMS,UBE2C,VC…
nitrofen		chemical toxicant	0.00538	AGTRAP,AQP1,ENO1,FGFR1,FOXQ1,ITGA6,KCNC3,KCNJ15,RTN4,S1PR2,SCNN1G,TGFB1I1,TIMP2
IRS1		enzyme	0.00539	ACACA,ACTA2,AP2A1,ATP,ATP5F1A,BMP6,CARTPT,CDKN2B,CEBPA,CEBPD,CKM,FBXO32,FMO1,GAS2,GCK,GLRB,HSPB7,IGFBP4,INS,LPL,MAPK12,MEF2C,MYBL2,MYL1,MYL4,NDN,NRP1,PIK3R1,PTPRF,RHOU,RING1,SFRP2,SPP1,TGFBI,TNNT3,TRIB3,TRIP6,WNT5A
IRF1		transcription regulator	0.00549	ACOD1,ACTA2,ADAM8,APOL3,CASP1,CASP2,CASP3,CASP8,CCL20,CD40,CDK4,CTSS,CXCL16,DNASE1L3,ERAP1,FADD,GBP2,GBP4,GSDMD,IFI35,IFITM3,IL12A,IL12RB1,IL27,IRF4,IRF7,IRF9,KL,PCDH7,PCNA,PLAAT1,PLAAT3,PSMB9,SAMHD1,SELL,SLPI,SOCS1,SP110,STAT1,STAT2,TAP1,TAP2,TAPBP,TBX3,TERT,TGFB1,TLR6,TMEM140,TNFRSF1A,TRIM21
peoniflorin		chemical drug	0.00555	ATP5F1A,CASP3,DDAH1,ENO1,ESR1,HIBADH,MYH3,NRF1,PDIA3,PPP1R1B
ID3		transcription regulator	0.00556	APAF1,ASCL2,BCL2L11,BLK,BMP7,CBFA2T3,CCNG1,CCR7,CD83,CDC25B,DGKA,DTX1,DTX2,DUSP10,DUSP22,FANCM,FCER1G,G6PC3,HOMER2,IGFBP4,IL2RB,INHBB,IRF4,KLF7,LEPR,LGALS1,LMO2,LTA,MAF,NFATC1,PDCD1,PIK3C2B,PIK3R1,PTPN14,PTPN3,RAD51,RAP1GAP,RFC3,RORA,SDC1,SELE,SELL,SOCS5,TCF4,TNFRSF1A,TNFRSF25,TRAF1,TRAF3,VANGL2
RAB1B	1.981	other	0.00556	COPZ2,CYTH1,GOLGA1,GOLGA2,GOLGA3,SEC22B,SEC24D,SERP1,SRP54,STXBP1,USO1,YIF1A
HISTONE		group	0.00556	ARG1,ATF5,CLN3,FHL5,HPGD,KISS1,LAT,MAPK1,NFATC2,NOD2,PAG1,SLPI
KAT6A		enzyme	0.00559	BARX1,CC2D2A,CDCA8,CDKN2B,CDKN2D,ESR1,GLCE,GSTP1,HOXA5,HOXA6,HOXB2,HOXB6,HOXC4,HOXC6,HOXC8,HOXC9,IFT140,ITGA8,PYGO2,SKP2,SMOC1,TSHZ1
TERT	0.496	enzyme	0.00563	AFAP1L1,ALDH1A3,ATP,C2orf69,COL5A2,CTSC,EFEMP1,ETS1,F2R,FAM167A,FOXD1,FRMD6,FUT4,GLB1,GSN,HOXB6,IFI35,IFITM3,IGFBP4,IQGAP2,IRF7,ISG20,ITGAV,KRT19,LIPG,LRR1,MFGE8,MTHFD1L,NSFL1C,NUCKS1,PARP1,PCDHGA1,PDGFC,PLEKHA7,PROM1,PRXL2A,SERP1,SERPINB2,SMAD3,SPON1,SPP1,TBX3,TERT,TNFRSF1A,TWIST1,UBASH3B,VIM,ZRANB1
NR5A1		ligand-dependent nuclear receptor	0.00579	AGRP,CYP17A1,CYP19A1,CYP21A2,CYP7A1,DGKQ,ETS1,FUT4,GAL,GSTA1,GSTA2,GSTA4,JAG1,JAG2,LEPR,LFNG,LHCGR,MFNG,NOTCH2,PCNA,PNMT,POMC,SULT2A1,TH,VIM,VNN1
PTPRJ	-0.237	phosphatase	0.00581	ACTA2,BBX,CCL3L3,CCL4,CEBPD,CLEC1B,FCER1G,GP6,HDC,IL12A,INHBA,LTA,MARCO,PLAUR,RILPL1,SLFN12L,TSC22D1,TSHR
U0126		chemical drug	0.00585	ACACA,ACTA2,AGT,ALPK3,APOBEC3G,AQP1,ARG1,ARG2,ATF4,ATP,BAD,BCL2L11,BHLHE40,BIRC3,BMP6,BRAP,CCL3,CCL3L3,CCL4,CCND3,CCNL1,CDH5,CDK18,CDK4,CDK5R1,CEBPA,CEBPD,CELSR2,CHAF1B,CLDN4,CNTF,CSF3,CTDP1,CTNNB1,CXCL12,CYP19A1,CYP1A1,CYP21A2,CYP7A1,DBH,DBNDD1,DDAH1,DES,DNASE1L3,DUSP10,EDNRB,EEF1E1,ERG,ESR1,ETS1,FMO3,FURIN,GDF9,GPR12,GRIA1,GRIA2,GSN,GSTA4,HAPLN1,HPGD,IDI1,IDUA,IER2,IER3,IFT88,IHH,IL24,INHBA,ITG…
CALCA		other	0.00586	AKAP13,ARFGEF2,ARG1,CCL4,CCR4,CD83,CTNNB1,ETS1,FA2H,GRP,IER3,IL2RA,IL2RB,IL4I1,IL9,JAG1,LGALS1,LIMA1,MKI67,MTFR1L,NFIL3,NRP1,P2RY1,PDCD1,PDLIM1,PHLDB2,POMC,PPP1R1B,PPP2R5D,PRXL2A,PSAT1,RAMP3,RAP1GAP,RBPJ,RMDN3,SEC22B,SERPINB9,SORT1,SOS1,TNFSF4,TNS1,TPH1,TRPV2,ZEB2
L-triiodothyronine		chemical - endogenous mammalian	0.006	A2M,AATK,ABCG5,ACHE,ACOX1,ADAMTS5,AGRP,AGT,AGTRAP,APAF1,APOA1,ARSA,ATP8B4,BAD,BCAR3,BCL2L11,BCL2L2,CAMK4,CAPZA1,CASP3,CDKN2B,CEBPA,CIAPIN1,CMKLR1,CNR1,CPSF4L,CRHR2,CST3,CTNNA3,CTNNB1,CXCL12,CXCL14,CYP17A1,CYP19A1,CYP7A1,DBH,DBT,DIO2,DVL1,ECE1,EDNRA,EFNA1,EHHADH,ELOVL3,ESR1,ESR2,FGFR1,FLYWCH2,FUOM,GBP4,GCK,GLDN,GPD1L,H6PD,HBA1/HBA2,HCN1,HINT1,HLF,HP,IDI1,IGFBP4,IL4I1,INS,ITGA7,ITGAV,KCNA4,KCNJ2,KL…
IL13		cytokine	0.00614	ACOX1,ACTA2,ADAM15,ADAM8,ALOX15,ARG1,ARG2,AVPI1,CASP1,CASP3,CASP8,CCL18,CCL20,CCL25,CCL3,CCL3L3,CCL4,CD1A,CD40,CEBPA,CHCHD7,CHN2,CLCA1,COL18A1,CTNNAL1,CTSC,CTSS,CTSV,DUOX1,DUSP10,ELP3,EVL,EZR,FADS2,FCGR2B,FCGR3A/FCGR3B,FGD2,FOXJ1,GAS6,GPX3,GSN,HDC,HLA-DRB5,HOMER2,IARS1,IL11RA,IL12A,IL1RN,ITGAM,JAG1,JAK1,JAKMIP2,KCNJ15,LTA4H,MAF,MAP3K7CL,MMP12,MN1,MS4A4A,MTSS1,NCLN,NFATC1,NHLH1,PAPSS1,PCDH1,PCDHB9…
WT1		transcription regulator	0.00616	APC,CCL4L1/CCL4L2,CHAF1B,CKM,CMPK1,CREBZF,CTNNB1,CTSV,CUL4A,CYP19A1,DESI1,DYRK1A,EFNA1,ELK4,ERBB2,ESR1,ETS1,EXT2,EZR,FGFR1,FIBP,GPC5,GSN,HSPG2,IDI1,IGF2,IL1RN,IL25,IL27,IL2RB,ITGAM,KRAS,LSS,MED13,NQO2,NTRK2,NUCB1,PDE8A,PLAUR,PTPN9,RAB40C,RBPJ,SDC1,SLC6A6,SMAD3,SOS1,SQLE,SRSF6,ST6GAL1,STIM1,TARDBP,TERT,TGFB1,TM4SF1,TNFSF13,TRIM21,TSC22D1,WDR90,YARS1
pidnarulex		chemical drug	0.00621	BLTP1,CELSR2,CEMIP,CPNE7,CSMD2,CST3,DGKA,E2F7,FAT2,IER3,INHBA,KIAA1549L,MAP1LC3B,PLK2,RPS27L,RRM2B,SMIM10L1,STING1,TNFRSF10C,TP53I3,TP53INP2,TRAPPC6B,VAMP3,WFS1
RUNX1		transcription regulator	0.00624	ACHE,ANK1,AQP1,ATF4,BCL2L11,BCL2L12,BDH1,BLK,C11orf21,CCL3L3,CCND3,CD34,CDK4,CDKN2B,CEBPA,COP1,CST7,CTLA4,CYB561,EP300,ERMAP,FAT4,FECH,GNA15,HAPLN1,HBA1/HBA2,HBE1,HEY2,IFITM3,IGF2R,IHH,IL2RA,IPO4,IRF7,ITGA2,ITGA9,ITGAV,ITGB2,JAM3,KRT80,LCP2,LGALS9B,MACROH2A1,MAD2L1,MBD2,MTOR,MYH10,NCAM1,NFIL3,PARP1,PCDH7,PIK3R1,PPOX,PRKCQ,RBPJ,RGCC,RHOA,SOX6,SPP1,STAT1,TAL1,TPSAB1/TPSB2,TRIB1,TSPAN32,UGCG,ZFPM1
Sos		group	0.00627	ACOX1,ADAM12,ADNP,AFF4,AGPS,ALDH1A3,BCAR3,CCNG1,CYP17A1,DAPK2,DLG1,ELOVL3,FLRT2,FMN1,GAS2,HBA1/HBA2,HOOK1,HPGDS,ITGA6,KIF5B,KRAS,LETMD1,NAA80,NFIL3,NPLOC4,NRIP1,PAOX,PIAS1,PIK3CB,PKN1,PLAU,PLD1,PLK2,PTPN12,RAB11FIP1,RAP1GAP,RAPGEF3,RBP1,RIPK4,SEMA3B,SLPI,SMURF1,SNN,TGFB1,TIPARP,TPD52,UGCG
NRG1	-0.38	growth factor	0.00629	ACAT1,ACHE,ANGPT1,ARPC4,ASCL1,ATF4,BIN1,CASP3,CCND3,CDH4,CXCR1,DDAH1,ENO3,ERBB2,ESR2,ETFB,FABP5,FSCN2,GAD1,GAS6,GDF5,GPX3,GRB7,IDI1,IER2,IER3,IGF2,IMMT,IRF3,ITGAM,ITGAV,ITGB2,ITGB5,LIFR,MAF,MARCKS,MITF,MNX1,MST1,MYBPC3,NCOR2,NRG1,PAFAH1B1,PHGDH,PLAU,PLAUR,PYGM,SCHIP1,SELE,SGSH,SH2D4A,SLC1A1,SOX2,TGM2,TNFRSF25,TNS1,TOB2,TSPAN3,USF2,VCL,VEGFB,VIM
GAPDH	-0.559	enzyme	0.00637	ACE,ACOX2,ACOX3,ATP,CCL20,CCL3,CCL4,EHHADH,ENO1,FCER1G,GAPDH,GLRX5,KYAT3,NADPH,PRDX5,SPP1,STAT1,TGFB1I1,TXN2
ZC3H12A		enzyme	0.00641	ABCC4,ADAM19,ALDH2,ANTXR2,APPL1,BCAR3,CDC27,CEBPA,CEBPD,CSRP2,CTSS,DCP2,EGLN2,FAM111A,FCGR2B,FOXP4,FPGS,FTH1,GBP4,GBP5,KREMEN1,KSR1,LCN2,LFNG,LPL,LRRC8D,MAF,NEK7,NFKB2,NSF,PEAK1,PKIB,POU2F2,PPFIBP2,RAC2,SFRP4,SLIT3,SNRNP25,TGFB1,TNFAIP2,TNFAIP8,TNIP1,TRIB1,ZC3H12D,ZNF217
ICMT	0.598	enzyme	0.00649	ACTN4,ATP,ATP5F1B,CRABP1,CRYAB,GNGT2,PDE6C,RCN2,REEP5,RHOA,SLIT3,TGFBI,THBS2,WWTR1
trans-hydroxytamoxifen		chemical drug	0.00654	ACTN4,COL15A1,CTSL,CXCL12,DCN,EFNA1,ERBB2,FGF9,FMN2,GNE,GREB1,GSTA5,GSTP1,HOXC4,IER3,IGFBP4,INHBB,INSIG2,ITGA2,KYNU,LHFPL2,LOXL2,MAPT,PDK1,PLAU,PLK2,PLOD1,RAB30,RAP1GAP,RBPJ,S1PR1,SERPINB9,SERPINF1,SFRP1,SMAD3,SNCG,STAT1,STXBP1,THBS2,TM4SF1,TMEM131L,TPM1,VEGFB
RUNX1-RUNX1T1		fusion gene/product	0.00659	AGAP1,ARG2,ATM,C11orf21,C5AR1,CALM1 (includes others),CEBPA,CST7,DCPS,DYRK1A,ERN1,EVPL,GNA15,IFITM3,ITGA2,MT2A,MTSS1,MUC6,NAV1,PXDC1,RAD51,RBM28,RCBTB2,RPL37A,RPS17,SLC16A12,SLC26A9,SLC6A4,SPINT1,TSPAN18,UBASH3B,XYLT1
mono-(2-ethylhexyl)phthalate		chemical toxicant	0.00664	ACADL,ACO2,ACOX1,ATP5F1B,CDK4,CEBPA,CELSR2,CLEC1B,COX6A1,CYP1A1,ENO1,FAM98A,GAPDH,GCK,GFPT1,IER2,KIF5B,LPL,N4BP1,NDUFS2,NDUFV1,NFATC1,NFIB,NFKB1,NR1H3,PDHB,PDK1,PPA1,PTPRU,PTRH2,SDHC,SDHD,SOCS5,SOD1,SUCLG1,TARDBP,TIMD4,TIMP2,TKT,VCL,WDR43
CEBPA	-0.627	transcription regulator	0.00667	A2M,ABCA3,ACACA,ACOD1,ACTA2,ADCY7,ADH1A,ADRB3,AGT,AKR1B10,APCDD1,AQP5,ARG1,ARG2,ARHGEF5,ARL6IP5,ASCL1,ASPRV1,ATF4,B9D1,BHMT,BIN1,CCL20,CCL3,CCL4,CDC37,CDH5,CDK4,CEBPA,CEBPD,CSF3,CSF3R,CYP19A1,CYP7A1,EDF1,EEF1A2,EPHA7,ERG,EVPL,FADS2,FCAR,GAL,GAPDH,GAS1,GBP1,GLIPR1,GLRX,GSTP1,HAS2,HGF,HP,HPGD,HPR,IER3,IGFBP4,IL12A,IL1RN,ITGAM,ITGB5,KLRC1,KLRC4,KRT27,LCN2,LEPR,LGALS1,LHCGR,LPL,MALT1,MBD2,MT2A,MYBL2,…
PRKAG3		kinase	0.00668	ACTR1B,ANXA8/ANXA8L1,AQP1,CCNDBP1,CD93,CDH5,CYP27A1,DDIT4L,DLAT,DNASE1,DUSP10,FBXO9,FGFR1,FXYD6,GDAP1,GLRX,GPX3,ITGA6,JPH1,JPT1,KDM2B,MYL4,NAP1L1,NRIP1,PHLDA3,POLK,PPP1R14B,PRPF6,RASD2,REV3L,RGCC,RHOU,RPE,SLC44A2,SLC7A2,SNCG,TMT1A,TPPP3,UGP2,ZEB2
folic acid		chemical - endogenous mammalian	0.00674	ACTA2,ANGPT1,AP2A1,APC,ATM,ATP,ATR,CLTC,COL18A1,CYP1A1,DAAM1,EP300,FZD6,HGF,IGF2,LCN2,LGALS1,LGALS9B,MTOR,MYD88,PCNA,PSMA4,PSMA6,PSMB1,PSMC3,PSMD13,PSMD6,PSME4,PTHLH,RAC1,RHOA,SEM1,SFRP1,TEK,TGFB1,TYMS,VANGL2
TCR		complex	0.00679	ABLIM1,AIM2,ATP5F1B,BACH2,BCL2L11,BIN1,BIRC3,BSG,CARD8,CCL3,CCL3L3,CCL4,CCND3,CCR4,CCR7,CD8B,CTLA4,ENO1,F5,GBP4,GZMB,IL12RB1,IL16,IL18R1,IL24,IL2RA,IL9,IRF4,IRF7,ISG20,KCNK5,KIR3DL1,KLRG1,LAT,LBR,LCP2,LPIN2,LTA,MAF,MAPK1,MYD88,N4BP1,NFATC1,NFATC2,NFKB1,NFKB2,NRP1,P2RX7,PASK,PDCD1,PGAM1,PIK3R1,PLCG1,POMC,PRKACB,RGCC,RPL18A,RPL7,RPS16,RPS17,RPS2,RPSA,SDCBP,SELL,SEMA3A,SMAD3,SOCS1,SPP1,STAT1,TGFB1,T…
gefitinib		chemical drug	0.00681	AKT1,BCL2L11,CDC25C,CDKN2D,CEBPD,CELSR2,CHEK2,COL15A1,CTNNAL1,CTSA,EFNA1,EPSTI1,ERBB2,FGF18,FMO2,GLB1L,HYAL3,ID4,IL9,ITGA2,KRAS,KRT19,LIFR,MAFF,MKI67,MMP15,MTBP,NFKB2,PCNA,PDGFRA,PLAUR,PPP2R2B,PRC1,RAF1,SKP2,SLPI,SOS1,SPG7,SPRED2,STAT1,SULT1E1,TERT,TGM2,TIMP2,TNFRSF10B,TRAF1,TWIST1,VIM
miR-135a-5p (and other miRNAs w/seed AUGGCUU)		mature microRNA	0.00684	APC,BAG3,ERP29,MEF2A,MTOR,SLC6A4,TGFB1,TRPS1
SN-011		chemical reagent	0.00687	ADAR,CD40,DDX60,GBP4,GBP5,IFITM3,IRF7,IRF9,LGALS9B,MYD88,N4BP1,SAMHD1,SLFN5,SP110,STAT1,STAT2,TAP1,TAPBP,TRAF3,TRIM21
TSLP		cytokine	0.00687	ATG5,CCR7,CD40,CD83,FOXJ1,IL2RA,IL9,JAK1,MAP1LC3B,MKI67,NFKB1,PCDH1,SELE,SELL,SLC19A3,SLPI,SOX2,TGFB1,TNFSF4,TP63
pyridostatin		chemical reagent	0.00687	ADAR,DDX60,GBP4,IFI35,IFITM3,IRF7,IRF9,ISG20,LAMP3,NMI,OGFR,PARP14,PSMB9,SELL,SP110,STAT2,TAP1,TMEM140,TRIM21,TRIM5
GDF9	0.821	growth factor	0.00689	CYP17A1,CYP19A1,HAS2,HSPG2,INHBA,INHBB,ITGA6,ITGAV,LHCGR,NRIP1,PCNA,PLAU,TNFAIP6
GATA3		transcription regulator	0.00696	ACBD4,ASCL1,ASPRV1,AURKAIP1,CBX8,CCDC7,CCL4,CCR4,CEBPA,CST6,CTLA4,CYP19A1,DTX1,ELOVL3,ELOVL4,ERG,ESR1,ETS1,EVPL,GREB1,IL24,IL25,IL2RA,IL2RB,IL9,KLRC1,KRT27,LTA,MAF,NF2,NFIL3,NFKB1,NKX3-1,NOTCH2,PCNA,PDCD1,POLR1F,PTGDR2,RAD50,RCAN1,RGCC,SLC27A2,SLPI,SP110,TAL1,TBX3,TCF7,TEK,TGFB1,TGM1,TGM2,VIM,WDR37,ZBTB7B,ZEB2,ZFPM1,ZNF217
ITGB8		other	0.00706	DSG2,ITGB5,MACF1,RAC2,SMAD3,TGFB1
IGF1		growth factor	0.00714	A2M,ACACA,ACSS2,ACTA2,ACTR1B,AKT1,ATL2,ATM,ATP2A1,BAD,BCL2L11,BHLHE40,BIRC3,BSG,C1QA,CASP3,CATSPER2,CCL3L3,CCL4,CCND3,CCNG1,CDK4,CEBPD,COBL,COL5A2,CRYAB,CTNNB1,CYFIP2,CYP17A1,CYP19A1,DAXX,DCN,DDX5,ESR1,ESR2,FBLN1,FBLN2,FBXO32,FGFR1,FOXG1,GAPDH,GAS6,GCK,HAPLN1,HDC,HGF,HOXA5,HSPA4,IER2,IER3,IFITM3,IGF2,IGFBP2,IGFBP4,IHH,IL16,INS,IRF3,ITGAV,ITGB5,KISS1,LASP1,LCN2,LEPR,LHCGR,LOXL2,LPL,LRRC38,MAK16,MA…
DNMT3B		enzyme	0.00715	ADRB1,AGTR1,ATM,CAMK2A,CAMK4,CDC25C,CHFR,CKM,CNR1,DLC1,DNAJB1,EDNRA,EPDR1,ESR1,ESRP2,GLT8D2,HTR2A,JAKMIP2,MAP3K1,MAPK4,MYH7B,MYL4,MYT1,NFATC2,PDE1C,PIK3C2B,PLAAT3,PLEKHA6,POLD4,PRNP,PRUNE2,PSEN2,PUSL1,RCAN1,RGS16,RPL13,RPP25,S1PR1,SERPINB9,SFRP2,SFRP4,STAT1,TNNT3,WNT10B
CDC20		other	0.00723	ARHGEF4,C5AR1,CALB2,EEF1A2,GSDME,H1-0,HKDC1,LAMP3,NUPR1,OLAH,TRPV3,UBE2C
abemaciclib		chemical drug	0.00723	AGRN,AGT,CLCA2,CPE,ESR1,GAS6,LYNX1,MFGE8,PCSK5,PLA2G15,TGFBI,TSKU
TWIST1	0.272	transcription regulator	0.00724	ABCC4,ACAN,ACOX1,ACTA2,ARG1,ATP,BCL2L11,CASP3,CD40,CHRDL2,CLDN4,CTNNB1,CXCL12,DCN,DNM1,DPYSL3,EMILIN1,ENPP3,ESR1,ETS1,FAT4,FMOD,FREM2,GBP2,GPC1,GSN,IGFBP4,IRF9,ISG20,ITGA8,ITGB5,KRT8,MFGE8,MGST3,MRC2,NCAM1,PDGFRA,PROM1,PTPRU,RHOA,SALL4,SLC28A3,SOX2,SPP1,TGFB1,TGFBI,THBS2,VIM,ZEB1,ZEB2
miR-125b-5p (and other miRNAs w/seed CCCUGAG)		mature microRNA	0.00729	ABTB1,AGTRAP,ARG1,ARID3B,B3GALT4,CASP3,CBLN2,CDH5,CEBPG,CYP1A1,DUS1L,ENTPD4,ERBB2,FURIN,GSS,IL1RN,KEAP1,KLF13,KRT19,MAP3K11,MYD88,PCTP,PERP,PPT2,PROM1,RABL6,RBM8A,SGPL1,TAFA1,YAP1
ETV5		transcription regulator	0.00729	AGER,AGRN,AQP5,C5AR1,CLDN16,CLDN4,CSF3,CTNNB1,CXCL12,IL9,IRF7,KRT19,KRT80,LAMP3,LCN2,LCP2,LMO7,MAF,MLC1,PKP2,PLAUR,RAB27A,S100A6,SAMHD1,SOAT1,SPP1,TJP3,TWIST1,WWTR1,ZEB1
TSC2	0.799	other	0.0073	A2M,ACACA,ACSS2,ASCL2,ATF4,ATP6V1B2,C16orf74,CASP1,CCND3,CEACAM4,CRYAB,CST6,CTNNB1,CXCL12,GGA2,GSN,HEXA,HMGCS2,IFITM3,METTL14,NKD1,NTRK3,PDGFRA,PDLIM2,PHLPP1,PHLPP2,PKIB,PLAU,PSMB1,PSMC3,PTPN11,RTN4RL1,S100A6,SAC3D1,SCPEP1,SLC14A1,SOCS5,SOS1,SPRED2,STAT1,TMEM176A,TMEM176B
GRN		growth factor	0.00736	ACAT1,ADAMTS5,ANGPT1,ARL6IP5,ATP5F1B,ATP6V1B2,BDP1,BHLHE40,BIN1,C1QA,C1QC,CASP3,CCL3,CCL4,CD33,CD81,CD84,CH25H,CROT,CSF3R,CST3,CST7,CTNNB1,CTSS,ENTPD4,GAS6,GRIK2,ITGB2,JAK1,KLRD1,LPL,MAPK1,MEF2C,MS4A4A,MS4A6A,NINJ2,PDGFRA,PDHB,PGAM1,PIK3R1,PROS1,PTPRG,SLC2A5,SOAT1,SPP1,TARDBP,TGFB1,TM4SF1,TOMM70
GF 120918		chemical reagent	0.00738	ALKBH5,ATP,ATP13A2,CTSA,SLC11A2,SUPT5H,TTK,USP28,VPS16
ADCYAP1		other	0.00741	ACAT1,AGER,AKT1,ANGPT1,ARHGDIG,ARHGEF25,BMP6,C1QL2,CACNA2D3,CAMK4,CARTPT,CCL3L3,CCL4,CCNI,CD40,CEBPD,CFL1,CNTNAP2,COL5A1,COL5A2,DIO2,FRMPD2,GABRB2,GAS1,GCLM,GREB1,GREM2,GRP,H2AZ1,HAPLN1,IER3,IRF3,ITGAM,KRT8,LRPAP1,LUM,MAPK4,MEST,NFATC2,NPR3,NTRK2,P2RY2,PNMT,POMC,RGCC,RPSA,SCAMP3,SERPINF1,SEZ6L,SLC1A2,SMPDL3B,SPARC,TCF4,TFPT,TGFBI,TRH,TSC22D1,TSHZ1
EP300	0.589	transcription regulator	0.00751	ACADL,ACHE,ACTA2,ADAM12,AGT,ANGPT1,AQP11,AQP5,ATP,CAMK4,CCL3,CCND3,CCR7,CDKN2B,CEBPA,CHPT1,CKB,CKM,CLOCK,COMT,CORO2B,CRYBB2,CSF3,CST7,CYP19A1,CYP1A1,CYP7A1,DGKE,DNAJB4,DTX1,DUSP22,EP300,EPSTI1,ERBB2,EVI2A,EVL,EXOC2,EYA2,FMNL2,FTH1,GFRA1,GNG2,GREB1,H2AC25,H6PD,HMGCS2,IL12RB1,IL18R1,IL2RA,IL9,INS,ITGA6,ITGA9,ITGB2,LTA,MAF,MAPT,MEF2C,MIA,MKI67,NABP1,NKX3-1,NPR1,NRF1,NTRK3,PARP1,PCYT1A,PERP,PHIP,PPFI…
SNCA		enzyme	0.00751	ABLIM3,AGT,AK3,ARG1,ARHGEF4,ATE1,BCL2L11,BHLHE22,BHLHE40,BTC,C1QA,C1QL3,CARMIL1,CASP3,CBLN4,CCR7,CFL1,CHAC1,CHMP4B,CHRM5,CHRNG,COBL,COLGALT2,CTNNB1,DCTN2,DLGAP2,DNM1,DOC2B,DRAXIN,EFNA1,EMSY,EP300,EZR,FBXO32,FURIN,FUZ,GBP2,GBP5,GLRA3,GOLGA8K (includes others),GPR161,GSN,GTF2A1,HELZ,HLA-DRB5,HOMER2,IL2RA,IRF7,JPH2,JSRP1,KCNG1,KIFC1,KLF11,KLF7,KLHL1,LHFPL2,LMO7,LTN1,MAP1LC3A,MAP1LC3B,MAPT,MEGF11,MET…
halofuginone		chemical drug	0.00752	ABCG5,BHLHE40,CDH17,CKB,CPQ,CTSS,EDNRB,EHD3,F2R,FBLN5,FXYD6,GATM,GPX3,HSPA4,ITGA7,KLRG1,LGALS1,LIN7A,LRAT,MLXIPL,PDGFRA,PPT1,PROM1,RGCC,SCPEP1,SELENOW,SPARC,SPP1,STEAP3,TAGLN3,TCF4,TGFB1,TGM2,TIMP2,TYRO3,VSNL1,WNT5A
SENP3	-0.37	peptidase	0.00752	CCL25,CCL3L3,CCL4,CD8B,CYTH1,IL12A,IL2RA,IRF7,ISG20,MYD88,PSMB9,SAMHD1,SP110,STAT1,TAP1
TOB1		transcription regulator	0.00752	ATM,ATR,BANP,GMNN,IKBIP,LETMD1,MKI67,NBR1,PHLDA3,RBBP6,SPDL1,TCN2,UBA6,UBE2T,WDHD1
RUVBL1		transcription regulator	0.00752	ADAM15,CARS1,CASP3,CCNT1,ERGIC1,ETS1,KDM4B,METTL23,MNX1,NUCKS1,NUDCD2,PCNA,POMK,TCF4,TRIM66
birabresib		chemical drug	0.0076	CDKN2B,EPHA7,EYA2,GABRB2,HEXIM1,INHBE,KCTD15,MAMDC2,MFNG,NCALD,PCDH9,PDE1A,PDE9A,PDLIM2,PTPRF,RAB29,SERPINF1,TNFRSF10B,YAP1
PC-SPES		chemical drug	0.00769	ACTR10,CCNG1,CDC25B,DCK,DNAJB1,DSTN,DTYMK,GAPDH,GSTA2,HSP90AA1,IMPDH1,KLK4,MAD2L1,MST1,MTCH1,MYH3,NKX3-1,OAZ2,PEA15,QSOX1,SELENOW,STK19,TPM1,TYMS,UBE2C,VIM
EPAS1		transcription regulator	0.0077	ACACA,ARG1,ARG2,ATG5,BHLHE40,BIRC3,C1QA,CEBPA,CEBPD,CEMIP,CKB,CKM,CKMT2,CLK3,CTLA4,CXCL12,CYBRD1,DECR2,DTX1,ENO1,FBLN2,GCHFR,GLB1,H1-2,HOXA5,HSPA4,IL2RA,IL2RB,INHBB,ITGAV,KDM4B,LOXL2,LPL,MAFF,MYO7A,NEAT1,NEK8,NFIL3,OMA1,P2RY1,PELP1,PKIB,POMC,POTEM (includes others),PVT1,SEMA6A,SF3A3,SFTPD,SLC11A2,SLC16A4,SOD1,SOX2,TEK,TERT,TGFB1,TMEM45A,TRIM21,UGP2,WNT10B,YAP1
LH		complex	0.00794	ACP2,ACTA2,ADCY7,ARHGEF5,ARL6IP5,ARPC4,ATP9A,BAD,BTC,CAPZA1,CARD10,CASP4,CDK14,COL15A1,COL18A1,CREBL2,CTNNB1,CYFIP2,CYP17A1,CYP19A1,DUSP14,EEF1E1,EZR,GBP1,GNLY,GNRH2,HAS2,INHBB,ITGB5,KIDINS220,LHCGR,MAP1LC3B,MAP3K5,MBD2,PDLIM3,PI4K2A,PIM3,PLCL1,POP5,PPP2R1A,PPP2R5B,PPP2R5C,PPP3R1,PRKAR1A,PTPRF,RAB14,RAB27A,RAB2A,RAB5C,RAPGEF3,RGS16,RPL13,RPL18A,RPL7,RPLP2,RPS15A,RPS16,RPS17,RPS18,RPS2,RPSA,SFRP4,…
combretastatin-2-aminoimidazole analog C12		chemical reagent	0.00799	APC,AXIN1,CTNNB1,DVL1
CA39		chemical reagent	0.00799	AKT1,CTSA,PHLPP1,RAC1
CHD5	-0.903	enzyme	0.00799	PLCL1,SERPINB6,VIM,ZEB1
FUT4	0.986	enzyme	0.00799	CASP3,MMP12,PARP1,SELE
KIF18B		other	0.00799	CCND3,CDCA8,CDK4,VIM
PTP4A2		phosphatase	0.00799	ATP,BCAR1,CTNNB1,VCL
PDZ1i		chemical reagent	0.00799	ITGA6,ITGB4,RAC1,RHOA
NHB2005		chemical reagent	0.00799	ATF4,CASP3,CASP8,ERN1
5-O-mycolyl-beta-araf-(1->2)-5-O-mycolyl-alpha-araf-(1->1')-glycerol		chemical - endogenous non-mammalian	0.00806	ADAMTS5,CCL20,CCL3L3,CCL4,CCR7,CD40,CD83,CMKLR1,CYP19A1,IER3,KYNU,LRP12,NAIP,NEU4,NFKB1,NFKB2,NLRC3,PCSK5,RCAN1,RGS16,SERPINB2,SLAMF7,TRAF1
UBE3D		enzyme	0.00809	CEBPD,EFEMP1,HGF,LPL,SLPI
mir-497		microRNA	0.00809	BTRC,CCND3,CDK4,EGLN2,RAF1
GSC		transcription regulator	0.00809	CLCA2,TGFB1,TWIST1,ZEB1,ZEB2
DES	-0.108	other	0.00809	ACE,DCN,KRT8,SPP1,TGFB1
1,5-dihydroxyisoquinoline		chemical reagent	0.00809	ATP,EDNRA,EDNRB,NAD+,NADPH
TRIM37		enzyme	0.00812	CKB,DDR1,GREB1,IL24,MKI67,PCNA,PEX5,PLCB3,SFRP1,TGFB1,TRAF2,VIM,WNT10B,ZEB1
CASP4	-1.12	peptidase	0.00812	ADAM8,CASP4,CCL3L3,CD177,CXCL12,CXCL14,CXCL16,GSDMC,GSDMD,GSDME,ITGAM,LCN2,PLAU,SLPI
POR		enzyme	0.00818	ACADL,ANTXR2,APCDD1,ATF5,BDH1,BTC,C11orf54,CAPRIN2,CYP17A1,CYP1A1,CYP7A1,CYP7B1,ECI1,EHHADH,ELOVL2,ELOVL3,ENTPD5,ETHE1,FADS2,GBP2,GCK,GREB1,GSTA5,HADHB,HLA-DRB5,HLF,IDI1,IHH,ITGA7,LGALS1,LGALSL,LPL,LSS,MYL4,MYL7,NAA80,PLA2G5,PRNP,RAB30,SECISBP2L,SGMS1,SLC23A2,SQLE,STAT1,TMEM176A,TMEM267,VNN1,ZMAT4
CNR1	0.5	G-protein coupled receptor	0.00822	ACACA,ADRB3,APBB1,APCDD1,BMP7,CARTPT,CDCA3,CDK5RAP3,CNR1,CREB3L3,CYP27A1,CYP7A1,CYP7B1,EAF2,ERBB2,GAD1,HAGH,HEY2,HEYL,HSPA4,LIPC,MSTN,NDN,NOD2,NPHS2,PAFAH1B1,PCNA,PDGFRA,PLAU,PLD1,POMC,RAC1,S100A6,SLC35B2,SMURF1,SOCS5,SOD1,SOX6,SUFU,TGFB1
ATF3		transcription regulator	0.00838	ATF4,BHLHA15,BIRC3,CCL4L1/CCL4L2,CD83,CDK4,CHAC1,CTNNB1,CXCL16,DUT,EPHA1,GBP2,GBP4,GBP6,GSN,HSPB2,ITGA1,KL,KRT19,LINC00941,MT2A,NFKB2,NME4,NUDT5,PHGDH,POLD3,POLE,POLR1B,POLR3H,PSAT1,RRM1,SELE,SLC11A1,SRI,TNFRSF10B,TP53I3,USP22
PEAR1		other	0.00845	ACTA2,ADAM12,COL11A1,COL5A1,COL5A2,CRLF1,FMOD,GPC1,IGFBP2,INHBA,LGALS1,LOXL2,SFRP1,SPARC,SPP1,THBS2
OVOL2		transcription regulator	0.00845	ACTR1A,ATM,ATP,BTRC,CEP63,EFNA5,ENO1,HAUS1,HLA-DRB5,PGAM1,RAD51,RHOU,SDCBP,SKP2,VIM,WIPF1
ZBTB16		transcription regulator	0.0085	BACH2,BMP7,CASP3,CCR4,CD200R1,CD34,CD40,CD81,CD83,CDS2,CPT1C,CSGALNACT1,CYP7A1,DTX1,EARS2,EYA2,F2R,F2RL1,GALNT6,GATM,GGT7,H6PD,HOXC6,HOXC8,HPGD,HRAS,IL12RB1,IL18R1,IL2RA,ITGAM,ITGAV,KLHL6,MAF,ME3,MPI,MTOR,PIK3CB,PIK3R1,PLA2G5,POLE3,RORA,SELL,SGMS1,SGMS2,SPP1,TLR6,TMEM176B,TNFRSF25,TSC22D1,UGP2,UPP2
manganese		chemical - endogenous mammalian	0.00861	ASCL1,BCL2L2,C5AR1,CNIH3,DUSP10,GAPDH,GOLIM4,HGF,INHBA,ITGA1,KRT8,LCN2,P2RX7,PARK7,SEMA5B,SEMA6A,SLC1A2,SLC6A3,SOX2,SOX6,SPOCK1,TGFB1,TH,VIM,YAP1
AFAP1-AS1		other	0.00886	AFAP1,ARHGDIA,IRF7,LASP1,RAB11B,RAC2,RHOA
Gm12602		other	0.00886	BASP1,CPA4,CRYAB,DHRS9,IL24,RGS16,SERPINB2
TAFAZZIN		enzyme	0.00895	ACTA2,ADAMTS5,AEN,APAF1,ARG1,ASCL2,AVEN,BASP1,BCL2L11,CAMK2N1,CASP3,CASP8,CCAR2,CCL3L3,CCND3,CCR7,CD40,CDC37,CDCA7,CDK12,COL5A1,COL5A2,COPS7A,CRLF3,CTLA4,CXCL12,DCN,DDIAS,DNASE1L3,F2RL1,FBLN2,FGFR1,GRB2,HAL,HMOX2,HP,HSP90AA1,IGFBP4,IL16,IRF4,KRT19,LOXL2,LSP1,LUM,LY6D,MAD2L1,MKX,NEXN,NLRP2,PCLO,PCNA,PHACTR2,PIK3R1,PLK2,PSMA4,PSMA6,PSMB1,PSMD6,PSMD8,RXRA,S1PR1,S1PR3,SIPA1,SORBS2,SOX2,ST6GAL1,STAT1,…
mir-21		microRNA	0.00908	ACAT1,ACTA2,ADNP,ALOX15,AOAH,APAF1,ARL6IP1,BMPR2,CAMKK1,CASP4,CCL20,CCL3L3,CCT8,CD40,CDH5,CDKN2B,COP1,CSF3R,DAXX,DDAH1,DDAH2,DDIAS,FCGRT,FUBP1,GBP2,GBP5,GBP6,GBP7,HOMER2,IL12A,IPO11,ITGAM,JAG1,KIF5B,KIFC1,KNTC1,LEPR,MARCO,MARVELD2,MKI67,MTAP,MYD88,NMT2,NTN4,NUCKS1,P2RY2,PDE1C,PGAM1,PPA1,PPP4R3B,PRAG1,PRC1,RAB7B,RNASE6,RTN4,SLC11A1,SLPI,SOCS1,SOCS5,SOD3,SOX2,SSR1,STAT1,STAT2,SUPT16H,TAP1,TBC1D23,T…
C1Q (family)		group	0.00927	BCL2L11,CASP3,CASP8,CDH5,CEBPD,CH25H,CTNNB1,IL27,INSIG2,LRP1B,PARP1,SELE
miR-24-3p (and other miRNAs w/seed GGCUCAG)		mature microRNA	0.00927	ACVR1B,CASP1,CASP3,CDK4,FURIN,JPH2,LINC00472,MAP2K4,NF2,SMAD3,SMAD4,TGFB1
UQCC3		other	0.00932	ATP,ATP11A,ATP13A2,ATP5F1A,ATP5F1B,ATP5F1E,ATP5MC1,ATP5MC2,ATP5MC3,ATP5MF,ATP5PO,ATP6V0A1,ATP6V0D1,ATP6V1B2,ATP6V1F,COX11,COX5B,COX6A1,DMAC2,ENO1,ENO3,GAPDH,NDUFA12,NDUFA7,NDUFA9,NDUFB10,NDUFB2,NDUFB4,NDUFS2,NDUFS3,NDUFV1,PGAM1,PGAM5,SDHAF2,SDHC,SDHD,UQCR10
TLE3	-0.778	other	0.00933	ACAD9,ADRA2A,ATP5F1A,ATP5F1B,ATP5MC3,ATP5MF,ATP5PO,CTNNB1,DEGS2,DIO2,DSG2,ETFB,MYH3,NDUFA12,NDUFA7,NDUFA9,NDUFB10,NDUFB2,NDUFB4,NDUFS2,NDUFS3,NDUFV1,NFIB,PTPN14,ST3GAL1,TAGLN2,TIMMDC1,TTLL4,UQCR10,ZEB1
prostaglandin E2		chemical - endogenous mammalian	0.00934	ACTA2,ALOX15,ANGPT1,ARG1,B3GALT5,BCL2L11,BIRC3,C5AR1,CALCRL,CASP1,CASP2,CASP3,CASP4,CCL20,CCL3,CCL3L3,CCL4,CCR4,CCR7,CD300E,CD40,CD46,CD83,CEBPD,CH25H,CLEC12A,CNNM2,CSF3,CST7,CTLA4,CXCL12,CYP19A1,CYTH1,DCN,DYNLL1,ENPP3,ERBB2,ETS1,F2R,F2RL1,FMOD,GBP5,GBP6,GCNT1,HAS2,HDC,HLA-DRB5,IBSP,IER3,IGFBP4,IL12A,IL12RB1,IL16,IL1RN,IL27,IL2RA,IL4I1,IRF4,ITGAM,JAG2,KIF3C,KLRC4-KLRK1/KLRK1,LIPG,MITF,MXI1,NFIL3,…
zeaxanthin dipalmitate		chemical - endogenous non-mammalian	0.00941	ANTXR2,CCDC117,CCL3L3,CCL4,CCND3,CEBPD,CNNM4,COL4A4,CTSC,DNAJB1,FBLN1,H1-2,IER2,KREMEN1,LGALSL,MAFF,MAP3K1,MARVELD3,NFKB2,NUPR1,PHLPP2,PPP2R2B,RBM17,RGR,S100A6,SBNO2,SLC14A1,SLC41A1,TAGLN2,TGM2,TNFRSF12A,TRIB1,TWSG1,VIM,WWTR1
GW3965		chemical reagent	0.00944	ABCG5,ADRA2A,APOA1,ARG2,CCL4,CENPF,CH25H,CHEK2,CSF3,CYP7A1,CYTH1,DHRS9,EDNRA,FABP5,FADS2,GATM,GCK,GNG2,GNGT2,IER3,IL1RN,IL9,LPL,MLXIPL,NR1H3,PKIB,PLIN1,RAD51,SKP2,TRIB1,UGCG,VIPR1,WFIKKN1
SAMSN1		other	0.00963	ATM,BBX,CCL3L3,CCL4,CD40,DAXX,HDC,IL12A,INHBA,IRF7,ISG20,LTA,MARCO,NMI,RGCC,RILPL1,SDC1,SLFN12L,SOCS1,STAT1,STAT2,TCF4,TRIM21,TSC22D1
NOTCH2	-0.188	transcription regulator	0.00963	ACTA2,ASCL1,ATOH1,C1QTNF4,C5AR1,CASP1,CTNNB1,DES,DTX1,FCER1G,FCGR2B,GDF5,HEY2,HEYL,ITGB2,LHCGR,MARCO,MYH3,NOTCH2,PRAG1,PROM1,RAC2,RBPJ,WNT16
TET2	0.829	enzyme	0.00965	ADAM8,AGAP1,APOBR,BCL2L11,BHLHE40,BMP6,BMP8B,BMPR2,C2orf76,C5AR1,CD34,CEBPA,CTNNB1,CYP21A2,FAT2,FCN1,FLT3,FOXG1,FZD6,GFRA2,GJB2,HAL,IFITM3,IFNAR2,ITGA2,ITGB2,KIR3DL1,LTO1,MAFF,MTSS1,MUC6,NADPH,NAV1,NF2,NFATC2,NIBAN2,P2RY2,PDK1,PPP2R2C,PXDC1,SEC24D,SLC16A12,SLC26A9,SLC6A4,SLCO1A2,SOX2,SPINT1,SQLE,STARD3NL,TGFB1,TGM1,TRIB2,TRIOBP,WNT3,WNT5A,XYLT1,ZNF521
FAT1	0.977	other	0.00974	PLAU,PRRX1,SOX2,TGFB1,TWIST1,VIM,WWTR1,YAP1,YES1,ZEB1,ZEB2
CDH11		other	0.00974	AGT,CTNNB1,ITGB2,MBD2,MMP15,NHERF1,PIK3R1,RAC1,S1PR3,TFAP2C,TNK2
NOSTRIN		transcription regulator	0.00974	ACE,ADAM17,CASP3,COL18A1,NFKB1,NPR1,PLAU,SELE,SOD1,TEK,TFPI
IL10		cytokine	0.00974	ABLIM3,ACP2,ACTA2,AGER,ARG1,ARG2,ATP6V0A1,BCL2L11,BMP6,BMPR1A,CASP3,CASP8,CCL16,CCL18,CCL20,CCL3,CCL3L3,CCL4,CCND3,CCR4,CCR7,CD1A,CD40,CD83,CDKN2D,CENPF,CLCA1,CR1,CSF3,CSF3R,CTLA4,CTSA,CTSC,CTSS,CTSV,CXCL12,CXCL16,DCN,FCER1G,FCGR2B,FCGR3A/FCGR3B,FLRT2,GNGT2,GZMB,HEXA,HGF,HIRA,HLA-DRB5,HMGB2,HPGD,IGFBP4,IL12A,IL18R1,IL1RN,IL24,IL27,IL9,INHBA,ITGAM,KLRC4-KLRK1/KLRK1,KLRD1,LAMP3,LBR,LGALS1,LZTS1,MAF…
HRG		other	0.0098	ARF3,C1QA,C1QC,CD83,CXCL14,FCGR3A/FCGR3B,SPARC,SPP1
MI-503		chemical reagent	0.0098	ACTA2,ARID3B,COCH,FLT3,MEF2C,SPP1,TGFB1,TWIST1
IL21		cytokine	0.0098	ARG1,ARG2,BACH2,BCL2L11,BSG,CASP1,CASP3,CCL20,CCL3L3,CCL4,CCND3,CCR7,FCER1G,FCGR2B,GBP5,GBP6,GZMB,HLA-DRB5,IL18R1,IL2RA,IL2RB,IL4I1,IL9,IRF4,IRF7,KLRC1,KLRC4-KLRK1/KLRK1,KLRD1,KLRG1,MKI67,MMP12,MYD88,PCNA,PDCD1,PSMB9,RORA,SELL,SOCS1,STAT2,TAP1,TGFB1,TRAF3
CREBBP		transcription regulator	0.00981	ADAM12,AGT,ANGPT1,AQP11,BMP7,CAMK1G,CAMK4,CCL3,CCND3,CCR7,CD81,CDH5,CEBPA,CKB,CKM,CLOCK,CORO2B,CRYBB2,CST7,CXCL12,CYP7A1,DGKE,DNAJB4,DTX1,DUSP22,EHHADH,EPSTI1,EVI2A,EVL,EXOC2,EYA2,FMNL2,GFRA1,GNG2,GRIA2,H2AC25,HAS2,HMGCS2,IL12RB1,IL18R1,IL2RA,IL2RB,ITGA6,ITGA9,LPL,LTA,MAF,MEF2C,MGA,MIA,MPZ,MST1,NABP1,NTRK3,PCNA,PHIP,PPFIBP2,PSMB9,PTPRF,RAPGEF3,RHOA,RMND5A,RNF157,SCN4B,SDC1,SDHC,SELE,SLC1A2,SLC43A…
tacrolimus		chemical drug	0.00997	ABLIM1,ADAM19,ANGPT1,ATP,BASP1,BCL2L11,CALB2,CAMKK2,CARD8,CASP3,CCL4,CD8B,CDK4,CEBPA,CHN2,CKM,DPYSL3,ESR1,F5,GPR83,GZMB,HOMER2,IGFBP4,IL16,IL2RA,IL2RB,INS,IRF4,KLRC4-KLRK1/KLRK1,KLRD1,LAT,LBH,LBR,LRRC32,MAF,MYH10,NFATC1,NRP1,OSCAR,PASK,PIK3R1,PRKACB,PRNP,PROM1,PTPRF,PTPRJ,RCN1,SAMHD1,SDCBP,SELL,SPP1,TERT,TIAM1,TLE3,TMEFF1,TNFRSF12A,TNFRSF25,TNNT3,WLS
IFNB1		cytokine	0.01	ACOD1,ADAM17,AGL,APOL3,BHLHE40,CASP1,CASP3,CASP8,CCL3,CCL4,CD40,CD83,CDK10,CH25H,CRYAB,CYP1A1,DAXX,F2R,FBLN2,GAS1,GBP1,GBP2,GBP4,GBP5,GBP6,GBP7,GZMB,HMGB2,IDI1,IL12A,IL24,IL27,IRF3,IRF7,IRF9,ISG20,ITGAV,ITGB2,KDM6B,KLRC4-KLRK1/KLRK1,MYD88,NFATC1,NFKBIE,NMI,NOD2,PARP14,PDCD1,PHLDB2,PKP2,PMEL,RAD51,RPGRIP1,SERPINB2,SH2D1B,SIDT1,SOCS1,SPP1,SQLE,STAT1,STAT2,THBS2,TIMP2,TNFSF4,TRIM21,TRIM38,UBE2E2,VCL…
LMNB1		other	0.01	ACTN4,ATP5F1B,CRABP1,CRYAB,CXCL12,FLT3,LBX2,PCNA,RAD51,RCN1,RCN2,REEP5,SLIT3,SQLE,TCF7,TGFBI,THBS2,VIM
TYROBP		transmembrane receptor	0.01	ABCC4,CCL3,CCR7,CD40,CD83,CD84,FCGR2B,ITGAM,ITGB4,KLRC2,KLRD1,LHFPL2,NOD2,RBM47,SPP1,TCIRG1,TGFB1,TMEM106A
EFNA1	-0.456	other	0.01	ACHE,APOBEC3G,BACH1,BACH2,DCBLD2,EP300,FABP5,HRAS,IL2RA,IRF7,ITCH,ITGB4,KRAS,NEDD4L,PTHLH,RASA1,SHB,TGM1,TNFRSF6B,TRIM5,UBE2C
picrotoxin		chemical toxicant	0.0101	ADRA2A,AGTR1,CCKAR,CYP1A1,GRIA1,GRIA2,LHCGR,OPRK1,PRKCE,TSHR
collagen type i (family)		group	0.0101	CCL18,FRMD6,GPA33,HTR2B,IL1RN,LUM,SPARC,TGFB1I1,TWIST1,ZEB1
CDH3		other	0.0101	BICC1,BMP7,EPHA7,LIMCH1,MKX,OLFM1,PLEKHA7,PTPRU,ST3GAL1,TEK
USP39		peptidase	0.0101	ATF4,ATG10,ATM,GCGR,GTF2H4,HGF,MAP1LC3B,MDM4,OPTN,TGFB1
Laminin (complex)		complex	0.0101	ACTA2,BIRC3,CDK5R1,DBH,IGF2,ITGA6,MAPT,MYL4,PLAU,PTPRF,RPSA,SKP2,VIM,WNT5A
SH42		chemical reagent	0.0101	AKT1,ARG1,CMKLR1,CXCR1,HRAS,KRAS,MTOR,PIK3R1,PRKCE,PRKCQ,RAC1,RHOA,STAT1,TIMD4
cardiotoxin		chemical - other	0.0101	ACOX1,C5AR1,CASP1,CASP3,CCL3L3,CCL4,CCND3,CHRNG,CNTF,CSF3R,CTSV,DCN,EDNRB,EZR,FGF12,FGF9,FGFR1,FLT3,GDF2,GMNN,GSN,HGF,HP,HSP90AA1,IGF2,IL16,IL1RN,INHBA,ITGA1,ITGA6,ITGAM,ITGB2,ITGB5,LCN2,LTA,MCM7,MEST,METRNL,MMP12,MMP15,MS4A8,MSTN,PCNA,PGAM1,RPSA,SERPINB2,SERPINF1,SFRP2,SNRPD1,SPP1,TGFB1,TNFRSF14,TPD52,TSC22D1,WNT16
branched chain amino acids		chemical drug	0.0101	ACTA2,CASP3,CD83,CTNNB1,PCNA,SMAD4,TEK,TGFB1,TIMP2
RNF138		enzyme	0.0101	BIRC3,CCL20,CCR7,IER3,LRRC32,NFKB1,NFKB2,RGS16,RIPOR2
Abcb1b		transporter	0.0101	ALKBH5,ATP,ATP13A2,CTSA,SLC11A2,SUPT5H,TTK,USP28,VPS16
SAFB2		other	0.0101	CHD3,CNTNAP2,HEXA,MAP3K11,MLLT3,PPP1R12A,PSMB9,RBM8A,UBE2B
IL12 (family)		group	0.0103	ADAM19,ATP,BAD,BCL2L11,CASP3,CCL3,CCL4,CCND3,CHRNA7,FCGR3A/FCGR3B,FURIN,GAPDH,GMEB2,GNA15,GZMB,IL18R1,IL2RA,IL9,IRF4,KAT2B,KLRC4-KLRK1/KLRK1,KLRD1,MAPK1,METRNL,NFATC2,NFIL3,NRP1,PDCD1,RAET1E,RAET1G,SAMHD1,SELL,SH2D1B,STAT1,TAB2,TAC1,TNFRSF25,ULBP2
mir-223		microRNA	0.0104	ACTA2,ASPRV1,ATM,C5AR1,CA4,CAMKK1,CARM1,CD34,CD93,CYB5A,EYA1,FBXW7,GASK1B,GFPT1,HLA-DOB,HPGDS,IL1RN,LMO2,LPL,MEF2C,PARP1,PGAP1,RAB38,RASA1,RASGRP4,S100A6,SERPINB2,SGPL1,SLC11A2,SLC16A7,SMARCD1,SMOC1,SOAT1,SOX6,SP3,TGFBI
HMGA1		transcription regulator	0.0105	ACTA2,AGT,ATM,B3GALT5,CLCN6,CPE,CRYAB,CSK,CTSC,CYP7A1,DPYSL4,EPB41L4A,ESR1,GNA15,GSN,HBE1,IDI1,IER2,IER3,IGFALS,IGFBP4,IL2RA,KRT12,LTA,MAPT,MIA,NF2,NFIB,NFYC,PHLDA2,PSEN2,PTPRU,SEC24D,SLC27A2,SOD3,SOX2,SPARC,STEAP3,SYPL1,TFAP2C,TMEM267,TRH,TWIST1,VIM
FOXL2		transcription regulator	0.0108	ATP5F1E,CCL20,CCL3,CCL3L3,CH25H,CYP17A1,CYP19A1,GDF9,HRH2,IER3,IL12A,INHBA,MAFF,MYO6,NFATC2,PTHLH,RAF1,S1PR1,SERPINB2,SLC35F2,TNFRSF1A,TNFSF4,ZNF165
PLK1		kinase	0.0111	ACTA2,BCL2L11,CTNNB1,EEF1E1,ESR1,GMNN,IER3,MRE11,PIK3R1,PLA2R1,SMAD4,TERT,TGFB1,TGFB1I1,TGFBI,TNFAIP6,VIM
CIP2A		other	0.0112	CALHM3,CDKN2B,COL15A1,CRLF1,CRYAB,CYSRT1,DCN,ENO3,GRSF1,IER3,LASP1,LUM,PDK1,PLAUR,PXYLP1,RHOD,SCIN,SLC22A18,TRIB1,ZDHHC11
TWIST2		transcription regulator	0.0113	BIN1,CDKN2D,CKM,CTNNB1,FBLN5,MAF,MGST3,NRF1,SOX2,TERT,TGFB1,TWIST1,VIM,ZEB1,ZEB2
MAP3K14		kinase	0.0113	ACACA,ACTA2,ADAM8,ARG1,BIRC3,CASP3,CDC37,COL11A1,COL5A1,CYP19A1,GBP5,GTF2H4,IL9,LTA,NFKB1,NFKB2,NFKBIE,NR1H3,RCAN1,SIX2,TNFAIP6,TNFSF13,TNFSF4,TRAF3,YAP1
NUP98-KMT2A		fusion gene/product	0.0113	HOXA5,HOXB6,HOXC6,TERT,TWIST1,VIM
CNTNAP4		other	0.0113	AKT1,HRAS,MAPK1IP1L,MTOR,PIK3CB,RPS6KA4
tetrodotoxin		chemical drug	0.0117	ABCC9,ADAM19,AMIGO2,APAF1,ATP,BACH2,CADM2,CAMK1D,CATSPERG,CPNE5,DCN,GAD1,GDAP1,GRIA1,HNMT,ITGA8,KCNA4,KLHDC8A,LUM,MAL2,MTHFD1L,MYT1,NSUN7,NTRK2,PLCXD3,POPDC3,REV3L,SCN9A,TAC1,TAP1,TAP2,TMEFF1,TRHDE,TRPM3,ZNF180
SS18		transcription regulator	0.0117	BCL2L11,CABP7,CRLF1,FAM43A,HES4,IGF2,JAG2,METRNL,NFATC1,SOX2,SYNE1,TLE3
N-[N-(3,5-difluorophenacetyl-L-Ala)]-S-phenylglycine t-butyl ester		chemical - protease inhibitor	0.0117	ACTA2,ATP,BMPR2,CHAC1,COL9A2,CXCL12,HAPLN1,HES4,HEY2,IDI1,IER3,INHBA,JAG1,LSS,MFNG,MIA,MN1,MYD88,NFKB1,NFKB2,NOTCH2,PTGDS,PTPRF,RBPJ,SEMA3F,SKP2,SMIM24,SMURF1,SOX2,SPP1,SQLE,TBX3,TGFB1,TGFBI
Alpha catenin		group	0.0118	ADAM8,ADAMTS5,BIRC3,C1QTNF2,COL15A1,COL5A1,COL5A2,CTSV,CXCL12,FMNL2,IGF2,IGFBP2,IGFBP4,ITGAM,LUM,MMP12,NKD1,PDGFRA,PLAU,SELE,STEAP2,TGM2,THBS2,TNFAIP2,TNFAIP6,TNFRSF12A,TWIST1,VIM,WIPF1,ZEB2
SUPT16H	-1.642	transcription regulator	0.0118	ANKRD35,ATP5MC2,C1orf105,CDK4,CFAP61,CLDN12,CLSTN2,COP1,CYB5R3,GDPGP1,H1-2,HOXB2,KRT8,LOXL2,LYPLA1,MYADML2,PALMD,PCNA,PLAU,PLXNA2,PROS1,PRXL2B,RIPOR2,SAMD12,SLC35A3,SPRED3,TFPI,TMC3,TTYH2,VCL,ZNF117
MSC		transcription regulator	0.0119	BMP7,CCL4,CKM,DCT,DDX60,EPSTI1,FLI1,HGF,IRF7,ITGA9,PAG1,PCED1B,POU2F2,SELL,SPP1,SYNE2,TRIB1,ZAP70
FOXM1		transcription regulator	0.012	ACE,ACTA2,ADAM17,CASP3,CCL4,CDC25B,CDC25C,CDCA3,CDCA8,CDKN2D,CENPF,CTNNAL1,CTNNB1,CXCL12,CYP7A1,ESR1,FUT4,GLB1,HEY2,IL1RN,ITGAV,MAP1LC3B,MFGE8,MKI67,NEDD4,NFKB1,NFKB2,NRP1,PCNA,PLAUR,PRC1,PROM1,SFRP1,SFTPD,SKP2,SOX2,TWIST1,VEGFB,VIM,ZEB1,ZEB2
LEF1		transcription regulator	0.0121	ACTA2,ADAM23,ARHGDIB,ARHGEF26,ARRB2,ATP6V0A1,BLK,BMPR2,CASP3,CCL4,CD83,CEBPD,COL11A1,CPE,CSF3R,CTLA4,CTTN,DAPK2,DCT,DGKH,DNASE1L3,FGF18,FGFR1,FLT3,FRMD6,GCNT2,GPR83,GSAP,HAS2,HTR5A,IFITM3,IL18R1,INPP5F,ITSN1,JAG1,LFNG,LY6D,MAPK12,METRNL,MITF,NCAM1,NCOA7,NOD2,NOTCH2,NTN4,P2RY1,PGLYRP3,PKIB,PYGL,RASGEF1B,RASGRP3,SH3BGRL2,SMPD3,SPP1,STAC2,TBC1D2,TCF4,TGFB1,TIAM1,TMEM176A,TNFSF4,TSC22D1,VIM,VSTM2A,WD…
alefacept		biologic drug	0.0123	AGAP1,CST7,FCGR3A/FCGR3B,GNLY,GZMB,IL2RA,IL2RB,KLRD1,NCALD,NCAM1,NFKB2,SOCS1,STAT1,STAT2,TERF1,TGFB1
HNRNPH1		other	0.0123	ACOX1,ATP5F1A,ATP5PO,CARMIL1,COQ5,CYFIP2,DUS2,GNG2,LASP1,LINC00662,NDUFB10,NDUFV1,PRPSAP1,WNT5A
miR-30c-5p (and other miRNAs w/seed GUAAACA)		mature microRNA	0.0124	ADRA2A,AP2A1,COL5A1,COL5A2,CPNE8,CRTAP,CTNNB1,HEYL,INS,ITGA2,LOXL2,LTN1,NAPG,NHERF2,NPR3,NUCB1,NUFIP2,PAFAH1B2,PCDH17,PLEKHA7,PNP,POGLUT3,PPP3R1,PTRH1,PVT1,RAP1B,SLC12A4,SLC7A1,SPARC,STX1A,SYPL1,TCF7,TMED2,TMEM41B,TNFAIP2,TNFRSF10B,TP63,TRPS1,WNT5A
DMD		other	0.0124	ACHE,ATP2A1,CDC42BPA,CKMT2,CLIP4,COL23A1,CTSS,CYFIP2,DES,DNAJB6,ENTPD3,EYA3,FBXO32,FTH1,GATM,GDAP1,GJA5,GSDME,HTR2B,IGF2,IGFN1,IL12A,LGALS8,MEF2C,MLLT3,MSTN,MYBPC1,MYBPC3,MYL1,MYL4,NQO2,P2RY2,PIK3CB,PLA2G4E,PSTPIP2,PYGM,RAP1GAP2,RIPOR2,SCHIP1,SCIN,SGCG,SGSH,SOCS4,SORT1,ST3GAL6,SYNC,TCAP,TTC7B,VIM
ETV1		transcription regulator	0.0125	ASCL1,ERBB2,ITGAV,MITF,PLAUR,POMC,TERT,TNFSF4,TWIST1,VIM,WWTR1
B2M		transmembrane receptor	0.0125	AKT1,CCL3L3,CD8B,FCGRT,HLA-DRB5,KLRG1,MEF2A,MEF2C,MTOR,TAPBP,TGFB1
UXT		transcription regulator	0.0125	ATR,CTLA4,F5,HPGD,IL2RA,KLK4,NKX3-1,PSMD5,SEC24D,TNFRSF10B,TTK
HIBCH		enzyme	0.0125	ACOX2,ACSS2,ATF4,CASP3,CYB5R2,CYB5R3,CYP27A1,EHHADH,GALT,GMDS,HIBADH,MCCC2,PIK3R1,PTPN11,RXRA,SLC27A2,TAB2,TNFRSF1A,TRAF3
PLX5622		chemical drug	0.0125	AKT1,AP2A2,ATF4,ATP6V0E2,BSG,C1QC,CAMK2A,CAMK2N1,CCL20,CCL3L3,CCL4,CCR4,CD34,CERS1,CNTNAP2,CSF3,CTSS,CXCL12,CXCL16,CYTH4,DNM1,FCER1G,GRIA1,GRIA2,HSPG2,IL16,IL1RN,IL27,IL2RB,IRF7,ITGAM,ITGB2,ITGB5,KCNAB3,KIF5B,LAPTM5,LTA,LTBR,MALAT1,MFGE8,MYH10,NAPSA,NCAM1,NDN,NSF,NTNG1,PLA2G4C,PSMB9,RTN4,SERPINF1,SPARC,SPP1,STAT1,STX1A,TCIRG1,TGFB1,TNFSF13,UNC93B1,VAMP1
diethylnitrosamine		chemical toxicant	0.0125	ACTA2,APAF1,ARG1,BCL2L11,BIRC3,CASP3,CASP8,CCL20,CTNNB1,CXCL12,CYP4F12,CYP7B1,ELOVL3,GSTA5,GSTP1,HGF,HOMER2,HRH2,IGFBP2,ITGAM,ITLN1,KRAS,KRT8,LCN2,LPL,LY6D,MARVELD2,MKI67,NFKB1,NR1H3,OAT,PAH,PCNA,PRKACB,PROM1,SERPINB2,SMAD4,SOD1,TEK,TGFB1,TIMP2,TRPV2,UPP2,YAP1
PRKAA2		kinase	0.0127	ACTA2,ARHGDIB,ATP,ATP5MC2,CAMK4,CAMKK1,CARTPT,CCND3,CEBPA,CXCL12,DDAH1,DLGAP2,ELOVL2,EP300,ERN1,GALM,GIPR,IGFBP4,INS,KLHL29,NFIB,OAT,PARP3,PDGFRA,PTPN11,RAF1,RTN4RL1,SAC3D1,SMAD3,SOCS5,SOS1,SPRED2,TERT,TGM2,TNS1,VIM,YAP1
bee venom		chemical - endogenous non-mammalian	0.0129	ACOD1,CCNL1,CNNM2,DNAJB1,GEMIN4,HSPA4L,IL4I1,ITGAV,KIFC1,LCP2,LPIN2,MEFV,MKI67,NFIL3,NUPR1,PRC1,PTPN11,RCAN1,REXO1,SERPINB2,SNTB2,TNFAIP2,TRAF1,TSC22D1,YBX3
TCF12		transcription regulator	0.0129	AP4B1,ARSA,AZGP1,CBFA2T3,CCND3,CCR4,CD200R1,CD33,CD93,CDKN2B,ESR1,ETS1,FAM86C1P,FLT3,GJB2,IL18R1,IL2RB,IRF4,KLF7,LDLRAD4,LY6D,MAF,MFSD13A,NFKBIE,PMS2,POMC,PTPRU,RORA,RXRA,S1PR1,SEMA4A,ST8SIA1,STK17B,TNFRSF25,URB1-AS1
DNAJB6	0.337	transcription regulator	0.013	AZGP1,CTNNB1,KISS1,SPARC,SPP1,TWIST1,VIM
RGS2		enzyme	0.013	ARHGEF16,BAD,BCAR3,C1GALT1,CEBPD,CHMP4B,CTSA,CXCL12,EFNA1,ERP29,GAPDH,GCHFR,GNPTG,LPL,MARCO,MRPL14,PDLIM1,PDLIM2,PSTPIP1,RCAN1,SDF2L1,SLC35F2,SPP1,ST6GAL1,TMC3,UGCG
KMT2A		transcription regulator	0.013	ACTA2,ARMT1,BAG3,BAHCC1,DUSP10,ETS1,EYA1,GCNT4,HOXA5,HOXB6,HOXC6,HOXC8,HOXC9,IGFBP4,KCNK4,KNL1,MKX,NEK1,PROM1,SATB2,TBATA,TGFB1,TRIB1,TWIST1,ZIC1,ZMAT4
RICTOR	-0.669	other	0.0131	ATP5F1A,ATP5F1B,ATP5MC1,ATP5MC2,ATP5MC3,ATP5MF,ATP5PO,ATP6V0A1,ATP6V0D1,ATP6V0E2,ATP6V1B1,ATP6V1B2,ATP6V1F,BAD,BCL2L11,BSG,COX11,COX6A1,CTNNB1,DAXX,FABP5,GCK,LEPR,NAT8,NDUFA7,NDUFA9,NDUFB10,NDUFB2,NDUFB4,NDUFS2,NDUFS3,NDUFV1,PDK1,POMP,PPA1,PPA2,PRKCE,PSMA4,PSMA6,PSMB1,PSMB9,PSMC3,PSMD13,PSMD6,PSMD8,PSME4,RAC1,RGS16,RPL18,RPL7,RPLP2,RPS18,RPS2,RPSA,RSL24D1,SDHC,SDHD,SEM1,TCIRG1,TRIM21,UQCR10,VIM,Y…
HAVCR1	0.18	other	0.0131	CCND3,CDK4,CEMIP,CLDN16,ERAP1,FHL3,HLF,IL2RA,IRF9,LOXL2,MYH10,NFKB1,NUCKS1,NUDCD2,PLAAT3,PLAUR,POMK,PPP2R2C,PSMB9,SLC16A4,SPARC,STAT1,STAT2,TAP1,TAP2,TMEM45A,TSPAN18
CLPB		transcription regulator	0.0131	ACO2,DLAT,LDHD,NDUFA12,NDUFA7,NDUFA9,NDUFB10,NDUFS2,PDHB,SUCLG1
mir-140		microRNA	0.0131	ACTA2,ADAMTS5,CTNNB1,DNPEP,LOXL2,PDK1,SMAD3,SOX2,TGFB1,VIM
DDIT3		transcription regulator	0.0132	AGER,ATF4,ATF5,ATG5,BCL2L11,BHLHE22,CAMK2N1,CASP4,CEBPA,CEBPD,H6PD,IL12A,ITGA2,ITGAM,JAG1,LCN2,NFIL3,PCNA,SELE,SH3RF3,SKP2,SOX2,SOX30,SPOCK1,SRSF6,STX1A,TGM2,THBS2,TNFRSF10B,TRIB3,VIM,ZNF827
let-7a-5p (and other miRNAs w/seed GAGGUAG)		mature microRNA	0.0132	ACTA2,ADAMTS8,ANAPC1,ATP6V0A1,ATP6V1F,BSG,CASP1,CASP3,CDK7,CDKAL1,CEBPA,CHRNA7,COL5A1,COL5A2,CRTAP,DUSP12,DUSP23,F2RL1,FADS2,FNDC3A,GAK,HBA1/HBA2,IGF2BP2,IPO4,ITGA1,KCNJ16,KRAS,KRT19,LOXL2,MRPS33,NEDD4,NF2,NXN,POM121/POM121C,PPP1R7,PRRC2A,RDH10,RTCA,SCYL1,SIGMAR1,SMOX,SPARC,SYPL1,TYMS,USP44,VIM
RANBP3L		other	0.0132	ALDH2,ATP6V0E2,BCKDHB,CCDC91,COL4A4,EPDR1,INHBA,LRRC32,PARVB,PDLIM1,PHACTR2,RNF217,SIPA1L2,SMOC1,SPARC,TMEM30B,TSPAN13
tributyltin		chemical reagent	0.0132	ACOX1,ATP5MC1,ATP5MC2,BMPR1A,BMPR2,CEBPA,COL5A1,DCN,DOCK8,ELOVL3,F2RL1,HSP90AA1,INHBA,IRF7,KANK3,KRT80,LPL,MITF,NDUFS2,NDUFV1,PALM3,PCNA,PDGFRA,PDK1,S1PR3,SNTB1,SOD3,STAC2,STAT1,STAT2,THBS2
tunicamycin		chemical - endogenous non-mammalian	0.0133	ACACA,ACOX1,ACTA2,AKT1,ATF4,ATF5,BET1L,BIRC3,CAMKK2,CASP2,CASP4,CCL20,CCND3,CEBPD,CHAC1,COX5B,EDEM2,ERN1,ETS1,GNA12,GOLGA3,GOSR2,HAPLN1,HMGCS2,HOOK1,IHH,INS,KRAS,LMAN2,LMF1,LRP6,MLXIPL,MTHFR,NAPB,NEDD4L,NFATC1,NFIL3,NR1H3,PCNA,PDIA2,PDIA3,PHLPP1,PHLPP2,PRNP,PROM1,SDC1,SDF2L1,SEC22B,SEC24D,SIGMAR1,SKP2,SLC7A1,SMARCB1,SRP19,SYVN1,TBCB,TNFRSF10B,TRIB3,UBA5,UFL1,UFM1,USO1,WBP1,WFS1,YIPF5
NR1D1		ligand-dependent nuclear receptor	0.0135	ACACA,ATG5,CTSV,EHHADH,FADS2,MEF2C,NUPR1,PDE8A,RBP3,RCVRN,RGR,STAT1,TH
SN-38		biologic drug	0.0135	ATR,BAD,BCL2L2,BIRC3,BMP6,CASP8,CCL20,CHEK2,ERBB2,PARP1,RAD51,TNFRSF10B,TTK
RAF1	0.284	kinase	0.0135	ANKRD2,ATP6V1B1,BCL2L11,CDKN2B,CRTC2,CRYAB,CTNNB1,CTSL,DCBLD2,DIO2,ERBB2,ESR1,HDC,HNRNPAB,HPCAL1,IER2,IER3,IL12A,INS,ITGA2,ITGAM,ITGB4,ITGB5,KLRC2,LIFR,MKI67,MYBL2,NFKB1,PHLDA2,PLAU,PLAUR,PLD1,PNP,PRSS3,PTHLH,RAC1,RPS2,RPS6KA5,SDC1,SERPINB2,SLC16A7,SNRPD1,SQLE,TERT,TGM2,TIAM1,TRAF1,TSC22D1,VASH1
SHC1		other	0.0135	BCL2L11,CCR7,DTX1,FLI1,FTH1,GSTP1,HMGB2,IL9,INS,ITGAM,KIR3DL1,KLF11,MEF2A,PCNA,PLA2G2D,S1PR1,S1PR2,SELE,SHC4,TEK,ZNF347
CHCHD10		other	0.0136	ATF4,ATF5,CEBPG,CHAC1,CHCHD2,COX6A1,GSTO1,MTHFD1L,PYCR1
CTR9		other	0.0136	CLCA2,CXCL12,CYP1A1,ELOVL2,GREB1,IGFBP4,PLAAT2,SDC1,TIAM1
miR-142-3p (and other miRNAs w/seed GUAGUGU)		mature microRNA	0.0136	ATP,BMP8A,BMPR2,LIFR,PPP2R1A,PPP3R1,RAC1,TARDBP,TGFB1
RNASEH2A		enzyme	0.0136	ADAR,CTSF,DDX5,GBP2,IFI35,IFITM3,IRF7,IRF9,ISG20,NFKB1,NFKB2,NMI,PSMD6,STING1,TRIM21
SPZ1		transcription regulator	0.0136	MAPK1,MKI67,PCNA,PROM1,TWIST1,VIM,WNT5A,ZEB1
miR-293-5p (and other miRNAs w/seed CUCAAAC)		mature microRNA	0.0136	AKAP6,CNTN4,KCNJ16,MADD,MAPK1,STX1A,SYNE1,VSNL1
tamoxifen		chemical drug	0.0139	ABCA3,ABCC11,ACACA,ACOX1,ACOX2,AGR2,AQP1,ATF4,ATP,ATP5F1B,CASP8,CEBPD,CLDN4,COL11A1,CPE,CXCL12,CYP7A1,ERBB2,ESR1,ESR2,F2R,FADD,FADS2,GAPDH,GCK,GDPD3,GJB2,GREB1,GSTA1,GSTA5,HAS2,HEXIM1,HGF,IER3,IFT140,IGF2,IGFBP4,IL1RN,ISG20,KLRC3,KRT8,KRT80,LAMP3,LOXL2,LPCAT1,LSS,MAFF,MKI67,NAPSA,NCOR2,NHERF1,PCNA,PHGDH,PPP5C,PSMC3,RAD51,RAMP3,S100A6,SAMD11,SCUBE2,SELE,SEMA3B,SFTPD,SLC1A1,SLC1A2,SLC5A3,SLC7A2,SMA…
12-(3-adamantan-1-yl-ureido) dodecanoic acid		chemical reagent	0.014	BCL2L11,BCL2L2,BIRC3,BNIP1,CASP2,CASP3,CASP4,CASP8,CD40,FADD,LTA,LTBR,NFKB1,TNFRSF1A,TP53BP2,TP63,TRAF1,TRAF3
OTX2		transcription regulator	0.014	A2M,ATOH1,CDH4,CPXM2,DCT,EFNA5,FOXG1,MITF,NCAM1,OPN1SW,PMEL,POMC,RBP3,RDH10,SLC14A1,SLC16A8,SLC6A3,SOX2
TLR2/3/4/9		group	0.014	CCR7,CD40,CD58,CD83,FCGR2B
ZNF32	-0.575	transcription regulator	0.014	ACTA2,LEPR,PROM1,SOX2,TGFB1
UBQLN1		other	0.014	ATP,GABRB3,TARDBP,VIM,ZEB1
CHRNA9		transmembrane receptor	0.014	GABBR1,GABRB2,GABRB3,GAD1,KCNAB1
CHCHD2	0.504	other	0.014	ATF5,ATP,HEYL,SPP1,TGFB1
JUN		transcription regulator	0.0141	A2M,ACTA2,AKT1,ANGPTL2,ANKRD2,ARG1,BCL2L11,BIRC3,C5AR1,CALM1 (includes others),CASP4,CCL20,CCND3,CDK4,CDK5R1,COMT,CSF3,CTSL,CXCL16,CXCR1,CYP17A1,CYP19A1,CYP7A1,DBH,DIO2,E2F7,EHD4,EIF4A1,EPHX2,ERBB2,EZR,FBLN5,FTH1,GAS6,GREB1,GSTA5,GSTP1,HPGD,HSPB2,IBSP,IGF2,IGF2R,IGFBP2,IGFBP4,IL24,IL27,IL2RA,IL9,ITGAD,ITGAM,ITGAV,ITGB4,LHCGR,MAF,MMP12,MPZ,MT2A,MTHFR,MXI1,NBPF10 (includes others),NCAM1,NFATC1,NFKB…
lactic acid		chemical - endogenous mammalian	0.0141	ACHE,AGRN,ASIC3,ATP,BSG,CASP3,CEND1,CNN2,COL18A1,COQ8A,CTNNB1,CXCL12,DBH,EEF1A2,EYA1,FBLN1,FBLN2,H1-0,HMGB2,IGF2,IGFBPL1,LRP10,LSM4,MEST,NADPH,NCAM1,NKAIN1,OLFM1,PARP1,PCDH17,PCNA,PDK1,PFKP,PTPRF,PYGL,RUNX1T1,SEMA3A,SIRT3,SLC6A2,SPARC,STOM,TCF4,TLE3,TMEM132A,TNFRSF12A,TSPAN18,WWTR1
palmitic acid		chemical - endogenous mammalian	0.0142	ABL2,ACACA,ACADL,ACHE,ACOX1,ACOX2,ACSS2,AGT,AGTR1,AKT1,ATF4,ATG5,ATP,ATP5MF,BCL2L11,BIRC3,C1QTNF9B,CASP3,CCL25,CCL3L3,CCL4,CDC25C,CKM,CNIH3,CNR1,COL4A4,COL5A1,COL9A2,CPE,CTNNB1,CTSV,CTTN,CYB5R2,CYB5R3,CYP27A1,CYP4F12,DLC1,EHHADH,EPHX2,ERN1,EZR,F2RL1,FBLN1,FBXO32,FTH1,GALT,GAPDH,GCK,GMDS,GSS,HIBADH,HTR2B,IBSP,IER3,IL1RN,INHBA,INS,IRF3,KCNQ3,KDM6B,KDSR,KEAP1,KLRG1,LCN2,LPL,MALAT1,MAP1LC3A,MAP1LC3B,…
LRRFIP2		other	0.0142	AQP1,C4BPB,CEMIP,COL5A2,CTNNB1,DNAJA4,EDNRB,EEF1A2,EPDR1,FDCSP,FRMD6,HLA-DPA1,IGFN1,INHBA,ITGAV,KL,LOXL2,LUM,MALT1,MEST,MYCBP2,RHOU,WASF3
FOXC2		transcription regulator	0.0144	ACTA2,ADD1,ADRB1,ADRB3,CASP3,CEBPA,CTNNB1,CXCL12,IHH,ITGB5,ITGBL1,LFNG,LPL,MESP1,MESP2,OOEP,PLIN1,PRKAR1A,SATB2,SOX6,SPP1,VIM,WNT5A,ZEB1
DOCK8	-0.494	other	0.0146	ATM,BBX,CCL4,CD40,DAXX,HDC,INHBA,IRF7,ISG20,LTA,NMI,RILPL1,SLFN12L,SOCS1,STAT1,STAT2,TCF4,TRIM21,TSC22D1
IL7R		transmembrane receptor	0.0146	ACOX3,AP4E1,ARHGAP32,BACH2,C1orf105,CCR7,CYRIA,ETNK2,GAS2,IL17D,IL2RA,IRF4,MMRN2,MYH10,OLAH,PKIA,PRKCE,SAMHD1,SELE,SELL,SNAP47,SPON1,TJP3,UST,ZNF335
PDGF-BB		complex	0.0147	ACTA2,ADARB1,ADRA1D,ARG2,ASCL1,BHLHE40,BMP6,BRAP,CALM1 (includes others),CASP4,CCL20,CCND3,CCNL1,CCR4,CDK4,CEBPD,COL18A1,COL5A1,CRYAB,CSF3,CSRP2,DBNDD1,DCBLD2,DCN,EDNRB,ELOVL2,ETS1,FBLN5,FGFR1,FMO1,GBP2,GJA5,GSS,HOMER2,HRAS,IER2,IER3,IGF2,IGFBP4,INHBA,KRAS,MAP2K4,MCFD2,MICOS10-NBL1/NBL1,MMP12,MYBL2,NEXN,NFIL3,NPR3,NR1H3,PCGF2,PCNA,PDGFRA,PDLIM1,PLAU,PLK2,PRSS35,RBP1,RPL13,S1PR2,SKP2,SLC1A1,SLC6A4…
estrogen		chemical drug	0.0147	AGT,AKT1,ALDH1B1,AP3D1,APOA1,BARD1,CCKAR,CDC25C,CKB,COL15A1,COL18A1,COL5A1,COMT,CRABP1,CXCL12,CYP17A1,CYP19A1,ERBB2,ESR1,ESR2,F7,FBLN1,FTH1,GAL,GJB2,GREB1,GRIA1,HGF,IGF2,IGFBP2,IGFBP4,IHH,IL27,KISS1,LCN2,LGALS1,LIPC,LPL,MCM7,NFIL3,NRIP1,OAT,OPRK1,PCNA,POLE,PTGDS,RAB11B,RAF1,RFC3,RPS6KA5,S1PR1,SERPINB9,SFTPD,SKP2,SLC2A8,SLC6A4,SMAD3,SOD1,SPARC,SPP1,STAT1,TERT,TSPAN4,TYMS
rebemadlin		chemical reagent	0.0147	ADGRB3,AK1,AKT1,APAF1,CASP3,CCND3,CCNG1,CDK4,CEBPA,CRYAB,EP300,ESR1,FBXW7,FOXJ1,HSP90AA1,HSPA4,HSPA4L,LZTS1,MDM4,NPAT,NUPR1,PARP1,PIK3R1,PLK2,POLK,PTPRG,RRM2B,SMARCB1,TNFRSF10B,TP53I3,TRAF2,TSC2
RUNX2		transcription regulator	0.0147	ACTA2,ADAMTS5,AKT1,CEBPA,CEBPD,COL11A1,CYP19A1,DPYSL3,FGF18,FLRT2,HAPLN1,IBSP,IHH,ITGB4,ITGBL1,JAG1,LUM,MKI67,NEXN,NUDT12,PIK3CB,PLAU,PTGDS,RGCC,SATB2,SOX6,SPP1,TCF7,TPM1,TPSAB1/TPSB2,UGCG,WNT10B
BMP7	0.397	growth factor	0.0148	ACTA2,AKT1,AP2A1,ATOH1,ATP5F1A,BAD,BMP7,BMPR1A,BMPR2,CAMK2N1,CD34,CEBPA,CEBPD,COL5A2,CRHR1,CSRP2,CTNNB1,CYP19A1,CYTH3,ESR1,FGF12,GAS6,GFRA2,GRB2,HPCAL1,HRAS,IBSP,IGF2,IGFBP4,IL1RN,ITGAV,JAG1,MADD,MAP3K5,MAPT,NCAM1,NUDT13,OLFM1,PIK3R1,PKIA,PLCB1,POMC,RAF1,SPP1,TCF21,TGFB1,TIMP2,TMEM132A,VIM,WNT5A,ZEB2,ZIC1
black raspberry extract		chemical drug	0.0149	ACTN4,AKR1B10,AP3S1,CASD1,CCDC115,CRK,CTTN,DDX5,DSC3,H2AZ1,HIP1,HSP90AA1,INHBB,KIFAP3,LEPR,NDEL1,PCLAF,PECR,PHGDH,PIP5K1A,PRKAR1A,PSMA6,RBBP6,RRAGA,SDC1,TMED2,UBE2C,USO1
GRIN3A		ion channel	0.0149	ABCC9,ADAM19,APAF1,BACH2,CADM2,CAMK1D,CATSPERG,CPNE5,DCN,GDAP1,HNMT,ITGA8,KCNA4,KLHDC8A,LUM,MAL2,MTHFD1L,MYT1,NSUN7,PLCXD3,POPDC3,REV3L,SCN9A,TAC1,TMEFF1,TRHDE,TRPM3,ZNF180
KDM5A		transcription regulator	0.015	ACO2,AP2A1,AP5Z1,ATP5F1A,ATP6V1F,CHD8,CLOCK,COQ5,COX6A1,DAXX,DLAT,GHITM,GRPEL1,INPP5A,KCTD10,LLGL2,MAPK4,MRPL12,MRPL55,MTOR,MYBPC1,MYL1,MYL4,NDUFA9,NDUFB10,NDUFS2,NDUFV1,NOP14,PARK7,PBX3,PCYT1A,PSEN2,RHPN1,RSBN1L,SDHC,SDHD,SLC5A6,SRSF6,TBC1D2,TCAP,TERT,TNNC2,TOMM7,TXN2
ZFTA-RELA		fusion gene/product	0.015	BIRC3,CASP4,CCL3L3,FTH1,IL1RN,IRF7,LSP1,NFKB1,NFKB2,S100A6,TAP1,TAPBP,TGM2,TNIP1
5-methyltetrahydrofolic acid		chemical - endogenous mammalian	0.015	AP2A1,CLTC,DAAM1,PSMA4,PSMA6,PSMB1,PSMC3,PSMD13,PSMD6,PSME4,RAC1,RHOA,SEM1,VANGL2
ELAVL1		other	0.0151	ACAA2,ACACA,ACAD9,ACADL,ACHE,ACSM5,ACTA2,APPL2,ARG2,ARHGDIA,ASCL1,ATF4,ATG5,CALM1 (includes others),CASP2,CASP3,CD83,CEBPA,CLN6,CTNNB1,CTSS,CYP27A1,CYP7A1,DCN,ELOVL2,ELOVL3,FADS2,FAM83B,GBP6,GLIPR1,GSS,HLA-DRB5,HOMER2,IFITM3,IRF4,IRF9,ITGAM,KLC2,KRT19,LEPR,LGALS9B,LOXL2,LPL,MYBL2,NR1H3,PCGF2,PDCD1,PRC1,PROM1,PSAP,PTHLH,PTPRN2,RPL13,RPTOR,S1PR2,SLC7A7,SQLE,STAT1,SULT1C2,TAF9,TMEM30B,TP63,TRIOBP,VI…
Bvht		other	0.0152	ACTA2,AGTR1,ALDH1A3,ANGPT1,ETS1,HBA1/HBA2,HOXB6,IGF2,LIMCH1,LSP1,MEF2C,MESP1,MYBPC3,MYL4,MYL7,NKX3-2,SERPINF1,TCF21,TWIST1,VIM
ML221		chemical reagent	0.0152	ACTA2,CDH5,VIM
FPS-ZM1		chemical reagent	0.0152	AGER,KLF7,PTPN11
OBSCN		kinase	0.0152	BAG4,CASP3,HAX1
FGD5-AS1		other	0.0152	CTNNB1,RORA,VIM
ixazomib		chemical drug	0.0152	CTNNB1,DLC1,ERN1
FOXL1		transcription regulator	0.0152	PDGFRA,SDC1,WNT5A
Prl3b1		growth factor	0.0152	CASP3,ESR1,ESR2
Mt3		other	0.0152	CEBPD,GSTP1,MT2A
Prl3d1 (includes others)		other	0.0152	CASP3,ESR1,ESR2
5-iodo-6-amino-1,2-benzopyrone		chemical reagent	0.0152	ATP,NAD+,NADPH
TAN 67		chemical reagent	0.0152	ITGAM,MAPK1,NTRK2
ferrous sulfate		chemical drug	0.0152	CCL3L3,CCL4,LCN1
VHL		transcription regulator	0.0154	AKT1,ATF4,ATP,BCL2L11,BHLHE40,CENPX,CFL1,CLDN4,CLTC,CXCL12,CYBRD1,DUOX2,FILIP1L,FTH1,GLCE,IER3,IFITM3,INSIG2,LOXL2,MAD2L1,MAF,MXI1,NADPH,NEK8,PCNA,PDK1,PPIL1,PREB,PTHLH,RAP1B,SKP2,SLC11A2,SPARC,TH,TRAF1,TYMS,VIM
TRIB1	0.199	kinase	0.0156	ACAA2,ACACA,ACADL,ACOX1,ATP5F1A,ATP5MC2,CEBPA,ERG,MFN1,NDUFA12,NDUFA9,NDUFB4,PIK3CB,PRKAG2,RHEB,SPNS2,TRIB1
HIC1		transcription regulator	0.0156	ABHD3,ACTA2,AMIGO2,ATOH1,CXCL14,CYP7B1,GPR161,GRSF1,ID4,INHBA,LCN2,LGALS8,MAP2K5,MMP12,SPP1,TNFAIP8,TRIM16L
TBX5		transcription regulator	0.0156	CCL20,CCL3L3,CCL4,CLSTN2,DES,ECM2,GJA5,HEY2,HSPB7,IRX4,KCNJ2,MEF2C,MYL4,MYL7,NFATC2,OXSR1,PDLIM3,TCF7,TNFSF4,TPM1,VIM
methylprednisolone		chemical drug	0.0156	A2M,ABCC9,ADAM17,ADK,ALAD,ANGPTL2,AP2A2,ARG1,ARSB,BDH1,CAMK1D,CCL3,CCL4,CCNG1,CLEC4F,COMT,COX6A1,CROT,CST3,CTSC,CTSS,CTSV,CYLD,DHRS9,DPYS,DYNLL1,ECE1,EDNRB,EFNA1,EPHX2,FABP5,FBLN5,FBXO32,FCGR2B,GATM,GBP2,GCGR,GCHFR,GCK,GCLM,GPC1,GSTA1,GSTP1,HACD3,HAGH,HAL,HNMT,IGF2R,IGFALS,IL1RN,IRF7,ITGA2,ITGA7,ITGB5,KCNAB2,KCNJ16,KRAS,KRT19,LGALS9B,LGR4,LPL,LRP3,MAP1LC3B,MAP3K1,MLXIPL,NAP1L1,NAT8,NFIB,NFKB1,NFK…
ERK1/2		group	0.0157	ABCC6,ACAT1,AKR1B10,ANKRD2,ATP,BCL2L11,BHMT,BIRC3,CCL20,CCL3,CCL3L3,CCL4,CCR7,CD40,CDC25C,CDK4,CEBPA,CRHR1,CTSV,CYP17A1,CYP19A1,CYP7A1,ECE1,ENO1,ESR1,ESR2,ETS1,EZR,GAD1,HAS2,HPGD,IL17RD,IL2RA,INS,ITGA2,JAM2,KLF13,LEPR,MAP3K11,MAPK1,MAPT,MKNK1,MMP12,PCNA,PDGFRA,PLAU,PLAUR,POMC,PSMB9,PTPN11,RAC1,RAD51,S100A6,SLC12A4,SLC12A6,SOD1,SOX2,SPP1,SYVN1,TAC1,TAP1,TAP2,TAPBP,TERT,TH,TIMP2,TNFRSF10B,VNN1,ZEB1
OTUD1		peptidase	0.0163	ACTA2,TGFB1,TWIST1,VIM
MRPS18B		other	0.0163	ACTA2,FUT4,SOX2,VIM
Tmem238l		other	0.0163	C17orf67,PDE4C,PLCB3,S1PR1
RELL1		other	0.0163	CD40,CD83,ETS1,SELE
FAIM2		other	0.0163	CASP3,CASP8,CTNNB1,VIM
CD93	-0.644	other	0.0163	CTNNB1,CYP27A1,DDX5,ZNF503
mir-374		microRNA	0.0163	AKT1,BMP6,IHH,WNT16
PTBP3		other	0.0163	CTNNB1,VIM,ZEB1,ZEB2
BC-1215		chemical reagent	0.0163	RIMS1,TRAF1,TRAF2,TRAF3
PRKAA1		kinase	0.0163	ACTA2,ARG1,ARHGDIB,ATP,BIRC3,CAMKK1,CARTPT,CCL3L3,CCND3,CENPF,CXCL12,DDAH1,DLGAP2,EAF2,ELOVL2,EP300,ERN1,GALM,GJB2,GSTA1,IGFBP4,ITGB5,KLHL29,MMP16,NAD+,NFIB,OAT,PARP3,PCNA,PDCD1,PDGFRA,PRKACB,PTPN11,RHOU,RTN4RL1,SAC3D1,SIRT3,SMAD3,SOCS5,SOS1,SPRED2,TGM2,TNS1,YAP1
HYAL1		enzyme	0.0163	ADAMTS5,BMPR2,CASP1,CDC25C,FADD,IGFBP4,ITGA7,MFGE8,PSMB9,RUNX1T1,SPP1,TBX3,TNFRSF10C,TRIM24,ZNF503
NRL		transcription regulator	0.0163	ADRB1,CLCA1,GNGT2,MEF2C,MTOR,NR2E3,OLFM1,OPN1SW,PDE6C,PDE6H,PIK3R1,RDH12,RTN4,SMAD4,TUB
YTHDF1		other	0.0164	ACTA2,ADRB3,AP4M1,CCL20,CCL3L3,CCL4,CD8B,CDC25B,CTSA,CXCL16,IL16,MFGE8,MYO7A,RAB14,SMAD3,SORT1,YAP1,ZNF839
miR-204-5p (and other miRNAs w/seed UCCCUUU)		mature microRNA	0.0164	ATF4,CDC25B,CHRM5,CHRNA7,CTSC,HOXC9,INHBA,ITGB4,MICOS10-NBL1/NBL1,PIK3R1,PRKACB,PTPN11,SMAD3,SMAD9,SPARC,STX1A,STXBP1,TRPS1
MITF	0.213	transcription regulator	0.0164	ACAN,ACHE,ACO2,AP1B1,AP3D1,APC,APOLD1,ATP6V1B2,CD151,CDC25B,CDCA3,CDCA8,CDK5R1,CENPF,CENPH,CEP55,CHTF18,DCT,DSTYK,EDNRB,FANCA,FBXO32,FMOD,GREB1,GZMB,HAPLN1,HPGD,HPGDS,HPS1,IRF4,KIFC1,MGAT4B,MITF,MYL4,NPM3,OSCAR,PIF1,PMEL,PSEN2,QDPR,RAB27A,SDC1,SEMA6A,SERPINF1,SLC14A1,SORT1,SOX6,ST3GAL6,STXBP1,TERT,TNFRSF14,TPH1,TPSAB1/TPSB2,UBE2C,USP48,VAT1,YAP1
NTRK3	-0.377	kinase	0.0165	ABCA5,ATP2A1,BIRC3,CDKN2B,CKM,KRT19,NTRK3,PROM1,SOX2,TAP1,TNNC2,TWIST1,ZEB2
KAT2A		enzyme	0.0166	ACTN4,ADAM12,ADAM23,ADAMTS5,AKT1,APBB1,CASP3,CDC25B,CDCA7,CLDN11,CSRP2,EFNA5,FABP5,FBXO32,H2AZ1,HSP90AA1,IL9,MAD2L1,MITF,MYOM3,NR1H3,PDLIM1,PGAM1,PIK3R1,PROM1,RELN,RHOU,SKP2,TAF1D,TNFRSF10B
UCP1		transporter	0.017	ACACA,AGAP1,ATF4,ATF5,ATP,BCAT2,BCKDHB,CASP3,CCDC136,CCDC6,CCL25,CDKN2AIPNL,CEBPG,CIMAP1D,CTSV,DBT,ERN1,FBXO32,FUT1,GHITM,GPX3,GREM2,GSTO1,IRF3,KCNAB1,LRRC8D,MAP1LC3A,MAPT,MTHFD1L,NDUFS3,NRF1,NUPR1,PHGDH,PSAT1,PYCR1,SHMT1,SLC41A1,SMOX,SMTNL2,SMYD2,SND1,STAB2,TGFB1,TPPP,TRIB3,TXN2
NCT-80		chemical reagent	0.0171	CASP3,CTNNB1,PCNA,SOX2,TWIST1,VIM
PIAS3		transcription regulator	0.0171	CDKN2B,FTH1,HP,NFATC1,OSCAR,TPSAB1/TPSB2
TRAF7	0.708	enzyme	0.0171	HRAS,KRAS,RAC1,RAC3,RHOA,SEMA3F
ferric chloride		chemical toxicant	0.0171	AKT1,CCND3,FTH1,MTOR,PLAU,PLCB1
BIIE 0246		chemical reagent	0.0171	AQR,NUDT12,RCAN1,RPS2,TCAF1,TTC7A
AIP	-1.237	transcription regulator	0.0174	ADGRL4,ADRA1D,AHRR,AIP,CASP3,CMKLR1,CYP1A1,F2RL1,NPR3,P2RY14,PDE7B,PDE8A,PDE8B,PDE9A,RGS16,S1PR1
CDK4	0.65	kinase	0.0174	BCL2L11,CCDC32,CDCA7,CDCA8,CDK4,CENPF,CENPH,CEP55,CPEB1,CPED1,DDIAS,E2F7,ERI1,H2AJ,JKAMP,KDM6B,KNL1,LINC00467,LINC00667,MAML3,MCM7,MFSD6,MYT1,PAH,PCLAF,PDLIM3,POLD3,RUFY3,STOM,TBCK,THNSL1,TNFRSF10B,TRIP13,ZFP28,ZNF610
KDM3B		enzyme	0.0175	ADRA2A,ARG2,ARL6IP1,COLEC12,DEGS2,DEPDC1,DGKH,FADS2,KNL1,MLLT3,NEDD4L,OPRK1,PALMD,PRUNE2,S1PR3,SLC44A1,ZIK1,ZNF503,ZNF75A,ZNF772
CLN3	1.247	other	0.0178	ARSA,CTSA,GLB1,HEXA,HOOK1,IGF2R,PLBD2,PPT1,PRCP
AZ-1		chemical - protease inhibitor	0.0179	ANXA8/ANXA8L1,ARMC6,CEP55,CHCHD2,EFEMP1,EIF4A1,EPB41L2,ERAP1,GCLM,GIPC1,GMPPA,GNPDA2,ITGB4,PRKAR1A,PRNP,RMDN3,SNX1,SNX17,TGFB1I1,TRAF2,USP28
FGFR4		kinase	0.0179	ACACA,ATP9A,CCND3,CRK,CTNNB1,CYP7A1,CYRIB,FGFR1,G3BP2,LPL,MLXIPL,MTAP,NRIP1,PCSK7,PLAU,RBP1,TGFB1,TP63,TWIST1,VIM,ZEB1
CDK2		kinase	0.0181	BARD1,BCL2L11,CCND3,CD34,CDK4,GCK,MT2A,MYBL2,NCOR2,PCNA,PCYT1A,RAB27A,TERT,TNFRSF10B
JUND		transcription regulator	0.0182	AGT,AGTR1,C5AR1,CCR4,CTLA4,CXCL16,CYP19A1,DBH,FTH1,HPGD,ITGB4,LHCGR,PLAU,PLAUR,SDC1,SERPINB2,SERPINB9,SFTPD,SOCS1,SPP1,TH,TWIST1
FUS		transcription regulator	0.0183	ATF4,ATF5,ATP,CALM1 (includes others),HSPA4,HSPA4L,JPT1,MAPK1,NFKB2,RFC3,RPL18,RPS16,RPS6KB2,SLC19A3,SLC25A15,SLC44A2,TBL2
KLK4	-0.102	peptidase	0.0183	CCNG1,CDC34,CDK7,CDKN2B,CUL4A,MKI67,PCNA
Sox2ot		other	0.0183	ACTA2,MKI67,PROM1,SMAD3,SOX2,TGFB1,VIM
RAB4A		enzyme	0.0183	ADRB1,ALDH1A3,NEDD4L,SPARC,TGFB1,VIM,ZEB1
CD-38 inhibitor 78c		chemical reagent	0.0184	CXCL12,FBLN5,FGF9,GBP2,HGF,IGF2,NAD+,S1PR1
RHBDF2	-0.383	other	0.0184	ADAM17,ATF4,CYB5R3,DDR1,EDF1,KNL1,PHLDA3,ZNF195
TEAD4		transcription regulator	0.0186	ACTA2,AK5,BBOX1,CBFA2T3,CCND3,CD34,CEBPA,CKM,COL5A2,DES,EDNRA,FGFR1,FILIP1L,GATAD2A,LIMCH1,MTMR10,NOTCH2,NUAK1,PLIN1,PLK2,RAD51,RCAN1,SAMD5,SLFN5,TFAP2C,TIAM1,TP63,TPM1,VIM
arsenite		chemical toxicant	0.0186	ADAM12,ADAMTS16,ARL6IP5,ATF4,ATR,CDK14,CYP1A1,DHRS1,FHIT,GCLM,GPC1,GSTP1,HAS2,HGF,HSPA4L,HSPB2,IER3,INHBA,INHBB,MAFF,NAPB,PDSS1,PLCB1,PRKG1,PTPRG,RNH1,SFRP4,TGFB1,WWOX
FGF8		growth factor	0.0186	ATOH1,B3GALT4,BARX1,CITED4,CMTM3,COL18A1,CRYAB,CSF3,CTNNB1,DDAH2,DUSP23,FGFR1,FOXG1,LDB1,MKI67,NAP1L1,RTKN2,RTN4RL1,SLPI,SPARC,SPP1,TH,TRIP6,ZIC1
miR-124-3p (and other miRNAs w/seed AAGGCAC)		mature microRNA	0.0186	ACAA2,AHRR,ANXA8/ANXA8L1,ASPRV1,CAPRIN2,CDC14B,CDCA7,CDK4,CEBPA,CHST14,CTDSP1,DEPDC1,ERN1,EYA4,FA2H,GINM1,GNG10,GSN,HADHB,HDAC5,IQGAP1,JAG1,LIMCH1,MAPK1IP1L,MPHOSPH9,MTMR6,NEK6,NFATC1,NFIC,NIBAN2,NME4,OAF,PHF19,PTBP2,PTPN12,PTTG1IP,RBM47,RDH10,SERP1,SERPINB6,SPDL1,STOM,STX10,SYPL1,TLCD3A,TMEM109,TRIP11,TSKU,TTC7A,USP48,VAMP3,VSNL1
RNASEH2B		other	0.0187	ACAT1,CASP1,CASP8,CTSL,DDX60,EPSTI1,GBP6,GSDMD,IFI35,IFITM3,IL12A,IL17D,IL27,IRF4,IRF7,ISG20,NCOA7,NFKB2,NLRC3,PARP14,PHLDA3,PSMB9,S100A6,SP110,TAP1,TLR6,TRIM21,USP50
SPRY2		other	0.0187	ADAM17,ADAM8,ARG1,CCL20,CMKLR1,CROT,ETS1,FCER1G,GLRX,HKDC1,IGF2,ITGA2,ITGB2,MEST,MTMR10,PCNA,PLAUR,SDCCAG8,SLPI,SPON1,SPP1,ST6GAL1,TFPI,TPH1,TRIB2,TSPAN13,ZEB1
torkinib		chemical drug	0.0189	AKAP13,ARHGEF4,ATP6V0E2,CDC123,CDK4,CDK7,COQ8A,DCLRE1B,DYRK4,FANCM,GMNN,GOLGA2,GREM2,H1-2,H2AC25,HAS2,HAUS1,HEXIM1,IL1RN,IL24,INHBA,ITGA2,KLC4,KNL1,NABP1,NUAK1,PARP1,PCNA,PDLIM2,POLD3,RAD51,RFC3,RGCC,RPA1,RRM1,SKP2,SMOX,TCP11L2,TYMS,UBE2T,YAP1
bromodeoxyuridine		chemical drug	0.0194	BMP7,GDF5,GSTP1,IGFBP4,IL24,IL9,INHBA,IRF4,IRF7,PYHIN1,SP110,STAT1,TGFBI,TNFSF4,TRH
CLIC4		ion channel	0.0194	CNN2,CST3,DCN,DDR1,EFEMP1,ELOVL4,FBLN5,FILIP1L,IER3,LPL,LSS,SLC16A8,TIMP2,TRPM3,VIM
DNMT3A		enzyme	0.0196	ACE,ADCY7,AKAP6,BCL2L11,BSG,BTBD1,CAMK2A,CASP4,CD34,CKM,CNR1,EDNRA,EFEMP1,ENPP6,FABP5,FCER1G,FLT3,FURIN,GFRA2,GMDS,GRB2,GSS,IFNAR2,IL18R1,ITGAV,KDM6B,LAMC3,MYH7B,MYL4,MYT1,NDUFB2,NFATC2,NUBP1,P2RX7,P2RY1,PCNA,PDE1A,PDE1C,PIK3C2B,PLK2,POMC,PPP3R1,RGS16,S1PR1,SLIT3,SPARC,SPP1,TGFB1,TGM2,TSC22D1,TWIST1,TYK2,ZNF521
144DG11		chemical reagent	0.0196	ATP,BCS1L,CC2D2A,CDC42BPB,COG2,COX5B,DRAP1,EML2,GRSF1,HSPA4L,IDUA,IPO11,IRF9,KDSR,NSFL1C,NUP62,PLXNA1,PSMC3,VPS16
RAD51	-0.308	enzyme	0.0196	ATM,BCL2L11,BIRC3,CASP1,CASP8,CHEK2,HDAC10,LLGL1,PEA15,PIF1,PPT1,PRC1,PSMC3,PSMD13,PSMD6,RAD51,SORBS2,TIMP2,TOP2B
arsenic		chemical toxicant	0.0197	BIRC3,CCR7,EPHX2,ERN1,ESR1,FTH1,HSP90AA1,KEAP1,SPINK1,TERT,TRAF1
PI3K (complex)		complex	0.0199	ABCC4,ADAM12,AKT1,ATF4,ATG5,ATOH1,ATP,BCL2L11,BIRC3,CASP3,CCL3,CCL4,CCND3,CCNT1,CDK4,CDK5R1,CDKN2B,CNR2,CYP7A1,ETS1,FABP5,FBLN5,FBXO32,FHIT,FLI1,GCLM,GSTA1,GSTA5,GSTP1,IGF2,IGFBP2,IL1RN,INS,ITGA6,ITGAM,ITGB2,KRAS,LASP1,LCN2,LHCGR,LSP1,MAP2K4,MAP3K5,MEF2C,MITF,MMP12,MT2A,NFATC1,NFKB2,PLA2G5,PLB1,PMEL,PPP1R1B,PTPN12,SAMHD1,SELL,SLC12A4,SLC12A6,SLC6A3,SNCG,SOAT1,SPP1,TGM2,TP63,UGCG
EIF3E		translation regulator	0.02	ANGPT1,CD40,CDC34,CDCA8,COL18A1,COL5A1,EIF3C,FARP1,MAD2L1,PCDHGB1,PLAU,TOP3A,ZEB2
MM-589		chemical reagent	0.02	COBL,COL5A2,CRYAB,FBLN1,FBLN2,LOXL2,MMP16,MYL1,PDGFRA,PKP2,RND1,SORT1,TCAP
WBP2	-0.975	transcription regulator	0.02	ATG4D,C2orf69,COLEC12,COLGALT2,CSF3,CST7,CTNNB1,DPM2,ENDOG,ESR1,FARSB,FOXQ1,GK5,HAS2,HMGB2,HNMT,ISYNA1,LIPG,MFSD8,OSCP1,PDAP1,PI16,POLG,RASGRP3,RIMS3,RMND5A,SIGMAR1,SLC27A2,TM9SF4,TRAF1,WLS,ZNF254
infliximab		biologic drug	0.0201	ACTA2,ADAM19,CCL18,CCL20,CTLA4,FCGR2B,GNLY,GZMB,IL2RA,IL9,INHBA,LTA,MAD2L1,MMP12,NFKB2,SLC27A2,TNFRSF25,TRAF1,TTK,VIM
KLF11	-0.111	transcription regulator	0.0203	ACTA2,ADAMTS8,AGT,AKT1,BMP7,CCL3L3,CHRM5,CHRNB2,CHRNG,DCN,DIO2,ELOVL3,HADHB,HGF,INHBE,INS,ITGA1,ITGA2,ITGAV,ITGB5,MMP12,NFKB1,PLAU,SMAD3,SMAD4,STAT1,TGFB1,THBS2,TIMP2,TIMP4,TSHR
BCR (complex)		complex	0.0204	APPL1,ATP6V0A1,ATP6V0D1,ATP6V1B2,ATP6V1F,BCL2L11,BYSL,CASP3,CBX3,CCL3,CCL4,CCND3,CCR7,CD40,CDC27,CDC37,CDK4,CDKN2B,CLEC2D,COX6A1,CTNNB1,CTSS,DDX18,EGLN2,ENO1,EP300,EXOSC5,FCGR2B,FTH1,GAPDH,GBP2,GFPT1,GZMB,IL12RB1,IL24,IL2RA,IL2RB,IPO4,IRF4,IRF7,JAK1,KREMEN1,KSR1,LAPTM5,LFNG,LGALS9B,MRTO4,MS4A6A,NDUFA12,NDUFA7,NDUFB2,NEK7,NFKB2,NOP16,NSF,PDCD1,PGAM1,PKIB,PLA2G5,POU2F2,PPA1,PPA2,PPFIBP2,RAC2,RBPJ,R…
MXD1		transcription regulator	0.0205	ACO2,CCND3,CCNG1,CDK14,CDK4,CENPF,EIF4A1,ETFB,FARS2,IARS1,ITGA1,MRPL39,MRPS9,MYD88,NOP14,OXA1L,PDHB,RPS2,RPSA,TERT,WDFY4
trichloroethylene		chemical toxicant	0.0205	ATF5,CASP3,CCNG1,ECE1,GSTO1,LTBR,MFGE8,NFKB1,NHERF1,PLD1,PTPRF,RTN4,SPARC,STOM,SULT2A1,TNFRSF1A
ELL2		transcription regulator	0.0205	EAF2,EDEM2,EDEM3,ERGIC1,FKBP2,FNDC3A,IRF4,NUCB1,PLPP5,PON3,RAPGEF3,SDC1,SEC24D,SLAMF7,SLC66A3,TRIB1
IGFBP2	-0.288	other	0.0205	AKT1,ARRB2,CASP3,CDH5,CHD9,COL11A1,DDAH1,EFEMP1,ESR1,IGFBP2,IGFBP4,ITGA6,MALAT1,NF1,SI,THBS2
ANXA1		enzyme	0.0205	ACTA2,AKT1,ALOX15,CD83,COL18A1,IL2RA,ITGAM,ITGB2,LGALS1,NADPH,PLAU,POMC,SELL,TGFB1,TIFA,TIMP2
EIF2AK3		kinase	0.0207	APAF1,ATF4,ATF5,ATG5,ATP,BCL2L11,BET1L,BIRC3,CARS1,CCL20,CEBPG,CPA1,CTSC,DNASE1,ELP3,EPRS1,ERN1,FBXO8,GOSR2,IARS1,MAP1LC3B,MTHFR,NAPB,NFIL3,NFKB2,NUPR1,PDIA3,SEC22B,SEC24D,SLC7A1,SYVN1,TRIB3,USO1,WFS1,YARS1,YIPF5
mir-155		microRNA	0.0207	ACTA2,AGTR1,APAF1,ARG1,ARG2,CCL18,CCL3,CDH5,CEBPA,CSF3,DNAJB1,FADD,GAPDH,GZMB,IRF4,IRF7,IRF9,ISYNA1,ITGB2,MAF,MYD88,P2RX7,PGAM1,RHEB,RICTOR,RORA,S1PR1,SDCBP,SOCS1,STAT1,TAB2,TERF1,TGFB1,TRIM32,TWIST1,VIM
GABA		chemical - endogenous mammalian	0.0208	ACVR1B,ADCY1,ADK,AGPAT3,AGPS,ANAPC5,AP2A2,AP3B2,AP4B1,ATP5F1A,ATP5F1B,B4GALT7,BMPR2,CACNB2,CARTPT,CASP8,CCL25,CDC34,CHPF,CHPT1,CLTC,DAAM1,DCP2,DDX5,DECR2,DLAT,DOLK,EEF1A2,EIF2S2,FUT1,GCLM,GLB1,GNA12,GNL2,HEXA,INS,IRF7,KRAS,LCMT2,LPCAT1,LTA4H,MAP2K5,MAPK1,MAPK8IP2,MYH10,MYL7,NDUFA12,NDUFB4,NT5M,NTRK2,NUDT5,PARK7,PCNA,PDE1C,PDHB,PDIA3,PECR,PLCB1,PPP2R3C,PRKAR1A,PRKCSH,PSAP,PXMP4,RAC1,RAP1B,RPL13,RP…
glycochenodeoxycholate		chemical - endogenous mammalian	0.0209	ACE,ADGRL4,ART5,BIRC3,CMTM3,CTRB1,EPHB1,F2RL1,HPGD,JAG2,KCNJ15,LIPG,NUDT6,PRSS12,PRSS3,SEMA6A,SLC19A3,SMUG1,TNFRSF10B,TP63,TRIP6,VEGFB,YAP1
forskolin		chemical toxicant	0.021	ACE,ACOX1,ACTA2,ADAMTS16,AGL,AGTR1,AIP,AKAP13,AKIP1,AKR1B10,APOA1,AQP5,ARHGEF5,ARL6IP5,ATP,ATP6V0D1,ATP6V1B2,ATP9A,AVPI1,BAD,BAG3,BCL2L11,BHLHE40,CALM1 (includes others),CARD10,CARTPT,CASP3,CASP4,CCL18,CCND3,CDK14,CDK4,CDKN2B,CEBPD,CHKB,CITED4,COL15A1,COL18A1,CREBL2,CREBZF,CRHR1,CRYAB,CTSV,CTTN,CYFIP2,CYP17A1,CYP19A1,CYP21A2,DBH,DCT,DIO2,DUOX1,DUOX2,DUSP14,ESR1,ESR2,EZR,FBLN5,FOXP4,GAL,GBP1,GCGR,…
tyrphostin AG490		chemical drug	0.021	A2M,ACAT1,ACE,ACHE,ACTA2,AGT,AKT1,BIRC3,BMP7,CASP3,CCND3,CTTN,DUOX2,ESR1,ESR2,HPGD,IGF2,LMO2,MYH10,OSCAR,PCNA,PDCD1,SPP1,STAT1,TERT,TWIST1
tert-butyl-hydroquinone		chemical reagent	0.021	ABCC6,AGL,AXIN1,BACH1,CNR1,CTNNB1,CYP1A1,DDAH1,DDAH2,EMILIN1,FLRT2,FTH1,GCLM,GSS,GSTA1,GSTA5,GSTP1,IL2RA,ITGAM,MAF,MAP2K4,SLC1A1,SMAD4,SNTB2,WNT5A
ATF4	0.687	transcription regulator	0.0211	ABCG5,ATF4,ATF5,ATG5,CARS1,CEBPG,CEMIP,CHAC1,CTNNB1,CYP27A1,CYP7A1,EEIG1,EIF2S2,GHITM,GPATCH1,IARS1,IBSP,IGFBP2,IHH,IRAK1BP1,JAG1,KL,LAMP3,MAP1LC3B,MITF,MT2A,NAPB,NR1H3,NUPR1,PHGDH,PSAT1,PYCR1,RBPJ,SERPINF1,SH3RF3,SIGMAR1,SLC38A3,SLC43A1,SLC7A1,SNTB1,TKT,TNFRSF10B,TNFRSF12A,TNIP1,TRIB3,TRPM3,WFS1
CHROMR		other	0.0211	ADAR,ARG2,ATP10D,CEBPD,DDX60,EPSTI1,ETV7,GAK,GBP1,GBP2,GBP4,GBP5,HES4,IFI35,IFITM3,IL1RN,MAFF,MYD88,N4BP1,NOD2,NUP50,P2RY6,PABPC4,PIM3,RAB27A,SAMHD1,SMAD3,SP110,SPSB1,SQLE,STAT1,STAT2,TBX3,TNFAIP6,TRIM5
dimethyl n-oxalyl-glycine		chemical reagent	0.0211	ACTA2,ANKRD9,APAF1,ATP,BBX,BPNT1,CA4,CEMIP,CSRP2,CXCL12,DNASE1,DPYSL4,DYRK4,ENO1,FAM110C,FAM117B,FANK1,GAPDH,GPR146,HSPA4,IKBIP,INSIG2,IQCN,ISG20,LOXL2,MPI,NFIL3,NUDT13,OLFML2A,PDK1,PFKP,PGAM1,PPP2R5B,PRRX1,PYGL,QSOX1,RBPJ,RNF122,RORA,SLC29A4,SMAD9,SPNS2,TCP11L2,TGFBI,TLCD3A,TMEM45A,TMEM45B,TRIOBP,VKORC1,VPS37D
GABPA		transcription regulator	0.0214	ACHE,ATM,CCL20,CHRNG,CXCL17,CYP7B1,DCLRE1C,FCAR,GCLM,IL16,ITGB2,LBR,SKP2,SOD3,TERT,TNFSF4,TSHR
torin1		chemical reagent	0.0214	ACSS2,ALDH1A3,ALDH1B1,ATF4,ATP5F1B,ATP5F1E,ATP5MC1,ATP5MF,ATP6V0D1,ATP6V0E2,ATP6V1F,BPGM,CCND3,CLDN11,COX5B,DLAT,ENO1,GAPDH,MITF,MTOR,NDUFA7,NDUFA9,NDUFB10,NDUFB2,NDUFS2,PDHB,PFKP,PGAM1,PPA1,RPL13,RPL18,RPL29,RPL37A,RPL7,RPS12,RPS15A,RPS16,RPS18,RPS2,TCIRG1,TRIM21,UQCR10,VIM
Rhox5		transcription regulator	0.0214	BACH2,BPGM,GDAP1,IFNAR2,INS,NPM3,PTPRU,TMEM176A,TMEM176B,UNC5C
CCR1		G-protein coupled receptor	0.0214	ATF4,CCL3L3,CTSS,CTSV,ITGAM,ITGAV,NFATC1,SPARC,SPP1,VIM
CLOCK	0.532	transcription regulator	0.0214	ACOX1,BHLHE40,BPHL,CADM2,CCNT1,CEBPA,CEMIP,CHRNA7,CLOCK,CNIH1,COMMD2,CRISPLD1,DHTKD1,DR1,DTX4,F2R,F7,FZD6,GAS8,GCK,GLIPR1,HACD2,HAS2,HMG20A,HMGCS2,IHH,JAM3,KCND3,KLF13,KRR1,LGALS8,MAPK4,MEST,MIIP,MOXD1,NFIL3,NR2C1,OXSR1,PAFAH1B2,PTPN14,RABGAP1,RCN2,SCN4B,SLC1A2,SRR,SRSF8,ST6GALNAC4,THUMPD1,TIMP4,TRIL,TSPAN4,VSTM4,WNK1,ZDHHC20,ZEB1
HNF4G		transcription regulator	0.0216	CNN2,CYP7A1,DAAM1,FHL3,GSTA1,ITGA2,ITGAV,KRT8,MYL7,PDLIM1,TLN2,TRIP6,VANGL2,VCL
FGFR1	0.772	kinase	0.0219	ACHE,ADAMTS5,ATP,BMP7,DUS2,EIF3C,ERN1,FGFR1,H1-2,HAS2,HGF,ITGA1,ITGB4,KIAA0586,KIAA0930,LINC00472,MGST3,MKI67,NR1H3,NRG1,OLFML2A,PCNX4,PDGFRA,PLAU,PLAUR,POU2F2,PRSS27,PTPRF,SPARC,TGFB1,TGFBI,TH,VIM,YARS1,YBX3,ZEB1,ZNF100,ZNF431
MYOD1		transcription regulator	0.022	ACACA,ACHE,ACTA2,ADCY7,AGT,ANKRD2,ATP2A1,BIN1,CCND3,CDCA3,CENPF,CEP55,CHRNG,CKM,CRYAB,CTNNB1,CXCL14,DEPDC1,DES,ENO3,ESR1,GRB2,GREM2,HAS2,HSPA4L,IGF2,ITGA7,KNL1,MEF2A,MEF2C,MKI67,MYH3,MYL1,MYL4,PCLAF,PNMT,PNP,PRKAR1A,RAC2,RAPSN,SBK1,SCHIP1,SELENOW,SEPTIN4,SPTBN1,STAT1,TGFB1,TKT,TNNC2,TNNT3,TNS1,TRIM21,TRIP13,ZEB1
methylmercury		chemical toxicant	0.0221	ATF5,BAD,CASP3,CCNG1,CYP1A1,ECE1,LTBR,MFGE8,NFKB1,NHERF1,PLD1,PTPRF,RTN4,SLC1A1,SPARC,STOM,SULT2A1,TNFRSF1A
TGS1		enzyme	0.0221	ANKS4B,ATF4,CDK4,CDKN2D,CHAC1,ERN1,GFPT1,PREB,TRIB3,UFL1,UFM1,WFS1
TH	-0.527	enzyme	0.0221	CAMK2N1,CTTN,DGKB,ETHE1,GABRB2,GNB5,MCCC1,MCCC2,PRDX5,PRRT2,SEPTIN5,TOMM70
mifepristone		chemical drug	0.0223	ACE,ACOD1,ADAM15,AGR2,ALOX15,AQP1,ARG1,BMP7,CASP1,CASP3,CASP8,CEBPD,COL15A1,COL18A1,COL5A2,CTSF,CYP2C19,DBH,DIO2,DLC1,EDNRB,FBLN2,FCGR2B,FTH1,GAL,GAS6,GLB1,H6PD,HAS2,HDC,HPGD,HSPA4,IGF2,INHBB,IQGAP1,ITGA2,ITGAM,ITGB4,JAM2,KLF11,KLF13,KRAS,MAD2L1,NCOR2,NDN,NPM3,NQO2,NR1I3,P2RX7,PCNA,PDCD1,PDGFRA,PEPD,PLK2,RAMP3,RAP1GAP,RELN,S100A6,SFRP1,SFRP2,SFRP4,SLC1A2,SLC6A2,SPINK1,SPP1,SULT2A1,TCF4,TFPI,TGFB1…
AR7		chemical reagent	0.0223	CTSA,MTOR,PHLPP1,RAB11B,RAC1
NSUN2		enzyme	0.0223	GRB2,PCYT1A,PIK3R1,QSOX1,SHOC2
MGAT1		enzyme	0.0223	ACTA2,ITGAV,ITGB4,ITGB5,VIM
METTL4		enzyme	0.0223	ADAM12,COL5A1,EFEMP2,LOXL2,TGFBI
PPP1R15B	1.466	phosphatase	0.0223	ATF4,CEBPG,CHAC1,NUPR1,TRIB3
DLG1	0.928	other	0.0223	APC,KCNAB1,KCNJ12,KCNJ2,SI
SRD5A2		enzyme	0.0223	ACACA,AKT1,LIPC,LPL,SOAT1
SLC18A2		transporter	0.0223	ADCY1,DYNLL1,PSAP,SLC6A3,TH
mir-630		microRNA	0.0223	EP300,HIF3A,TWIST1,ZEB1,ZEB2
CAMK2G		kinase	0.0223	BIRC3,CHRNG,CTNNB1,HBA1/HBA2,NFKB1
S100P		other	0.0223	CFL1,KRT19,KRT8,S100A6,SLC2A5
uridine		chemical - endogenous mammalian	0.0223	ACOX1,BDH1,CASP3,EHHADH,HADHB
trestolone		chemical drug	0.0223	CCND3,CCNG1,LIFR,PCNA,PDGFRA
PAX7		transcription regulator	0.0226	ATP11A,BCKDHB,CAMK1D,CNTFR,CRLF1,EYA4,F2RL1,FRK,HMGN1,LRPAP1,MEST,OLFM1,PKIA,PRRX1,RNH1,SLC44A1,SUPT5H,SYNE2,TRIM54
methamphetamine		chemical drug	0.0227	ACOX1,ALOX15,ATF4,ATP5F1A,ATP5PO,BAD,BMP7,CARMIL1,CASP2,CRYAB,DNAJA4,DNAJB1,DNAJB4,DNAJB5,DUS2,GBP2,GRIK3,HOMER2,HSP90AA1,HSPB2,IRF7,KLF12,KLRG1,LGALS1,MTHFR,NAT8L,NDUFB10,NF1,NTRK2,PCLO,PRIMPOL,PRPSAP1,PTPN12,RCOR1,RTKN2,SIGMAR1,SLC1A2,SLC6A3,TAC1,TH,TIMP2,TNFRSF1A,TPH1,TRH
CLDN7		other	0.0227	ABLIM1,AGT,ARHGDIB,ATP5MC1,CCL20,CLIP4,DNAJB6,F5,FOXQ1,LGR4,LIMA1,LTA4H,MLEC,MT2A,NCOA7,NRG1,PANX2,PHGDH,PLAAT3,PLGRKT,PRNP,RNASET2,RPL29,RPP40,SERP1,SLC66A3,TIMP2,TPK1,TPRG1L,WIPI1
hydrocortisone		chemical - endogenous mammalian	0.0229	ACHE,ADAM17,ALOX15,BMPR2,CASP3,CCND3,CD40,CEBPA,CEBPD,CIAO3,CRHR1,CYP19A1,DAXX,DBH,EP300,ERP29,EZR,FGF9,GBP1,H6PD,HGF,IGF2R,IGFBP4,IL2RA,INHBA,INS,ITGA2,ITGAM,LPL,NR1I3,NTRK2,PDCD1,SELE,SEMA6A,SFRP1,STX1A,SULT2A1,TH,TNFAIP2,VIM
ANGPTL3		growth factor	0.023	ACACA,ACSS2,AGRN,BMP6,CHRDL2,HSPG2,SHQ1,SPP1,WNT16
ECSIT		transcription regulator	0.023	CD83,IER3,IL1RN,IRF7,NFKB1,NFKB2,NFKBIE,PLAUR,TRAF1
26S proteasome		complex	0.0232	ADARB2,APAF1,ARG1,ATF5,ATG5,ATG9B,BAG3,BCL2L11,BHLHE22,BIRC3,CTSA,CTSF,ESR1,GRIA1,HMGB2,IFI35,MAD2L1,MAP1LC3B,MDM4,MMP12,NFKB1,NFKB2,PRNP,PSAP,PSMD6,RFC3,S1PR1,SOX2,STAT1,TGM2,ULBP2,VIM,VPS11,WBP2,WIPI1
N-[(2Z)-3-(4,5-dihydro-1,3-thiazol-2-yl)-1,3-thiazolidin-2-yl idene]-5H dibenzo[a,d][7]annulen-5-amine		chemical reagent	0.0233	ACSS2,ADRB3,APC,BCAR1,BCAR3,BRMS1,CEBPG,CYP19A1,ELOVL3,ESR2,HGF,HMGB2,IRF9,KISS1,NRG1,SMAD4,SNCG,SPP1,SULT1E1,SULT2A1,TWIST1
MYO6	-0.342	other	0.0233	ACTA2,ARL4D,BACH2,CDC42BPA,COL5A2,CSRP1,DNAJB4,FAM53A,GCNT2,GLRX,IER3,LBH,NPAS4,PLA2R1,RASA4,SCIN,SEMA3A,SIDT2,SLC44A2,TNK2,ZDHHC14
ZBTB17		transcription regulator	0.0233	ATOH1,BHLHE40,CAMK2N1,CD46,CDCA8,CDKN2B,CENPF,CEP55,CRLF1,DCT,FOXG1,IER3,KDM8,MKI67,PRC1,RHOA,RRM2B,SOCS1,SPTBN1,TNFAIP2,UBE2C
laquinimod		chemical drug	0.0234	AHRR,CD93,CRHR1,CYP1A1,DUSP14,HDC,INHBB,KCNJ16,MGARP,MS4A7,MUC6,NFASC,OLFML2A,PALMD,PPP1R3G,RIPK4,SCIN,SERPINB2,SLC27A2,SLFN12L,SMIM3,SPINT1,STON1,SYT15,TIPARP,TPH1,TSKU
KLF2		transcription regulator	0.0234	ACE,ADAM15,AQP5,CCL3,CCL4,CCND3,CCR7,CD1A,CD40,CD93,CDKN2B,CEBPA,DOCK2,EFNA1,FBLN1,HBE1,IGF2,ITGB4,ITGB5,LEPR,MAP3K5,MT2A,MYH10,NOTCH2,PROS1,PTGDS,PTHLH,PTPRJ,RGS3,S1PR1,SELL,SEMA3F,SFTPD,SOAT1,STAT1,TCF4,TERT,TFPI,TGFB1
SBDS		other	0.0235	AKNA,CHAC1,CRABP1,DNAJB1,EPDR1,FA2H,FBXO32,HOXB6,INHBE,MAFF,MT2A,MYD88,P2RX5,PCDH7,PPP2R2C,PTBP2,RAC1,RAC2,RBP7,SPP1,TRIB3,UBE2QL1
wortmannin		chemical drug	0.0238	ACACA,ACTA2,AGT,AGTR1,AKT1,ATP,BCL2L11,CASP3,CCL4,CCND3,CDC25C,CDKN2B,CDKN2D,CEBPD,CKB,CTNNB1,CXCL16,CYP17A1,DLG2,EEF1A2,ELP3,ESR1,EZR,F2R,GCK,GSTP1,HAPLN1,HAS2,IL12A,IL2RA,INS,ITGAM,ITGB5,KRAS,M6PR,MAF,MAP1LC3B,MT2A,NFKB1,PCNA,PLAU,RHOA,SELE,SLC1A1,SLC6A12,SLC6A2,TERT,TH,TP63,TPM1,VIM
TEAD1		transcription regulator	0.0239	ACADL,ACTA2,AK5,ATP5F1A,ATP5F1B,ATP5MC1,ATP5MC2,ATP5MC3,ATP5MF,ATP5PO,BBOX1,CCND3,COL5A2,DES,EDNRA,ETFB,FILIP1L,HADHB,LIMCH1,MTMR10,MYBPC3,NDUFA12,NDUFA7,NDUFA9,NDUFB10,NDUFB2,NDUFB4,NDUFS2,NDUFS3,NUAK1,PURA,RUNX1T1,SAMD5,SDHC,SDHD,SLFN5,TP63,TPM1
1810019D21Rik		other	0.024	AK5,CCNG1,ENTPD3,ESRP2,F5,HGF,INKA2,ITGA2,ITGB2,PALMD,PLAU,RAPGEF3,STYK1,SYNE1,ZEB1,ZNF365
CGAS		enzyme	0.024	ARG1,CASP3,DDX60,ERAP1,IFITM3,IRF3,IRF7,IRF9,MAP1LC3B,MMP12,STAT1,STAT2,STING1,TAP1,TAP2,TAPBP
GBX2		transcription regulator	0.0241	FGF12,FOXG1,GRIA1,KCNB2,NOTCH2,NRP1,PARD3,RTN1,SCFD2,SLIT3,SOCS4,ULK4,VCL
PDGF-DD		complex	0.0243	CASP2,CASP3,CASP8,PDGFRA,PEA15,TNFRSF12A,UNC5C,VEGFB
ITGA6	-0.719	transmembrane receptor	0.0243	BFSP1,CTNNB1,ITGA2,ITGA7,ITGB4,RPSA,VCL,VIM
BHLHE40	-1.169	transcription regulator	0.0243	ACTA2,BCL10,BHLHE40,CALCRL,CASP1,CASP3,CASP4,CASP8,CCR7,COG2,CSF3,CSK,CTNNB1,CTSS,CTSV,DCBLD2,EPSTI1,FCGR2B,GBP2,GBP6,GCNT2,GFPT1,GLRX,HEXA,IER3,IFNAR2,IL12A,IL12RB1,IL2RA,IL2RB,INHBA,IPCEF1,ITGA6,KRT8,LCP2,MAFF,MARCO,MEF2C,MEFV,MITF,NFATC1,NTRK3,P2RY14,PCDH7,PFKP,PPP2R3A,PRDX5,RAF1,RGS16,RPE,SAMHD1,SELL,SGMS2,SLAMF7,SLC11A2,SLC1A2,SLC6A6,SLC7A2,SOCS1,SORBS2,SPPL2A,SRI,STAT1,TGM2,TIPARP,TLR6,TP63…
bleomycin		biologic drug	0.0243	ACOX1,ACTA2,AGER,AKT1,ANGPT1,ARG1,ATG5,BASP1,BHLHE40,BMPR2,CASP3,CCDC61,CCL3L3,CCR4,CDC25B,CDH17,CDH5,CEBPA,CLDN4,CSF3,CTNNB1,CTSS,CXCL12,DCN,E2F7,ERN1,F2R,FGFR1,FOXJ1,FZD6,GAB1,GDF2,GOLGA1,HSP90AA1,IL27,IRF7,ITGA1,JAG1,JAK1,KRT8,LMO7,MAFF,MAP1LC3B,MMP12,NDN,NFATC2,PCNA,PLA2G15,PLK2,RGCC,SFRP1,SFRP2,SLFN5,SMAD3,SPP1,STK17B,STOM,TERT,TGFB1,TIMP2,TIMP4,TNFRSF10B,TNFRSF1A,TP53INP2,TP63,TWIST1,UBE2C,…
mir-135		microRNA	0.0244	BAG3,BTRC,CASP1,CXCL12,MTOR,MTSS1,PTHLH,SLC6A4,SPP1,TGFB1,ZNF217
PF-573228		chemical drug	0.0247	CTNNB1,SMAD3,SMAD4,TP63,TWIST1,VIM
BRAP	1.146	enzyme	0.0247	IHH,JAG1,MMP12,NOTCH2,SAV1,STK4
SPINT1	-0.392	other	0.0247	APCDD1,CTNNB1,FZD6,IGFBP4,PTK7,WNT5A
CEBPD	-0.891	transcription regulator	0.0247	ADRB3,AGT,ATF4,B9D1,CASTOR2,CCL20,CCL3L3,CDC27,CEBPD,COL5A1,CSF3R,CTSV,CYP19A1,CYP1A1,FBXO32,FBXW7,GNG10,GNG5,HGF,HP,ITGAM,ITGAV,MIA,MITF,MPZ,PDGFRA,SCGB3A2,SFTPD,SLC5A8,TGFB1,TNFAIP6
tetrachlorodibenzodioxin		chemical toxicant	0.0248	ACHE,ACOD1,ACOX1,ACTA2,AHRR,ALDH1A3,ANGPT1,APAF1,ARL6IP1,ATF4,ATG9B,AVEN,BACH2,BICD2,BLK,BMPR2,C11orf24,CAMK2N1,CAPN9,CARD10,CASP1,CCKAR,CDC25B,CDK4,CDKN2D,CEACAM4,COL18A1,COL9A2,COMT,CRLF3,CRYAB,CTLA4,CTSV,CYP17A1,CYP19A1,CYP1A1,DCTN2,ENPEP,EPHB1,EPS15L1,ERBB2,ESR1,F5,FGF9,FMO2,FMO3,GAD1,GAS1,GHITM,GLRX,GOT2,GRPEL1,GSTA1,GSTA5,HDAC5,HRAS,IGF2,IL2RA,INPP5A,INSIG2,ITGA7,JAG1,KRT19,LHCGR,LIPC,M6PR,…
CIC	1.208	transcription regulator	0.025	CNR1,GRIK3,ITGA2,MAFF,MMP24,SPRED2,YAP1
mir-451		microRNA	0.025	CDKN2D,IL2RA,KLF7,PPP6C,RAB14,RAC1,RASA1
MYT1	-0.717	transcription regulator	0.025	ARHGDIB,GLT8D2,MAPT,RIN1,STEAP3,TH,TM4SF1
ARNT		transcription regulator	0.0254	ADAM17,AHRR,ATG9B,ATP5MC1,ATP5PO,BHLHE40,BLK,BMPR2,CARD10,CCR7,CD81,CDK4,CRYAB,CSF3,CYP1A1,DEGS2,EIF6,ENO1,F5,FURIN,GAPDH,GAS1,GSTA1,HGF,IL17D,ITGAV,LOXL2,MTMR7,NDUFS2,NDUFS3,NFATC2,S1PR1,SELL,SOX2,SPP1,TIPARP,TNFRSF19,UBE2C,VIM
LAMA4		enzyme	0.0254	ACVR1B,ANGPT1,ANO8,ARHGAP5,COL15A1,COL5A1,COL5A2,COMT,CRTAP,CXCL12,CXCL16,EXO5,G3BP2,GSTO2,HGF,IFNAR2,IL11RA,ITGA7,ITGA8,ITGAV,ITGB5,JAG1,LAMC3,LIFR,LLGL1,MGST3,PDGFC,PDGFRA,PPP2R3C,PTPRF,RNF6,SDHC,SH3BGRL2,SIPA1,SPP1,THBS2,TLN2,TNFRSF14,TPSAB1/TPSB2
MBD2	0.827	transcription regulator	0.0254	ADAM15,BCAT2,BIRC3,CDKN2B,CENPH,CRYBB2,EFNA5,ESR1,GSTP1,MEF2A,NEIL3,NUPR1,OAT,PLAAT1,PLAAT3,PLAU,PROM1,VIM
MK2206		chemical drug	0.0256	ACTA2,ATF4,BCL2L11,CASP3,CDK4,DGKA,GREB1,MLXIPL,PDK1,RHOA,SOX2,TP63,TWIST1,VIM
urethane		chemical toxicant	0.0256	ARG1,CCL3L3,CDK4,CDKN2B,CEBPA,CTSV,CYP1A1,IL12A,PCNA,PLAUR,SFRP1,TEP1,TERT,VIM
DYRK1B		kinase	0.0259	ATP,ATP11A,ATP5F1A,ATP5F1B,ATP5MC1,ATP5MC3,ATP5PO,ATP6V0E2,ATP8A1,CCND3,LRPPRC,NDUFA12,NDUFA9,NDUFS2,NDUFS3,NDUFV1,SDHC,SDHD,SOD3
BANF1	-1.828	other	0.0259	ADAR,BAG3,CASP1,DDX60,GBP1,IFITM3,IFNAR2,IRF3,IRF7,IRF9,ISG20,JAK1,MYD88,NMI,SHB,SOCS1,STAT1,STAT2,TRAF3
TRIM24	-0.422	transcription regulator	0.026	AGRN,CCL4,CFHR1,CSRP1,DDX60,EPSTI1,FLRT3,GBP2,GBP4,IFI35,IRF7,IRF9,MYH10,NMI,PACSIN3,PCLAF,PRKCQ,PSMB9,PTHLH,SAMHD1,SOCS1,SPP1,STAT1,STAT2,TAP1,TGFBI,TRPV6
GNA15	0.842	enzyme	0.026	ACTA2,ADARB1,ARG1,CASP4,CCL20,CEBPD,CRYAB,DPYS,ELOVL2,FBLN5,FMO1,GBP2,IL1RN,MCFD2,MICOS10-NBL1/NBL1,NEXN,NFKB1,NPR3,PDLIM1,PRSS35,RBP1,SLC6A4,SLC6A6,SLC7A1,SORBS2,SYNE1,TRIB3
TO-901317		chemical reagent	0.026	ABCA5,ABCA8,ABCG5,ACACA,ACOX1,AGPAT3,ALDH2,ARG2,ATP,CASP1,CASP4,CDK4,CFHR1,CH25H,COMT,CYP7A1,CYP7B1,DNASE1L3,ECI1,EHHADH,ELOVL3,ENO1,FABP5,FADS2,FMO1,GCK,GSTA5,GSTP1,HMGCS2,HMGN1,HP,IGFBP4,IL9,INS,ITGA6,LIFR,LIPG,LPL,MLXIPL,NR1H3,PFKP,PTGDS,PXMP2,RDH12,SIGMAR1,SKP2,SLC27A2,SMAD3,SULT2A1,TGFB1,TGM2,TKT,TSHR
glycodeoxycholic acid		chemical - endogenous mammalian	0.0262	ACE,ADGRL4,ART5,CMTM3,CTRB1,EPHB1,F2RL1,HPGD,JAG2,KCNJ15,LIPG,NUDT6,PRSS12,PRSS3,SEMA6A,SLC19A3,TNFRSF10B,TRIP6,VEGFB,YAP1
isobutylmethylxanthine		chemical toxicant	0.0263	ACE,ACOX1,AGT,AKT1,ALDH3B1,ATP,ATP5MC1,ATP5MC2,BMPR1A,BMPR2,CD34,CEBPA,CEBPD,COL5A1,CTNNB1,CYP17A1,CYP21A2,ELOVL3,FOXP4,GAPDH,GCGR,GRIP1,IBSP,INHBA,IRF7,ITGA1,ITGB2,LPL,MAPK1,MITF,NDUFS2,NDUFV1,NR1H3,PCNA,PDGFRA,PDK1,PLAAT3,PLIN1,RAB14,RAB5C,RXRA,STAT1,STAT2,TGFB1,TH,THBS2,TIMP2,TRH,TYRO3,WNT10B
clorobiocin		chemical drug	0.0265	ERBB2,RAF1
Ube4b-Nmnat1		fusion gene/product	0.0265	ATP,NAD+
2-nitrotoluene		chemical toxicant	0.0265	FHIT,WWOX
4',6,7-trihydroxyisoflavone		chemical - endogenous non-mammalian	0.0265	ESR1,ESR2
6-hydroxy-enterolactone		chemical - endogenous mammalian	0.0265	ESR1,ESR2
butenolide		chemical - endogenous non-mammalian	0.0265	GSTA5,POMC
CASK		kinase	0.0265	DLG1,RELN
TAGLN3	-0.378	other	0.0265	NFKB1,NFKB2
TMEM116		other	0.0265	PDK1,TP63
CDCA8	14.989	other	0.0265	CCND3,CDK4
LMAN1		other	0.0265	F5,MAPT
SLC26A4-AS1		other	0.0265	MRE11,RAD50
TMPO-AS1		other	0.0265	CTNNB1,ESR1
CHCHD6	0.389	other	0.0265	ATP,IMMT
PPARG/RXR/pparg ligand/retinoic acid		complex	0.0265	ARG1,LLGL1
triphenyltin chloride		chemical reagent	0.0265	ATP,NADPH
ATP5F1B	1.189	transporter	0.0265	ATP,ATP5F1B
KIFC1	-0.731	enzyme	0.0265	AKT1,TWIST1
miR-195-3p (and other miRNAs w/seed CAAUAUU)		mature microRNA	0.0265	WNT5A,ZEB1
MIR585		microRNA	0.0265	CASP3,PARP1
OPN1MW (includes others)		G-protein coupled receptor	0.0265	GNGT2,PDE6C
KCNAB2	-0.982	ion channel	0.0265	KCNA4,KCND3
MYLK		kinase	0.0265	CASP3,CASP8
RFNG		enzyme	0.0265	DTX1,IL2RA
NPAS3		transcription regulator	0.0265	FGFR1,RELN
SNRPE		other	0.0265	MAP1LC3A,MTOR
crenigacestat		chemical drug	0.0265	PROM1,VIM
[truncated: 496 more rows]

## Sheet: SD9d. IPA summary tophits
SD9d. Top hits for each of the multi-ancestry and ancestry-specific IPA analyses. Hypergeometric distribution testing with righttailed Fisher’s Exact Test; p-value threshold used (0.05).
[truncated: 66 more rows]
