# Supplementary material for: Multi-ancestry meta-analysis of keloids uncovers novel susceptibility loci in diverse populations
Source: Nat Commun. 2025 Aug 20;16:7770. doi: 10.1038/s41467-025-62945-x (PMC12368108; doi:10.1038/s41467-025-62945-x)
Supplement: Supplementary file 12 — Supplementary Data 10 [file 41467_2025_62945_MOESM12_ESM.xlsx]

## Sheet: SD10. DEGs in RNAseq
SD10. Representation of significant GPGE genes in previously published RNA-seq datasets, obtained via a PubMed search for 'keloid' and 'rna-seq'. 18/32 studies had searchable supplementary materials.
gene_name	gene	analysis_type	first author (year)	PMID	file	note
BROX	ENSG00000162819	scRNA-seq	Wu (2020)	33329590	Data Sheet 1. Lesional vs Non-lesional	Fold-change≥2 and false-discovery rate (FDR)<0.05 was used to define significance.
GLCE	ENSG00000138604	scRNA-seq	Wu (2020)	33329590	Data Sheet 1. Lesional vs Non-lesional	Fold-change≥2 and false-discovery rate (FDR)<0.05 was used to define significance.
IGF2	ENSG00000167244	scRNA-seq	Wu (2020)	33329590	Data Sheet 1. Lesional vs Non-lesional	Fold-change≥2 and false-discovery rate (FDR)<0.05 was used to define significance.
JAG1	ENSG00000101384	scRNA-seq	Wu (2020)	33329590	Data Sheet 1. Lesional vs Non-lesional	Fold-change≥2 and false-discovery rate (FDR)<0.05 was used to define significance.
LSP1	ENSG00000130592	scRNA-seq	Wu (2020)	33329590	Data Sheet 1. Lesional vs Non-lesional	Fold-change≥2 and false-discovery rate (FDR)<0.05 was used to define significance.
MEF2C	ENSG00000081189	scRNA-seq	Wu (2020)	33329590	Data Sheet 1. Lesional vs Non-lesional	Fold-change≥2 and false-discovery rate (FDR)<0.05 was used to define significance.
NEDD4	ENSG00000069869	scRNA-seq	Wu (2020)	33329590	Data Sheet 1. Lesional vs Non-lesional	Fold-change≥2 and false-discovery rate (FDR)<0.05 was used to define significance.
NRG1	ENSG00000157168	scRNA-seq	Wu (2020)	33329590	Data Sheet 1. Lesional vs Non-lesional	Fold-change≥2 and false-discovery rate (FDR)<0.05 was used to define significance.
PHLDA3	ENSG00000174307	scRNA-seq	Wu (2020)	33329590	Data Sheet 1. Lesional vs Non-lesional	Fold-change≥2 and false-discovery rate (FDR)<0.05 was used to define significance.
PRTG	ENSG00000166450	scRNA-seq	Wu (2020)	33329590	Data Sheet 1. Lesional vs Non-lesional	Fold-change≥2 and false-discovery rate (FDR)<0.05 was used to define significance.
PYGO1	ENSG00000171016	scRNA-seq	Wu (2020)	33329590	Data Sheet 1. Lesional vs Non-lesional	Fold-change≥2 and false-discovery rate (FDR)<0.05 was used to define significance.
RP11-456K23.1	ENSG00000267414	scRNA-seq	Wu (2020)	33329590	Data Sheet 1. Lesional vs Non-lesional	Fold-change≥2 and false-discovery rate (FDR)<0.05 was used to define significance.
RP11-815M8.1	ENSG00000238042	scRNA-seq	Wu (2020)	33329590	Data Sheet 1. Lesional vs Non-lesional	Fold-change≥2 and false-discovery rate (FDR)<0.05 was used to define significance.
TAB2	ENSG00000055208	scRNA-seq	Wu (2020)	33329590	Data Sheet 1. Lesional vs Non-lesional	Fold-change≥2 and false-discovery rate (FDR)<0.05 was used to define significance.
TNNT3	ENSG00000130595	scRNA-seq	Wu (2020)	33329590	Data Sheet 1. Lesional vs Non-lesional	Fold-change≥2 and false-discovery rate (FDR)<0.05 was used to define significance.
IGF2	ENSG00000167244	scRNA-seq	Wu (2020)	33329590	Data Sheet 1. Lesional vs Normal	Fold-change≥2 and false-discovery rate (FDR)<0.05 was used to define significance.
NRG1	ENSG00000157168	scRNA-seq	Wu (2020)	33329590	Data Sheet 1. Lesional vs Normal	Fold-change≥2 and false-discovery rate (FDR)<0.05 was used to define significance.
PRTG	ENSG00000166450	scRNA-seq	Wu (2020)	33329590	Data Sheet 1. Lesional vs Normal	Fold-change≥2 and false-discovery rate (FDR)<0.05 was used to define significance.
PYGO1	ENSG00000171016	scRNA-seq	Wu (2020)	33329590	Data Sheet 1. Lesional vs Normal	Fold-change≥2 and false-discovery rate (FDR)<0.05 was used to define significance.
ASIP	ENSG00000101440	bulk-seq	Lin (2022)	35730251	S5a. Keloid vs control dermis
IGF2	ENSG00000167244	bulk-seq	Lin (2022)	35730251	S5a. Keloid vs control dermis
LSP1	ENSG00000130592	bulk-seq	Lin (2022)	35730251	S5a. Keloid vs control dermis
NRG1	ENSG00000157168	bulk-seq	Lin (2022)	35730251	S5a. Keloid vs control dermis
PPP1R1B	ENSG00000131771	bulk-seq	Lin (2022)	35730251	S5a. Keloid vs control dermis
PYGO1	ENSG00000171016	bulk-seq	Lin (2022)	35730251	S5a. Keloid vs control dermis
TNNT3	ENSG00000130595	bulk-seq	Lin (2022)	35730251	S5a. Keloid vs control dermis
IGF2	ENSG00000167244	bulk-seq	Lin (2022)	35730251	S7a. DEGs in K2	male, mandible
LSP1	ENSG00000130592	bulk-seq	Lin (2022)	35730251	S7a. DEGs in K2	male, mandible
NRG1	ENSG00000157168	bulk-seq	Lin (2022)	35730251	S7a. DEGs in K2	male, mandible
PYGO1	ENSG00000171016	bulk-seq	Lin (2022)	35730251	S7a. DEGs in K2	male, mandible
IGF2	ENSG00000167244	bulk-seq	Lin (2022)	35730251	S7b. DEGs in K10	female, earlobe
NRG1	ENSG00000157168	bulk-seq	Lin (2022)	35730251	S7b. DEGs in K10	female, earlobe
IGF2	ENSG00000167244	bulk-seq	Lin (2022)	35730251	S7c. DEGs in K11	male, mandible
NEDD4	ENSG00000069869	bulk-seq	Lin (2022)	35730251	S7c. DEGs in K11	male, mandible
NRG1	ENSG00000157168	bulk-seq	Lin (2022)	35730251	S7c. DEGs in K11	male, mandible
IGF2	ENSG00000167244	bulk-seq	Lin (2022)	35730251	S7d. DEGs in K18	female, back
LSP1	ENSG00000130592	bulk-seq	Lin (2022)	35730251	S7d. DEGs in K18	female, back
NRG1	ENSG00000157168	bulk-seq	Lin (2022)	35730251	S7d. DEGs in K18	female, back
IGF2	ENSG00000167244	bulk-seq	Lin (2022)	35730251	S7e. DEGs in K20	female, pelma
LSP1	ENSG00000130592	bulk-seq	Lin (2022)	35730251	S7e. DEGs in K20	female, pelma
NEDD4	ENSG00000069869	bulk-seq	Lin (2022)	35730251	S7e. DEGs in K20	female, pelma
IGF2	ENSG00000167244	bulk-seq	Lin (2022)	35730251	S7f. DEGs in K32	female, earlobe
LSP1	ENSG00000130592	bulk-seq	Lin (2022)	35730251	S7f. DEGs in K32	female, earlobe
NEDD4	ENSG00000069869	bulk-seq	Lin (2022)	35730251	S7f. DEGs in K32	female, earlobe
NRG1	ENSG00000157168	bulk-seq	Lin (2022)	35730251	S7f. DEGs in K32	female, earlobe
PYGO1	ENSG00000171016	bulk-seq	Lin (2022)	35730251	S7f. DEGs in K32	female, earlobe
ASIP	ENSG00000101440	scRNA-seq	Deng (2021)	34140509	Supplementary Data 1. Different expression genes between one fibroblast subpopulation and other fibroblast subpopulations.	secretory_reticular_fib, mesenchymal_fib
LSP1	ENSG00000130592	scRNA-seq	Deng (2021)	34140509	Supplementary Data 1. Different expression genes between one fibroblast subpopulation and other fibroblast subpopulations.	mesenchymal_fib
NRG1	ENSG00000157168	scRNA-seq	Deng (2021)	34140509	Supplementary Data 1. Different expression genes between one fibroblast subpopulation and other fibroblast subpopulations.	mesenchymal_fib
PHLDA3	ENSG00000174307	scRNA-seq	Deng (2021)	34140509	Supplementary Data 1. Different expression genes between one fibroblast subpopulation and other fibroblast subpopulations.	mesenchymal_fib
JAG1	ENSG00000101384	scRNA-seq	Direder (2022)	36333467	Supplementary Figure 11. Potential Schwann cell interaction in keloids	CD46 x JAG1
JAG1	ENSG00000101384	scRNA-seq	Direder (2022)	36333467	Supplementary Figure 11. Potential Schwann cell interaction in keloids	JAG1 x NOTCH1
JAG1	ENSG00000101384	scRNA-seq	Direder (2022)	36333467	Supplementary Figure 11. Potential Schwann cell interaction in keloids	JAG1 x NOTCH3
JAG1	ENSG00000101384	scRNA-seq	Yeo (2024)	38775414	Supplementary File S1. List of differentially expressed genes in 11 major cell lineages.	myofibroblast (MFB), neural cells
LSP1	ENSG00000130592	scRNA-seq	Yeo (2024)	38775414	Supplementary File S1. List of differentially expressed genes in 11 major cell lineages.	fibroblast (FB), lymphocytes, macrophages
MEF2C	ENSG00000081189	scRNA-seq	Yeo (2024)	38775414	Supplementary File S1. List of differentially expressed genes in 11 major cell lineages.	myofibroblast (MFB), endothelial cell (EC), macrophages, lymphatic endothelial cell (LEC), neural cells
NEDD4	ENSG00000069869	scRNA-seq	Yeo (2024)	38775414	Supplementary File S1. List of differentially expressed genes in 11 major cell lineages.	endothelial cell (EC)
PHLDA3	ENSG00000174307	scRNA-seq	Yeo (2024)	38775414	Supplementary File S1. List of differentially expressed genes in 11 major cell lineages.	fibroblast (FB), neural cells
IGF2	ENSG00000167244	scRNA-seq	Yeo (2024)	38775414	Supplementary File S2. List of differentially expressed genes in each FBs subpopulation.	mesenchymal
JAG1	ENSG00000101384	scRNA-seq	Yeo (2024)	38775414	Supplementary File S2. List of differentially expressed genes in each FBs subpopulation.	pro-inflammatory
LSP1	ENSG00000130592	scRNA-seq	Yeo (2024)	38775414	Supplementary File S2. List of differentially expressed genes in each FBs subpopulation.	pro-inflammatory
MEF2C	ENSG00000081189	scRNA-seq	Yeo (2024)	38775414	Supplementary File S2. List of differentially expressed genes in each FBs subpopulation.	secretory-papillary
NRG1	ENSG00000157168	scRNA-seq	Yeo (2024)	38775414	Supplementary File S2. List of differentially expressed genes in each FBs subpopulation.	mesenchymal
PHLDA3	ENSG00000174307	scRNA-seq	Yeo (2024)	38775414	Supplementary File S2. List of differentially expressed genes in each FBs subpopulation.	pro-inflammatory
JAG1	ENSG00000101384	scRNA-seq	Yeo (2024)	38775414	Supplementary File S3. List of genes differentially expressed in NCs at each activity level.	active keloids (AK)
MEF2C	ENSG00000081189	scRNA-seq	Yeo (2024)	38775414	Supplementary File S3. List of genes differentially expressed in NCs at each activity level.	active keloids (AK)
JAG1	ENSG00000101384	scRNA-seq	Direder (2022)	36333467	Supplementary Table 1. Differentially expressed genes_adjacent-skin-XL_ comparing SC-Keloid vs. (SC-Myel, SC-Nonmyel)
MEF2C	ENSG00000081189	scRNA-seq	Direder (2022)	36333467	Supplementary Table 1. Differentially expressed genes_adjacent-skin-XL_ comparing SC-Keloid vs. (SC-Myel, SC-Nonmyel)
MEF2C	ENSG00000081189	scRNA-seq	Direder (2022)	36333467	Supplementary Table 2. Differentially expressed genes_keloid-XL_ comparing SC-Keloid vs. (SC-Myel, SC-Nonmyel, SC-Nonmyel2)
NEDD4	ENSG00000069869	scRNA-seq	Direder (2022)	36333467	Supplementary Table 2. Differentially expressed genes_keloid-XL_ comparing SC-Keloid vs. (SC-Myel, SC-Nonmyel, SC-Nonmyel2)	NEDD4L is also differentially expressed in several analyses
MEF2C	ENSG00000081189	scRNA-seq	Direder (2022)	36333467	Supplementary Table 5. Differentially expressed genes_total calculation_ comparing SC-Keloid vs. (SC-Myel, SC-Nonmyel)
NRG1	ENSG00000157168	scRNA-seq	Direder (2022)	36333467	Supplementary Table 5. Differentially expressed genes_total calculation_ comparing SC-Keloid vs. (SC-Myel, SC-Nonmyel)
TAB2	ENSG00000055208	scRNA-seq	Direder (2022)	36333467	Supplementary Table 5. Differentially expressed genes_total calculation_ comparing SC-Keloid vs. (SC-Myel, SC-Nonmyel)
JAG1	ENSG00000101384	bulk-seq	Stocks (2024)	38187218	Table_S2 list of significant DEGs in keloids or Dupuytren's disease	does not specify which genes were DEG for which trait (n genes keloids = 1401, n genes DD = 521)
PPP1R1B	ENSG00000131771	bulk-seq	Stocks (2024)	38187218	Table_S2 list of significant DEGs in keloids or Dupuytren's disease	does not specify which genes were DEG for which trait (n genes keloids = 1401, n genes DD = 521)
PYGO1	ENSG00000171016	bulk-seq	Stocks (2024)	38187218	Table_S2 list of significant DEGs in keloids or Dupuytren's disease	does not specify which genes were DEG for which trait (n genes keloids = 1401, n genes DD = 521)
MEF2C	ENSG00000081189	Weighted Gene Correlation Network Analysis (WGCNA)	Li (2022)	35047146	main text
PYGO1	ENSG00000171016	scRNA-seq, bulk-seq	Xiao (2024)	39014455	Supplementary Material 1, Table S6
LSP1	ENSG00000130592	scRNA-seq	Zhao (2025)	39902627	Supplementary Table 3	APCDD1+secretory_papillary_fib
NRG1	ENSG00000157168	scRNA-seq	Zhao (2025)	39902627	Supplementary Table 3	POSTN+mesenchymal_fib
MEF2C	ENSG00000081189	scRNA-seq	Zhao (2025)	39902627	Supplementary Table 3	MCTP1+fib
